# Supplementary material for: Development and characterization of efficient xylose utilization strains of Zymomonas mobilis
Source: Biotechnol Biofuels. 2021 Dec 4;14:231. doi: 10.1186/s13068-021-02082-x (PMC8645129; doi:10.1186/s13068-021-02082-x)
Supplement: Supplementary file 3 — Additional file 3: Table S4. List of all the significantly differentially expressed genes in the three strains in response to the different sugar media. [file 13068_2021_2082_MOESM3_ESM.xlsx]

## Sheet: Table S4
Table S4: List of all the significantly differentially expressed genes in the three strains in response to the different sugar media. Gene expression levels colored in red or green indicate the up-regulated and down-regulated respectively. P-value is -log10(p-value).
Locus_tag	Gene_name	Product	X5vsG5	P-value (X5vsG5)	Sig Index (X5vsG5)	(X5vsG5)_8b	P-value (X5vsG5)_8b	Sig Index (X5vsG5)_8b	(X5vsG5)_S38	P-value (X5vsG5)_S38	Sig Index (X5vsG5)_S38	(X5vsG5)_S8	P-value (X5vsG5)_S8	Sig Index (X5vsG5)_S8	X15vsG5	P-value (X15vsG5)	Sig Index (X15vsG5)	(X15vsG5)_8b	P-value (X15vsG5)_8b	Sig Index (X15vsG5)_8b	(X15vsG5)_S38	P-value (X15vsG5)_S38	Sig Index (X15vsG5)_S38	(X15vsG5)_S8	P-value (X15vsG5)_S8	Sig Index (X15vsG5)_S8	X15vsX5	P-value (X15vsX5)	Sig Index (X15vsX5)	(X15vsX5)_8b	P-value (X15vsX5)_8b	Sig Index (X15vsX5)_8b	(X15vsX5)_S38	P-value (X15vsX5)_S38	Sig Index (X15vsX5)_S38	(X15vsX5)_S8	P-value (X15vsX5)_S8	Sig Index (X15vsX5)_S8
pZYM32_001	ZMO1_ZMOp32x001	SIR2-like protein	0.0951991	0.27718	0	0.084433	0.128059	0	0.394938	0.822264	0	-0.193774	0.336764	0	0.759055	3.26643	1	0.628932	1.47187	0	0.734007	1.76892	1	0.914226	2.26569	1	0.663856	2.87354	1	0.544499	1.23311	0	0.339069	0.677166	0	1.108	2.76954	1
pZYM32_004	ZMO1_ZMOp32x004	P-loop containing nucleoside triphosphate hydrolase domain protein	-0.570925	5.35399	1	-1.14547	5.88895	1	0.262002	1.52911	0	-0.829302	4.72994	1	-0.250341	2.68444	1	-0.802242	4.61471	1	0.585064	3.5679	1	-0.533844	3.28459	1	0.320584	3.40497	1	0.343232	2.0923	1	0.323062	1.95446	1	0.295459	1.76332	1
pZYM32_006	ZMO1_ZMOp32x006	TonB-dependent receptor plug domain protein	1.10743	6.87063	1	1.27177	5.35286	1	1.15979	5.02349	1	0.890736	4.11418	1	2.13744	9.38804	1	2.1834	7.36063	1	1.98487	6.99962	1	2.24405	7.46476	1	1.03001	6.59841	1	0.911631	4.1917	1	0.825087	3.86205	1	1.35331	5.57767	1
pZYM32_007	ZMO1_ZMOp32x007	Ca2+-dependent phosphoinositide phospholipase C	1.80837	7.77961	1	1.94438	5.98596	1	2.03305	6.1507	1	1.44767	4.92054	1	2.66643	9.27309	1	2.51875	6.95192	1	2.82089	7.38084	1	2.65964	7.1576	1	0.85806	5.01336	1	0.574371	2.12064	1	0.787844	2.94899	1	1.21196	4.30598	1
pZYM32_008	ZMO1_ZMOp32x008	PIN domain protein	1.39678	6.23437	1	1.27535	3.97086	1	1.8429	5.24045	1	1.07209	3.41663	1	2.33638	8.18076	1	2.03811	5.60401	1	2.51844	6.38374	1	2.45258	6.28511	1	0.939595	4.79992	1	0.76276	2.44718	1	0.675544	2.14631	1	1.38048	4.23446	1
pZYM32_009	ZMO1_ZMOp32x009	SinI-like DNA-binding domain protein	1.56413	6.76663	1	1.36759	4.30166	1	1.99996	5.64186	1	1.32485	4.1947	1	2.3513	8.31764	1	2.19295	5.97941	1	2.52232	6.49882	1	2.33862	6.21722	1	0.787163	4.29131	1	0.825363	2.73616	1	0.522365	1.65286	1	1.01376	3.33475	1
pZYM32_010	ZMO1_ZMOp32x010	Macro or A1pp domain protein	0.615134	3.92626	1	0.363321	1.25595	0	0.902696	3.3989	1	0.579385	2.17654	1	1.82995	7.88173	1	1.41902	4.90247	1	2.22631	6.54407	1	1.84451	5.8467	1	1.21481	6.33345	1	1.0557	3.89622	1	1.32361	4.6591	1	1.26512	4.50305	1
pZYM32_011	ZMO1_ZMOp32x011	hypothetical protein	0.645689	3.66886	1	0.568167	1.84254	1	0.938826	3.13013	1	0.430075	1.32047	0	1.35792	6.27109	1	0.802287	2.68253	1	1.68889	5.06506	1	1.58259	4.83555	1	0.712233	3.98678	1	0.23412	0.612435	0	0.750064	2.50261	1	1.15252	3.76522	1
pZYM32_012	ZMO1_ZMOp32x012	hypothetical protein	-1.027	3.07021	1	-1.54832	2.67725	1	-0.582049	0.843103	0	-0.950641	1.55383	0	-1.73732	4.77668	1	-1.87207	3.22198	1	-0.862952	1.38185	0	-2.47694	4.11157	1	-0.710319	2.09505	1	-0.323754	0.402361	0	-0.280902	0.33806	0	-1.5263	2.63839	1
pZYM32_013	ZMO1_ZMOp32x013	hypothetical protein	-1.11512	2.17844	1	-1.55923	1.70691	1	0.00859401	0.00529402	0	-1.79474	2.00739	1	-1.55076	3.05956	1	-2.76026	3.13997	1	-0.0729831	0.0469962	0	-1.81904	2.03801	1	-0.435636	0.691099	0	-1.20103	1.24413	0	-0.0815771	0.0528349	0	-0.0243059	0.0151379	0
pZYM32_014	ZMO1_ZMOp32x014	hypothetical protein	-0.372801	0.311342	0	-1.24957	0.776303	0	-0.266039	0.122187	0	0.397209	0.152553	0	-0.917317	1.0476	0	-2.32701	1.65312	1	-0.507472	0.256029	0	0.082528	0.034994	0	-0.544516	0.495338	0	-1.07743	0.644377	0	-0.241433	0.10975	0	-0.314681	0.11756	0
pZYM32_015	ZMO1_ZMOp32x015	Azospirillum phage Cd Gp10 family protein	-0.707364	1.75035	1	-0.217828	0.208113	0	-0.735836	0.934801	0	-1.16843	1.6553	1	-0.371468	0.788103	0	0.370187	0.392948	0	-0.708459	0.890863	0	-0.776133	1.00012	0	0.335895	0.693315	0	0.588015	0.70277	0	0.0273764	0.0223431	0	0.392294	0.422165	0
pZYM32_018	ZMO1_ZMOp32x018	putative IS4/IS5 family transposase	0.998906	5.30692	1	1.14616	3.88848	1	1.07157	3.67143	1	0.778986	2.72108	1	1.65187	7.1701	1	1.92341	5.69046	1	1.05458	3.62064	1	1.97762	5.79207	1	0.652965	3.84504	1	0.777252	2.71496	1	-0.0169899	0.0330125	0	1.19863	4.03555	1
pZYM32_019	ZMO1_ZMOp32x019	hypothetical protein	1.49438	4.26985	1	1.23204	2.10583	1	1.66429	2.88723	1	1.58682	2.75352	1	1.26342	3.71701	1	1.06532	1.78457	1	1.51934	2.6347	1	1.2056	2.05547	1	-0.230962	0.525982	0	-0.166719	0.183032	0	-0.144947	0.155995	0	-0.381219	0.495091	0
pZYM32_021	ZMO1_ZMOp32x021	MazF toxin	0.991048	4.20078	1	0.860522	2.17997	1	1.07145	2.74651	1	1.04117	2.6679	1	1.95561	6.63965	1	1.60722	3.98198	1	1.9733	4.67717	1	2.28631	5.19643	1	0.964562	4.1102	1	0.746695	1.85798	1	0.90185	2.29432	1	1.24514	3.17882	1
pZYM32_022	ZMO1_ZMOp32x022	SIR2-like protein	0.7683	3.65072	1	0.362496	0.849884	0	1.27419	3.51376	1	0.668214	1.80587	1	1.49031	5.95102	1	0.951733	2.65875	1	1.82018	4.6969	1	1.69902	4.45911	1	0.722011	3.45541	1	0.589237	1.55669	0	0.545993	1.41963	0	1.0308	2.88034	1
pZYM32_023	ZMO1_ZMOp32x023	MTH538 TIR-like domain	0.267854	1.76227	1	0.273677	0.920504	0	0.514151	1.98336	1	0.0157339	0.0345509	0	1.52512	7.32526	1	1.30729	4.7418	1	1.62776	5.52263	1	1.64031	5.55049	1	1.25727	6.59676	1	1.03362	3.94541	1	1.11361	4.19275	1	1.62457	5.51552	1
pZYM32_024	ZMO1_ZMOp32x024	phage integrase	-0.804778	3.41377	1	-0.726023	1.72552	1	-0.639723	1.48388	0	-1.04859	2.59126	1	-0.197838	0.677386	0	-0.455999	0.974184	0	-0.0269948	0.0373103	0	-0.110522	0.171558	0	0.60694	2.59804	1	0.270024	0.501211	0	0.612728	1.40815	0	0.938068	2.30387	1
pZYM32_025	ZMO1_ZMOp32x025	Type III restriction endonuclease subunit R	-0.0195895	0.0390342	0	0.276039	0.408965	0	-0.182099	0.247194	0	-0.152708	0.201132	0	1.64286	5.18937	1	1.8438	3.71094	1	1.66669	3.39363	1	1.41808	2.91376	1	1.66245	5.23177	1	1.56776	3.20761	1	1.84879	3.71961	1	1.57079	3.21341	1
pZYM32_026	ZMO1_ZMOp32x026	hypothetical protein	0.0764423	0.649243	0	-0.473862	2.93273	1	0.707822	4.18776	1	-0.00463342	0.0156658	0	0.864271	6.88553	1	0.386043	2.37832	1	1.64443	7.24063	1	0.562343	3.44397	1	0.787828	6.53787	1	0.859905	4.85658	1	0.936603	5.15913	1	0.566976	3.46945	1
pZYM32_027	ZMO1_ZMOp32x027	hypothetical protein	0.204143	0.860982	0	-0.615322	1.70862	1	0.87236	2.51984	1	0.355392	0.866577	0	0.735238	3.62246	1	-0.168511	0.339677	0	1.61133	4.39793	1	0.762895	2.18263	1	0.531094	2.66159	1	0.446811	1.15719	0	0.738969	2.10711	1	0.407503	1.03072	0
pZYM32_028	ZMO1_ZMOp32x028	Type I restriction endonuclease HsdS	0.101229	0.477211	0	-0.777085	2.84676	1	1.05057	3.76041	1	0.0302004	0.0634332	0	0.80656	4.71802	1	0.219671	0.634105	0	1.65483	5.31789	1	0.545183	1.95081	1	0.705331	4.25806	1	0.996756	3.59271	1	0.604255	2.18856	1	0.514983	1.82735	1
pZYM32_029	ZMO1_ZMOp32x029	Type IV restriction endonuclease Mrr	-0.0460202	0.203284	0	-0.838628	3.30937	1	0.74362	2.95326	1	-0.0430533	0.101552	0	0.496738	3.38773	1	-0.16158	0.477039	0	1.59995	5.48996	1	0.0518448	0.124687	0	0.542758	3.66526	1	0.677048	2.69018	1	0.856329	3.37324	1	0.0948981	0.249416	0
pZYM32_030		hypothetical protein	0.285643	0.331007	0	0.463936	0.306212	0	0.758402	0.562377	0	-0.365409	0.230441	0	1.53037	2.55434	1	1.94305	1.81467	1	1.74794	1.60229	1	0.900122	0.698854	0	1.24473	2.04321	1	1.47912	1.30827	0	0.989536	0.788401	0	1.26553	1.07707	0
pZYM32_031		hypothetical protein	1.64084	4.88837	1	1.31462	2.47841	1	1.51514	2.86423	1	2.09275	3.84972	1	1.78677	5.1906	1	1.38301	2.61253	1	1.93131	3.59244	1	2.046	3.77658	1	0.145936	0.331322	0	0.0683891	0.074935	0	0.41617	0.61621	0	-0.0467516	0.0500193	0
pZYM33_001	ZMO1_ZMOp33x001	hypothetical protein	1.22497	4.82505	1	0.895638	2.20366	1	1.76491	4.19287	1	1.01436	2.51757	1	1.7372	6.0864	1	1.4152	3.47745	1	1.88165	4.40957	1	1.91475	4.46919	1	0.512231	2.18092	1	0.519565	1.156	0	0.11674	0.183808	0	0.900388	2.21646	1
pZYM33_002	ZMO1_ZMOp33x002	putative Zeta toxin-like kinase	0.769379	4.88485	1	0.231	0.762647	0	1.37431	4.9936	1	0.702823	2.831	1	1.35434	6.95776	1	0.704808	2.83894	1	1.97769	6.31804	1	1.38053	5.00959	1	0.584964	3.95097	1	0.473809	1.85182	1	0.603371	2.42056	1	0.677712	2.72973	1
pZYM33_003	ZMO1_ZMOp33x003	CopG family transcriptional regulator	0.269964	0.889339	0	-0.414178	0.762124	0	0.846162	1.8422	1	0.377909	0.678225	0	0.794114	3.08128	1	0.183215	0.276571	0	0.873528	1.91084	1	1.3256	2.97373	1	0.524149	1.99642	1	0.597393	1.21105	0	0.0273664	0.0342206	0	0.947689	2.09493	1
pZYM33_004	ZMO1_ZMOp33x004	CobQ/CobB/MinD/ParA nucleotide binding domain protein	0.143441	0.86794	0	-0.387452	1.51072	0	0.857194	3.50722	1	-0.0394192	0.096572	0	0.721563	4.76085	1	0.241469	0.837047	0	0.93868	3.79596	1	0.984541	3.95132	1	0.578123	4.007	1	0.628921	2.60488	1	0.0814867	0.219099	0	1.02396	4.08097	1
pZYM33_006	ZMO1_ZMOp33x006	acyl-CoA N-acyltransferase	0.233592	1.34434	0	0.0579386	0.126681	0	0.62836	2.24585	1	0.0144781	0.0289251	0	0.757991	4.4501	1	0.387285	1.27377	0	1.09515	3.84474	1	0.791536	2.85508	1	0.524399	3.25752	1	0.329346	1.04009	0	0.466793	1.59868	1	0.777057	2.8032	1
pZYM33_008	ZMO1_ZMOp33x008	LysR family transcription regulator	0.167514	0.85493	0	-0.413567	1.33452	0	1.17698	3.98919	1	-0.26087	0.746677	0	-0.186089	0.977039	0	-1.137	3.87598	1	1.02724	3.55094	1	-0.448502	1.47341	0	-0.353603	2.11751	1	-0.723436	2.53306	1	-0.14974	0.371892	0	-0.187632	0.492022	0
pZYM33_009	ZMO1_ZMOp33x009	carbohydrate-selective porin OprB	0.74469	4.1767	1	0.563654	1.85242	1	1.14308	3.77936	1	0.52734	1.71422	1	1.6194	6.97808	1	1.377	4.3977	1	1.77051	5.2786	1	1.71069	5.15561	1	0.874711	4.72711	1	0.813349	2.75482	1	0.627433	2.09184	1	1.18335	3.89172	1
pZYM33_010	ZMO1_ZMOp33x010	sodium:dicarboxylate symporter	0.461944	2.23862	1	0.400953	0.97904	0	0.995679	2.81247	1	-0.0108002	0.0166749	0	1.43394	5.84827	1	1.27822	3.5569	1	1.39671	3.84028	1	1.6269	4.34735	1	0.971998	4.46408	1	0.877262	2.4705	1	0.401028	0.979273	0	1.6377	4.36984	1
pZYM33_011	ZMO1_ZMOp33x011	carbamoylase-type amidase	1.25821	6.97902	1	0.81663	3.51346	1	2.08487	6.81214	1	0.873116	3.72535	1	1.5207	7.6983	1	1.10031	4.49451	1	2.09546	6.83122	1	1.36632	5.2552	1	0.262494	1.93428	1	0.28368	1.09427	0	0.0105953	0.0254939	0	0.493207	2.11972	1
pZYM33_012	ZMO1_ZMOp33x012	2-aminoethylphosphonate--pyruvate transaminase	1.15547	8.19895	1	0.560988	3.60791	1	1.86334	7.92524	1	1.04209	5.74272	1	1.44766	9.06698	1	0.715361	4.40877	1	2.12621	8.43142	1	1.50141	7.10339	1	0.29219	3.28855	1	0.154373	0.84627	0	0.262876	1.63891	1	0.459322	3.0007	1
pZYM33_013	ZMO1_ZMOp33x013	DUF3225 family protein with NTF2-like domain	1.00934	5.45446	1	0.6337	2.26277	1	1.44287	4.77131	1	0.951461	3.39446	1	1.48566	6.88486	1	1.02515	3.6277	1	1.61002	5.15853	1	1.82182	5.60399	1	0.476319	2.96886	1	0.391454	1.28827	0	0.167144	0.440114	0	0.87036	3.12527	1
pZYM33_014	ZMO1_ZMOp33x014	protein of unknown function DUF4089	1.23248	4.06304	1	0.881086	1.66521	1	1.85359	3.6052	1	0.962759	1.84698	1	1.54428	4.83378	1	1.15737	2.27002	1	1.46626	2.89918	1	2.00922	3.86395	1	0.311804	0.909029	0	0.276287	0.390404	0	-0.387331	0.595711	0	1.04646	2.03098	1
pZYM33_015	ZMO1_ZMOp33x015	AtzE type amidohydrolase	0.713531	4.39152	1	0.268686	0.848821	0	1.34015	4.67025	1	0.531753	1.95718	1	1.83088	7.84849	1	1.40681	4.83972	1	1.94454	6.0071	1	2.1413	6.36439	1	1.11735	5.98956	1	1.13812	4.11383	1	0.604385	2.25659	1	1.60955	5.31813	1
pZYM33_016	ZMO1_ZMOp33x016	short-chain dehydrogenase/reductase SDR	0.960612	6.91416	1	0.167737	0.774309	0	1.73961	7.0823	1	0.974494	4.9517	1	1.82032	9.36165	1	1.16835	5.60246	1	2.29661	8.14061	1	1.99599	7.60425	1	0.859704	6.49756	1	1.00062	5.04533	1	0.557003	3.11783	1	1.02149	5.11875	1
pZYM33_017	ZMO1_ZMOp33x017	carboxymuconolactone decarboxylase-like protein	1.14409	6.09234	1	0.482632	1.75882	1	1.76879	5.67502	1	1.18084	4.25137	1	1.82097	7.84378	1	1.19024	4.27811	1	2.41579	6.83177	1	1.85688	5.85285	1	0.676883	4.22721	1	0.707604	2.67583	1	0.647002	2.43849	1	0.676044	2.55324	1
pZYM33_018	ZMO1_ZMOp33x018	bacterial bifunctional deaminase-reductase C-terminal domain-containing protein	0.761772	6.09797	1	0.215364	1.08144	0	1.31368	6.08182	1	0.756276	4.12618	1	1.5004	8.66741	1	1.08704	5.38991	1	1.76943	7.19758	1	1.64474	6.92139	1	0.738629	5.98408	1	0.871671	4.60892	1	0.455756	2.59032	1	0.888461	4.67506	1
pZYM33_019	ZMO1_ZMOp33x019	LysR family transcription regulator	0.948756	7.41867	1	0.421378	2.73642	1	1.50206	7.07797	1	0.922834	5.27644	1	1.07617	7.89918	1	0.580939	3.69631	1	1.60152	7.32087	1	1.04603	5.7304	1	0.127409	1.31452	0	0.159561	0.874612	0	0.0994668	0.480562	0	0.123201	0.629411	0
pZYM33_020	ZMO1_ZMOp33x020	Bcr/CflA subfamily drug resistance transporter	0.89655	3.67893	1	0.569061	1.24894	0	1.19495	2.88671	1	0.925641	2.21339	1	1.38231	5.15019	1	1.29895	3.12897	1	1.72631	4.02291	1	1.12168	2.70999	1	0.485764	1.99039	1	0.729894	1.68892	1	0.531361	1.14667	0	0.196039	0.32779	0
pZYM33_021	ZMO1_ZMOp33x021	alcohol dehydrogenase-like protein	1.01213	5.3667	1	0.720328	2.51981	1	1.50863	4.83255	1	0.807442	2.83047	1	1.60202	7.06725	1	1.68716	5.22906	1	2.11993	6.06039	1	0.998969	3.46145	1	0.589886	3.53172	1	0.966832	3.36051	1	0.6113	2.11136	1	0.191527	0.504404	0
pZYM33_022	ZMO1_ZMOp33x022	NADP-dependent oxidoreductase domain protein	1.49176	6.21941	1	1.19761	3.54403	1	1.82915	4.96536	1	1.44851	4.16161	1	2.82065	8.63643	1	2.85505	6.59158	1	2.95937	6.72615	1	2.64753	6.30992	1	1.32889	5.79313	1	1.65744	4.62047	1	1.13022	3.36424	1	1.19902	3.54771	1
pZYM33_023	ZMO1_ZMOp33x023	NADP-dependent oxidoreductase domain protein	1.18875	6.11692	1	0.970348	3.50944	1	1.37549	4.66528	1	1.22041	4.25579	1	2.78372	9.35527	1	2.79536	7.26358	1	2.81073	7.28438	1	2.74508	7.1948	1	1.59497	7.21886	1	1.82501	5.6737	1	1.43524	4.8136	1	1.52467	5.02666	1
pZYM33_024	ZMO1_ZMOp33x024	IS4-like transposase	1.48902	7.08197	1	1.5138	5.11697	1	1.64338	5.41151	1	1.30989	4.60881	1	2.22627	8.61842	1	2.24952	6.56758	1	2.11632	6.33975	1	2.31297	6.6718	1	0.737247	4.52097	1	0.735723	2.78574	1	0.472941	1.71939	1	1.00308	3.71759	1
pZYM33_025	ZMO1_ZMOp33x025	putative transposase IS4/IS5 family protein	0.818022	2.63889	1	0.683907	1.13617	0	1.05678	1.9198	1	0.713377	1.19768	0	0.933494	3.00927	1	0.943605	1.68312	1	1.15407	2.11992	1	0.702812	1.17559	0	0.115473	0.245961	0	0.259698	0.336462	0	0.0972852	0.10822	0	-0.0105651	0.0106915	0
pZYM33_026	ZMO1_ZMOp33x026	toxin RelE-like domain protein	0.709858	3.50714	1	0.586059	1.61	1	1.01535	2.93303	1	0.528162	1.42028	0	0.937653	4.41965	1	0.703712	1.99138	1	0.987265	2.85323	1	1.12198	3.22639	1	0.227795	0.987615	0	0.117653	0.22079	0	-0.0280868	0.0457428	0	0.593819	1.63538	1
pZYM33_028	ZMO1_ZMOp33x028	winged helix-turn-helix DNA-binding domain protein	-0.733804	5.92324	1	-1.55027	6.66146	1	0.152577	0.689411	0	-0.803718	4.29706	1	-0.354093	3.41968	1	-0.908429	4.71769	1	0.527972	2.97162	1	-0.681821	3.75381	1	0.379712	3.63858	1	0.641844	3.56153	1	0.375394	2.08049	1	0.121897	0.518884	0
pZYM33_029	ZMO1_ZMOp33x029	Azospirillum phage Cd Gp10 family protein	-0.810719	2.45361	1	-1.18612	2.0417	1	-0.0855629	0.0879734	0	-1.16047	1.99204	1	-0.732335	2.19947	1	-0.702	1.08736	0	-0.456626	0.62987	0	-1.03838	1.75296	1	0.0783833	0.14656	0	0.484122	0.678434	0	-0.371063	0.484834	0	0.122091	0.130097	0
pZYM33_030	ZMO1_ZMOp33x030	hypothetical protein	-1.36309	4.74376	1	-2.01274	4.19727	1	-0.599899	1.17594	0	-1.47664	3.20962	1	-0.875393	3.28946	1	-1.36331	2.97451	1	0.252809	0.395376	0	-1.51568	3.28837	1	0.487701	1.78028	1	0.649438	1.29773	0	0.852708	1.79987	1	-0.0390435	0.0481621	0
pZYM33_031	ZMO1_ZMOp33x031	hypothetical protein	0.671831	3.49146	1	0.611984	1.7969	1	1.08298	3.27061	1	0.320534	0.808307	0	0.874729	4.35348	1	0.469238	1.30624	0	0.965086	2.93092	1	1.18986	3.56127	1	0.202898	0.90867	0	-0.142746	0.294689	0	-0.117891	0.2347	0	0.86933	2.63994	1
pZYM33_032	ZMO1_ZMOp33x032	hypothetical protein	1.56848	3.66218	1	1.88101	2.58128	1	1.13993	1.46528	0	1.68449	2.29714	1	1.9419	4.36644	1	2.16823	2.97623	1	0.952648	1.1746	0	2.70483	3.64828	1	0.373426	0.719275	0	0.287216	0.263183	0	-0.18728	0.160085	0	1.02034	1.27924	0
pZYM33_033	ZMO1_ZMOp33x033	hypothetical protein	1.33532	4.80332	1	1.70858	3.78169	1	0.926357	2.06494	1	1.37103	3.1008	1	2.96938	7.75686	1	2.98051	5.71176	1	2.20854	4.64253	1	3.71908	6.53055	1	1.63405	5.52352	1	1.27193	2.88358	1	1.28219	2.90644	1	2.34805	4.85629	1
pZYM33_034	ZMO1_ZMOp33x034	hypothetical protein	1.08677	1.7128	1	1.0438	0.825001	0	0.472409	0.306341	0	1.7441	1.56455	1	0.0978902	0.094861	0	-0.00332987	0.00169716	0	-1.03139	0.81253	0	1.32839	1.11946	0	-0.988882	1.5309	0	-1.04713	0.828352	0	-1.5038	1.30633	0	-0.415715	0.262833	0
pZYM33_035	ZMO1_ZMOp33x035	hypothetical protein	0.0595226	0.163974	0	-0.396048	0.846089	0	1.08029	2.75375	1	-0.505669	1.15231	0	0.102627	0.31062	0	-0.430517	0.940734	0	0.733658	1.8088	1	0.00474099	0.00653185	0	0.0431045	0.114168	0	-0.0344694	0.0497066	0	-0.346627	0.714041	0	0.51041	1.16584	0
pZYM33_036	ZMO1_ZMOp33x036	ribonuclease toxin BrnT of type II toxin-antitoxin system	1.81307	6.5438	1	1.53505	3.99563	1	2.24203	5.30585	1	1.66213	4.26091	1	2.62936	7.95211	1	2.17797	5.20193	1	2.97011	6.33586	1	2.74	6.03692	1	0.816288	3.7281	1	0.642921	1.65391	1	0.728078	1.91172	1	1.07787	2.90389	1
pZYM33_037	ZMO1_ZMOp33x037	cro/C1-type transcriptional repressor	1.62173	6.31514	1	1.26374	3.53141	1	2.05295	5.17019	1	1.5485	4.19169	1	2.76911	8.3433	1	2.21029	5.43548	1	3.21368	6.81891	1	2.88335	6.41256	1	1.14738	5.05452	1	0.946555	2.68165	1	1.16074	3.26939	1	1.33486	3.70484	1
pZYM33_038	ZMO1_ZMOp33x038	Lambda repressor-like transcriptional regulator	1.74756	6.02169	1	1.51074	3.60888	1	2.17474	4.82933	1	1.55719	3.70526	1	2.95657	8.00414	1	2.39235	5.16687	1	3.66285	6.73204	1	2.8145	5.75447	1	1.20901	4.6973	1	0.881615	2.11029	1	1.48811	3.56126	1	1.25731	3.04913	1
pZYM33_040	ZMO1_ZMOp33x040	death on curing (Doc) protein	0.35694	2.68489	1	0.646856	2.80999	1	0.391381	1.6171	1	0.032583	0.0826073	0	0.888632	5.67237	1	0.784649	3.37789	1	1.04232	4.29713	1	0.838931	3.58627	1	0.531692	3.88556	1	0.137793	0.43699	0	0.650936	2.82763	1	0.806348	3.4622	1
pZYM36_001	ZMO1_ZMOp36x001	N-acetylmuramoyl-L-alanine amidase domain protein	1.0645	5.10596	1	1.48332	4.34846	1	0.811188	2.50812	1	0.898993	2.78613	1	1.0489	5.0535	1	1.60021	4.60851	1	1.07471	3.30715	1	0.471795	1.3473	0	-0.0155949	0.0472393	0	0.116895	0.237825	0	0.263517	0.645995	0	-0.427197	1.19143	0
pZYM36_002	ZMO1_ZMOp36x002	hypothetical protein	1.28371	4.66287	1	1.58999	3.54979	1	1.10404	2.49501	1	1.15712	2.61953	1	1.42384	5.02642	1	1.72209	3.80432	1	1.37916	3.1157	1	1.17026	2.65	1	0.140121	0.3934	0	0.132106	0.190346	0	0.27512	0.459611	0	0.0131386	0.0162636	0
pZYM36_003	ZMO1_ZMOp36x003	hypothetical protein	1.04863	3.2377	1	1.47945	2.65002	1	0.636612	0.988194	0	1.02984	1.78124	1	1.61089	4.63715	1	2.12131	3.72077	1	1.22449	2.16759	1	1.48687	2.66359	1	0.562257	1.66815	1	0.64186	0.998511	0	0.587882	0.893261	0	0.457029	0.648414	0
pZYM36_004	ZMO1_ZMOp36x004	bacteriophage tail completion protein R	1.00187	4.5973	1	1.10563	3.13912	1	1.06901	3.03996	1	0.83096	2.35338	1	1.55762	6.1846	1	1.57423	4.26454	1	1.69325	4.51278	1	1.40539	3.88796	1	0.555757	2.74199	1	0.468598	1.20371	0	0.624239	1.70531	1	0.574434	1.54479	0
pZYM36_005	ZMO1_ZMOp36x005	phage virion morphogensis protein	1.14987	4.70861	1	1.38385	3.50093	1	1.17403	3.00504	1	0.891752	2.266	1	1.52653	5.72126	1	1.58843	3.94265	1	1.35379	3.43264	1	1.63737	4.04263	1	0.376653	1.58516	1	0.204586	0.371042	0	0.17976	0.316916	0	0.745613	1.85443	1
pZYM36_006	ZMO1_ZMOp36x006	baseplate assembly protein J	1.52026	5.59796	1	1.55976	3.78668	1	1.3536	3.34079	1	1.64742	3.96483	1	1.51457	5.58434	1	1.90359	4.44994	1	1.26773	3.14327	1	1.3724	3.38309	1	-0.00568634	0.0133442	0	0.343834	0.685187	0	-0.0858659	0.129805	0	-0.275027	0.516524	0
pZYM36_007	ZMO1_ZMOp36x007	tail protein I	1.69263	5.53885	1	1.94486	4.10478	1	1.35399	2.97386	1	1.77904	3.81212	1	1.46797	5.02785	1	2.02459	4.2393	1	1.08417	2.3708	1	1.29516	2.84709	1	-0.224657	0.68523	0	0.0797272	0.104267	0	-0.269817	0.432095	0	-0.483881	0.904262	0
pZYM36_008	ZMO1_ZMOp36x008	bulb-type lectin domain protein	1.31363	5.22862	1	1.46485	3.7255	1	1.07827	2.80263	1	1.39776	3.5764	1	1.27284	5.11599	1	1.55286	3.91448	1	1.15754	3.00476	1	1.10813	2.87957	1	-0.0407843	0.109732	0	0.0880035	0.140135	0	0.0792647	0.124666	0	-0.289621	0.582612	0
pZYM36_009	ZMO1_ZMOp36x009	hypothetical protein	0.816898	3.53134	1	0.758099	1.86326	1	0.754662	1.85354	1	0.937934	2.36071	1	1.44583	5.47834	1	1.62317	3.97272	1	1.52729	3.77439	1	1.18703	3.00078	1	0.628932	2.75721	1	0.865075	2.16224	1	0.772623	1.9043	1	0.249098	0.466207	0
pZYM36_010	ZMO1_ZMOp36x010	phage baseplate assembly protein V/Gp45	0.96029	3.97749	1	1.12063	2.77209	1	0.705497	1.66797	1	1.05474	2.60661	1	0.718728	3.07264	1	1.36206	3.34234	1	0.382892	0.780053	0	0.411236	0.854285	0	-0.241562	0.873251	0	0.241427	0.435749	0	-0.322605	0.627326	0	-0.643508	1.49429	0
pZYM36_011	ZMO1_ZMOp36x011	tail sheath protein	0.537502	2.1655	1	0.712723	1.59262	1	0.262338	0.454567	0	0.637443	1.3916	0	0.334327	1.23624	0	0.99769	2.33482	1	0.0222994	0.0290906	0	-0.0170082	0.0220219	0	-0.203175	0.658202	0	0.284966	0.504139	0	-0.240039	0.407095	0	-0.654451	1.43701	0
pZYM36_012	ZMO1_ZMOp36x012	tail tube protein	0.641358	2.93891	1	0.72334	1.85883	1	0.506054	1.20908	0	0.69468	1.77375	1	0.555447	2.5423	1	1.08527	2.87244	1	0.391586	0.875022	0	0.189488	0.351462	0	-0.085911	0.262616	0	0.361927	0.79157	0	-0.114468	0.193079	0	-0.505193	1.20652	0
pZYM36_014	ZMO1_ZMOp36x014	putative phage protein	2.70799	3.23674	1	2.95492	1.80136	1	0.870056	0.518211	0	4.29899	3.20847	1	2.9102	3.44217	1	2.91538	1.77439	1	0.301365	0.146873	0	5.51384	3.93633	1	0.202207	0.174195	0	-0.0395363	0.0171174	0	-0.568691	0.307566	0	1.21485	0.787708	0
pZYM36_015	ZMO1_ZMOp36x015	phage tail tape measure protein	0.986096	4.42747	1	1.16919	3.20578	1	0.836206	2.28534	1	0.95289	2.62283	1	1.04501	4.62711	1	1.49074	3.97116	1	0.739385	1.99445	1	0.90492	2.48595	1	0.0589179	0.17709	0	0.321545	0.716247	0	-0.0968205	0.166751	0	-0.0479709	0.0767068	0
pZYM36_016	ZMO1_ZMOp36x016	phage P2 GpU family protein	1.3673	10.6226	1	1.17178	7.90437	1	1.42348	8.65133	1	1.50663	8.87014	1	2.23697	12.5402	1	1.90604	9.77963	1	2.38266	10.6462	1	2.42223	10.7102	1	0.869676	8.86936	1	0.734254	6.14111	1	0.959174	7.14236	1	0.915602	6.96666	1
pZYM36_017	ZMO1_ZMOp36x017	phage late control D family protein	0.831775	7.26088	1	0.481016	3.38655	1	1.03408	6.01879	1	0.980229	5.8221	1	1.6218	9.82735	1	1.07441	6.16021	1	1.92299	8.36383	1	1.86801	8.25243	1	0.790027	7.06592	1	0.59339	4.05865	1	0.888912	5.4659	1	0.887779	5.46128	1
pZYM36_019	ZMO1_ZMOp36x019	hypothetical protein	0.341974	2.1306	1	0.616956	2.22825	1	0.397061	1.33168	0	0.0119051	0.0239228	0	1.3097	6.45947	1	1.20665	4.2017	1	1.228	4.26072	1	1.49445	4.93911	1	0.967726	5.34819	1	0.589692	2.12014	1	0.830938	3.0263	1	1.48255	4.91091	1
pZYM36_020	ZMO1_ZMOp36x020	hypothetical protein	0.286798	0.972289	0	0.529418	1.05378	0	0.329928	0.578064	0	0.0010481	0.00127683	0	1.20214	4.43943	1	1.50341	3.3783	1	0.8418	1.85205	1	1.2612	2.85942	1	0.915338	3.5433	1	0.973994	2.18286	1	0.511872	1.00989	0	1.26015	2.85707	1
pZYM36_021	ZMO1_ZMOp36x021	hypothetical protein	-0.185516	0.613694	0	-0.087331	0.129494	0	0.0267991	0.0365146	0	-0.496016	1.06512	0	0.912348	3.76725	1	0.917611	2.21671	1	0.981993	2.38505	1	0.837438	2.00257	1	1.09786	4.38121	1	1.00494	2.44421	1	0.955194	2.3154	1	1.33345	3.23741	1
pZYM36_022	ZMO1_ZMOp36x022	hypothetical protein	1.42091	4.79755	1	1.97681	4.05	1	1.52659	3.231	1	0.759347	1.52118	0	2.15096	6.29922	1	2.55738	4.93239	1	1.56624	3.30861	1	2.32925	4.60595	1	0.730041	2.6895	1	0.580566	1.09227	0	0.0396479	0.0476195	0	1.56991	3.31574	1
pZYM36_023	ZMO1_ZMOp36x023	YafQ-like toxin	0.647932	3.27735	1	0.899428	2.64166	1	0.695132	2.00123	1	0.349237	0.864004	0	1.09923	5.03136	1	1.29799	3.73155	1	0.788874	2.30133	1	1.21084	3.51131	1	0.451302	2.27864	1	0.39856	1.02157	0	0.0937419	0.173042	0	0.861603	2.52701	1
pZYM36_024	ZMO1_ZMOp36x024	antitoxin DinJ	0.986845	4.33065	1	0.85344	2.26364	1	1.48849	3.87064	1	0.618607	1.56592	1	1.17091	4.92263	1	1.09588	2.93027	1	1.12156	2.99701	1	1.2953	3.4289	1	0.18407	0.682688	0	0.242441	0.483029	0	-0.366928	0.816431	0	0.676696	1.74159	1
pZYM36_025	ZMO1_ZMOp36x025	DNA-damage-inducible protein D	0.887247	6.28813	1	0.533275	2.74221	1	0.8712	4.26128	1	1.25727	5.55019	1	0.861646	6.17945	1	0.0143755	0.0414758	0	1.57555	6.3809	1	0.995017	4.71709	1	-0.0256007	0.139647	0	-0.518899	2.66732	1	0.704346	3.56691	1	-0.262249	1.21914	0
pZYM36_026	ZMO1_ZMOp36x026	hypothetical protein	2.22966	4.86984	1	2.63691	3.59086	1	1.44432	1.95265	1	2.60775	3.55581	1	2.22288	4.85915	1	2.2216	3.0683	1	1.33004	1.77585	1	3.11701	4.13464	1	-0.00677467	0.00880009	0	-0.415304	0.415562	0	-0.114281	0.093191	0	0.509261	0.536192	0
pZYM36_027	ZMO1_ZMOp36x027	hypothetical protein	0.542493	2.38065	1	0.530312	1.22122	0	0.654115	1.57806	1	0.443053	0.974313	0	1.24687	4.97025	1	0.735492	1.81188	1	1.28237	3.24737	1	1.72275	4.19066	1	0.704376	3.09869	1	0.205179	0.369446	0	0.628253	1.5034	0	1.27969	3.24108	1
pZYM36_032	ZMO1_ZMOp36x032	hypothetical protein	0.948683	6.26003	1	1.11593	4.85759	1	0.654018	3.11286	1	1.07611	4.73044	1	1.32583	7.52031	1	1.4738	5.85829	1	1.00996	4.51083	1	1.49372	5.90759	1	0.377144	3.10932	1	0.357879	1.62619	1	0.355944	1.61574	1	0.41761	1.94631	1
pZYM36_033	ZMO1_ZMOp36x033	zinc finger Ogr/Delta-type transcriptional activator	0.174489	0.733286	0	-0.00407342	0.00657287	0	0.885412	2.64171	1	-0.357873	0.909237	0	1.07734	5.01577	1	2.03045	5.31725	1	0.385727	0.999851	0	0.815835	2.42593	1	0.902847	4.40099	1	2.03452	5.32446	1	-0.499686	1.38083	0	1.17371	3.46322	1
pZYM36_034	ZMO1_ZMOp36x034	Azospirillum phage Cd Gp10 family protein	0.408659	1.46996	0	0.472603	0.887807	0	0.707613	1.46944	0	0.0457598	0.0578947	0	0.767438	2.94703	1	1.74172	3.77313	1	-0.112466	0.154587	0	0.67306	1.38253	0	0.358779	1.25302	0	1.26912	2.81566	1	-0.820079	1.75175	1	0.6273	1.26772	0
pZYM36_035	ZMO1_ZMOp36x035	Azospirillum phage Cd Gp10 family protein	0.531424	1.34476	0	0.28468	0.309296	0	0.947512	1.39337	0	0.362079	0.415092	0	1.44849	3.86818	1	2.5393	3.90752	1	0.3873	0.451308	0	1.41887	2.22824	1	0.917068	2.51372	1	2.25462	3.52672	1	-0.560212	0.719125	0	1.05679	1.58989	1
pZYM36_038	ZMO1_ZMOp36x038	hypothetical protein	-0.761497	2.2566	1	-0.773022	1.20314	0	-0.708426	1.07859	0	-0.803044	1.26147	0	-0.748792	2.21559	1	-1.1132	1.86632	1	-0.639768	0.948239	0	-0.493412	0.681421	0	0.0127054	0.0208577	0	-0.340174	0.426692	0	0.0686579	0.0682567	0	0.309632	0.379879	0
pZYM36_040	ZMO1_ZMOp36x040	Arc-type ribbon-helix-helix	0.665938	4.61588	1	0.442237	1.84832	1	0.537821	2.30019	1	1.01776	4.18929	1	0.52474	3.81622	1	0.174381	0.581225	0	0.691104	2.97492	1	0.708737	3.04812	1	-0.141198	0.89343	0	-0.267857	1.00267	0	0.153283	0.49409	0	-0.30902	1.1999	0
pZYM36_041	ZMO1_ZMOp36x041	PBSX family phage portal protein	1.11058	4.83293	1	0.944108	2.59315	1	1.16433	3.18788	1	1.22329	3.33725	1	1.67403	6.32094	1	1.78636	4.57539	1	1.61809	4.238	1	1.61762	4.23702	1	0.563449	2.68267	1	0.842256	2.29872	1	0.453767	1.10622	0	0.394325	0.926424	0
pZYM36_042	ZMO1_ZMOp36x042	putative ATPase terminase subunit protein	1.67187	6.24153	1	1.6285	4.19208	1	1.63384	4.20306	1	1.75326	4.44213	1	2.28366	7.41434	1	2.42629	5.59128	1	2.27385	5.35645	1	2.15085	5.15708	1	0.611796	2.8555	1	0.797794	2.11913	1	0.640007	1.64499	1	0.397588	0.912608	0
pZYM36_044	ZMO1_ZMOp36x044	bacteriophage P2 GpN major capsid	0.443444	1.64642	1	0.774306	1.66227	1	0.251266	0.406518	0	0.304759	0.517155	0	0.509631	1.93564	1	1.00219	2.23019	1	0.63832	1.31604	0	-0.111617	0.155516	0	0.0661869	0.160305	0	0.227883	0.360485	0	0.387054	0.699919	0	-0.416376	0.768103	0
pZYM36_045	ZMO1_ZMOp36x045	bacteriophage P2 GpM family protein	0.671745	2.39985	1	1.04034	2.12528	1	0.459874	0.786101	0	0.515022	0.907929	0	0.370346	1.19731	0	1.04959	2.14621	1	0.346213	0.548243	0	-0.284767	0.429285	0	-0.301399	0.923662	0	0.0092534	0.0104082	0	-0.113661	0.144821	0	-0.799788	1.56847	1
pZYM36_046	ZMO1_ZMOp36x046	bacteriophage head completion protein GpL	0.790255	2.7921	1	1.24159	2.52757	1	0.335743	0.517124	0	0.79343	1.52451	0	0.683116	2.40262	1	1.36448	2.78337	1	0.615564	1.11506	0	0.0693039	0.0824975	0	-0.107138	0.250487	0	0.122889	0.155399	0	0.279821	0.411968	0	-0.724126	1.36423	0
pZYM36_047	ZMO1_ZMOp36x047	phage tail protein X-like	1.39098	4.04425	1	2.26939	3.84808	1	0.430568	0.580217	0	1.47298	2.56306	1	1.26408	3.73228	1	2.01442	3.46891	1	0.672043	1.02138	0	1.10579	1.8724	1	-0.126896	0.254006	0	-0.254977	0.303361	0	0.241474	0.284156	0	-0.367185	0.474889	0
pZYM39_001	ZMO1_ZMOp39x001	hypothetical protein	1.93285	4.7196	1	2.48468	3.71958	1	1.44231	2.18012	1	1.87157	2.86219	1	2.00929	4.85528	1	2.81486	4.12784	1	0.298347	0.313276	0	2.91467	4.24464	1	0.0764407	0.122302	0	0.330183	0.354374	0	-1.14396	1.6731	1	1.0431	1.49839	0
pZYM39_003	ZMO1_ZMOp39x003	hypothetical protein	1.44671	4.15251	1	1.68824	2.9208	1	1.44874	2.50152	1	1.20316	2.04504	1	1.476	4.2197	1	1.43381	2.47451	1	1.39825	2.40974	1	1.59594	2.76244	1	0.0292883	0.0496709	0	-0.254428	0.300123	0	-0.0504872	0.0494222	0	0.39278	0.51239	0
pZYM39_004	ZMO1_ZMOp39x004	hypothetical protein	0.349847	1.36323	0	0.627478	1.42266	0	0.719799	1.67747	1	-0.297736	0.555922	0	0.779603	3.26956	1	0.983778	2.38479	1	1.01114	2.45515	1	0.343886	0.667279	0	0.429756	1.74496	1	0.3563	0.698057	0	0.291345	0.540915	0	0.641622	1.46173	0
pZYM39_005	ZMO1_ZMOp39x005	RelB antitoxin/Antitoxin DinJ family toxin	0.555087	2.84838	1	0.358112	0.901302	0	0.999413	2.95879	1	0.307735	0.743159	0	0.524213	2.68949	1	0.175416	0.367058	0	0.744305	2.17932	1	0.652919	1.88081	1	-0.0308734	0.0933613	0	-0.182696	0.385862	0	-0.255109	0.585637	0	0.345184	0.860147	0
pZYM39_006	ZMO1_ZMOp39x006	YafQ-like toxin	0.825493	4.59812	1	0.583296	1.97269	1	1.19993	4.00548	1	0.693253	2.38549	1	0.735805	4.20606	1	0.229596	0.623289	0	1.01998	3.48377	1	0.95784	3.29038	1	-0.0896876	0.382255	0	-0.3537	1.07889	0	-0.179949	0.458644	0	0.264587	0.746464	0
pZYM39_007	ZMO1_ZMOp39x007	TonB-dependent receptor beta-barrel protein	0.96522	7.95618	1	0.930609	5.75519	1	1.27331	6.92123	1	0.691745	4.6947	1	1.25053	8.95179	1	1.18996	6.66666	1	1.2994	6.99776	1	1.26222	6.88828	1	0.285307	3.57546	1	0.259355	1.84907	1	0.02609	0.115119	0	0.570478	4.03976	1
pZYM39_009	ZMO1_ZMOp39x009	putative partitioning protein ParA ATPase	-0.591572	5.28544	1	-0.717909	4.05311	1	0.0516853	0.193114	0	-1.10849	5.56957	1	-0.29877	3.02961	1	-0.138808	0.643258	0	-0.125825	0.568017	0	-0.631676	3.63768	1	0.292802	2.9711	1	0.579102	3.36631	1	-0.17751	0.879598	0	0.476816	2.796	1
pZYM39_011	ZMO1_ZMOp39x011	AraC-type helix-turn-helix transcriptional regulator	0.404212	2.04857	1	0.387993	1.00463	0	0.998241	2.97121	1	-0.173597	0.364843	0	0.445213	2.27877	1	0.303811	0.736238	0	0.530419	1.48112	0	0.50141	1.38313	0	0.0410012	0.128414	0	-0.0841822	0.155483	0	-0.467822	1.26997	0	0.675007	1.96589	1
pZYM39_012	ZMO1_ZMOp39x012	TonB-dependent receptor	1.03632	5.89608	1	1.06928	4.07225	1	1.32117	4.79444	1	0.718496	2.84482	1	1.35827	6.90402	1	1.22879	4.54275	1	1.38429	4.95855	1	1.46172	5.15176	1	0.321952	2.18234	1	0.159509	0.467238	0	0.0631249	0.154894	0	0.743221	2.94106	1
pZYM39_013	ZMO1_ZMOp39x013	type I ABC transporter ATPase	0.390509	2.22581	1	0.260429	0.695614	0	0.986322	3.25921	1	-0.0752235	0.154948	0	0.805023	4.37616	1	0.810686	2.69397	1	1.1082	3.62006	1	0.496178	1.55937	0	0.414514	2.37388	1	0.550257	1.76248	1	0.121882	0.271538	0	0.571402	1.84137	1
pZYM39_014	ZMO1_ZMOp39x014	type I ABC transporter ATPase	0.471776	2.63397	1	0.272851	0.710446	0	1.0796	3.44399	1	0.0628742	0.122503	0	1.0002	5.02671	1	0.794314	2.55816	1	1.2493	3.90929	1	0.95699	3.07973	1	0.528425	2.95012	1	0.521463	1.59653	1	0.169697	0.391192	0	0.894116	2.88334	1
pZYM39_015	ZMO1_ZMOp39x015	ABC transporte ATPase	0.206922	1.28452	0	-0.541224	2.09075	1	1.34107	4.81573	1	-0.179079	0.534261	0	0.697333	4.45317	1	0.366671	1.3212	0	1.62151	5.49286	1	0.103817	0.273408	0	0.490411	3.30997	1	0.907895	3.51552	1	0.28044	0.944218	0	0.282896	0.954715	0
pZYM39_016	ZMO1_ZMOp39x016	ABC transporter permease	0.621858	5.71251	1	0.449533	2.82136	1	1.1143	5.83682	1	0.30174	1.83528	1	0.904521	7.10811	1	0.844286	4.83941	1	1.11615	5.84292	1	0.753122	4.44339	1	0.282662	3.06633	1	0.394753	2.47009	1	0.00185234	0.00628169	0	0.451382	2.83289	1
pZYM39_017	ZMO1_ZMOp39x017	hypothetical protein	-0.941348	1.92848	1	-0.242661	0.186662	0	-0.527283	0.474496	0	-2.0541	2.48418	1	-0.399669	0.669026	0	-0.855263	0.875632	0	-0.41802	0.356022	0	0.0742747	0.0510216	0	0.541679	0.984764	0	-0.612602	0.572983	0	0.109263	0.0769334	0	2.12837	2.5778	1
pZYM39_018	ZMO1_ZMOp39x018	secreted lipase	-0.054302	0.15181	0	-0.785372	2.00961	1	1.08805	2.8405	1	-0.465583	1.07047	0	0.272124	1.08713	0	-0.690373	1.73259	1	1.46262	3.73496	1	0.0441209	0.0662143	0	0.326426	1.36311	0	0.0949998	0.153539	0	0.374575	0.812486	0	0.509704	1.19907	0
pZYM39_019	ZMO1_ZMOp39x019	hypothetical protein	3.3758	6.00737	1	3.22828	4.32982	1	3.14797	4.25141	1	3.75115	4.16653	1	3.44658	6.07671	1	3.23438	4.33571	1	2.99788	4.10058	1	4.10749	4.44924	1	0.0707821	0.112856	0	0.00610126	0.00505895	0	-0.15009	0.141375	0	0.356335	0.3901	0
pZYM39_022	ZMO1_ZMOp39x022	helix-turn-helix DUF1870 domain-containing protein	0.94244	5.47953	1	0.926706	3.54737	1	1.04588	3.93586	1	0.85473	3.29746	1	1.5811	7.40629	1	1.69017	5.60584	1	1.14583	4.23915	1	1.90731	6.04892	1	0.638663	4.12121	1	0.763468	2.96307	1	0.0999458	0.258109	0	1.05257	3.95678	1
pZYM39_023	ZMO1_ZMOp39x023	P-loop containing nucleoside triphosphate hydrolase domain protein	0.289133	0.640301	0	0.582948	0.776794	0	0.0287941	0.0257375	0	0.255657	0.278679	0	0.688992	1.87862	1	1.13865	1.77932	1	0.35802	0.420024	0	0.570308	0.75541	0	0.399859	0.967023	0	0.555699	0.73086	0	0.329226	0.378726	0	0.314651	0.358267	0
pZYM39_024	ZMO1_ZMOp39x024	hypothetical protein	-0.608546	0.490315	0	-1.97161	1.08414	0	1.19488	0.574174	0	-1.04891	0.487329	0	-0.880338	0.782621	0	-2.74337	1.6265	1	1.5413	0.793424	0	-1.43894	0.726953	0	-0.271792	0.185855	0	-0.771762	0.333621	0	0.346418	0.131243	0	-0.390033	0.149956	0
pZYM39_026	ZMO1_ZMOp39x026	partitioning protein ParA ATPase	1.36828	6.72224	1	1.36885	4.72389	1	1.65972	5.40791	1	1.07626	3.91029	1	0.921644	5.26781	1	0.79036	2.95782	1	0.972833	3.58559	1	1.00174	3.67851	1	-0.446632	2.89643	1	-0.578495	2.13724	1	-0.686884	2.569	1	-0.0745186	0.175637	0
pZYM39_027	ZMO1_ZMOp39x027	outermembrane autotransporter	3.19558	9.45684	1	3.12985	7.26849	1	3.12321	7.26043	1	3.33367	7.50819	1	3.07175	9.30393	1	2.20858	5.9634	1	3.71697	7.92351	1	3.2897	7.45767	1	-0.123826	0.534364	0	-0.921262	3.01523	1	0.593756	1.89369	1	-0.0439719	0.0842354	0
pZYM39_029	ZMO1_ZMOp39x029	hypothetical protein	3.072	6.4094	1	3.27506	4.65432	1	3.16326	4.53428	1	2.77767	4.09416	1	4.44296	7.80409	1	4.4977	5.78807	1	3.94216	5.30963	1	4.88903	6.09509	1	1.37096	3.58557	1	1.22263	1.81532	1	0.778901	1.04789	0	2.11136	3.22339	1
pZYM39_030	ZMO1_ZMOp39x030	hypothetical protein	0.967112	3.86319	1	0.846322	1.96193	1	1.68983	3.89175	1	0.365183	0.696178	0	1.53492	5.45966	1	1.19425	2.83254	1	1.88713	4.25828	1	1.52338	3.55931	1	0.567808	2.31667	1	0.347929	0.654633	0	0.197298	0.322983	0	1.1582	2.74705	1
pZYM39_031	ZMO1_ZMOp39x031	Alpha/Beta hydrolase fold	1.166	6.56674	1	0.666861	2.81182	1	1.72302	5.9768	1	1.10812	4.40382	1	1.03178	6.11158	1	0.666878	2.81189	1	1.55475	5.60053	1	0.873705	3.62046	1	-0.134224	0.814944	0	1.73777e-05	3.93101e-05	0	-0.168277	0.540688	0	-0.234413	0.823564	0
pZYM39_033	ZMO1_ZMOp39x033	hypothetical protein	-0.668227	2.96746	1	-1.14152	2.92776	1	-0.332736	0.683599	0	-0.530425	1.23326	0	-0.341202	1.40892	0	-1.15297	2.9564	1	1.19041	3.04912	1	-1.06105	2.72253	1	0.327025	1.33755	0	-0.0114441	0.0160408	0	1.52315	3.81006	1	-0.530625	1.23384	0
pZYM39_034	ZMO1_ZMOp39x034	XRE family transcriptional regulator	0.867824	4.27111	1	0.892728	2.66749	1	1.12217	3.32884	1	0.588578	1.68405	1	1.23532	5.51097	1	0.980958	2.93068	1	1.11994	3.32277	1	1.60507	4.49454	1	0.367496	1.84524	1	0.0882302	0.164638	0	-0.00222888	0.00358898	0	1.01649	3.03353	1
ZMO0001	ZMO1_ZMO0001	TonB-dependent receptor	0.908786	3.92436	1	0.984026	2.52565	1	0.812452	2.05271	1	0.92988	2.37935	1	1.13997	4.69069	1	1.05933	2.72421	1	1.06918	2.74975	1	1.29139	3.29862	1	0.231182	0.867736	0	0.0753033	0.116397	0	0.256732	0.493937	0	0.36151	0.761868	0
ZMO0003	cysC	adenylyl-sulfate kinase	0.84742	1.52578	0	1.70151	1.81699	1	0.0580426	0.0357222	0	0.782705	0.693604	0	1.87772	3.53783	1	2.75428	3.03415	1	0.692859	0.594146	0	2.18603	2.40116	1	1.0303	1.91938	1	1.05277	1.01096	0	0.634816	0.532003	0	1.40332	1.44512	0
ZMO0005	cysD	sulfate adenylyltransferase small subunit	-0.925534	1.68787	1	0.00802266	0.00475846	0	-2.20002	2.40863	1	-0.58461	0.47766	0	-1.39484	2.65532	1	-0.560441	0.45313	0	-2.42083	2.66081	1	-1.20325	1.19053	0	-0.469307	0.724596	0	-0.568464	0.461234	0	-0.220812	0.149893	0	-0.618644	0.512779	0
ZMO0006	cysG1	siroheme synthase CysG	-1.14245	3.37625	1	-0.029316	0.0279226	0	-2.44275	4.04986	1	-0.955272	1.55417	0	-1.4431	4.12621	1	-0.369602	0.471601	0	-2.68483	4.36715	1	-1.27485	2.16795	1	-0.300648	0.727361	0	-0.340287	0.42548	0	-0.242081	0.280905	0	-0.319577	0.393684	0
ZMO0008	cysI	sulfite reductase (NADPH) hemoprotein beta-component	-0.648515	0.981455	0	-0.0122986	0.00671657	0	-1.62845	1.55474	0	-0.304797	0.196692	0	-0.970154	1.61414	1	-0.276798	0.176025	0	-1.80215	1.75307	1	-0.831513	0.669562	0	-0.321638	0.404848	0	-0.2645	0.16711	0	-0.173699	0.104399	0	-0.526716	0.377815	0
ZMO0009	cysJ	sulfite reductase (NADPH) flavoprotein alpha chain	-0.779534	1.56864	1	0.00691202	0.0045756	0	-1.93159	2.3576	1	-0.413924	0.357021	0	-1.17165	2.48423	1	-0.285351	0.228587	0	-2.00266	2.44985	1	-1.22695	1.3971	0	-0.39212	0.663155	0	-0.292263	0.235112	0	-0.0710656	0.0493305	0	-0.81303	0.833775	0
ZMO0010	ZMO1_ZMO0010	DUF45 domain-containing protein	1.46997	5.8927	1	1.59917	4.24618	1	1.59754	4.24275	1	1.21321	3.35536	1	1.73865	6.51514	1	1.81978	4.68876	1	1.71361	4.48117	1	1.68256	4.41859	1	0.268676	1.16223	0	0.220607	0.452209	0	0.116071	0.208459	0	0.46935	1.17469	0
ZMO0013	ZMO1_ZMO0013	rdgB/HAM1 family non-canonical purine NTP pyrophosphatase	-1.03781	5.20954	1	-1.30204	4.09319	1	-1.01443	3.29709	1	-0.796976	2.60554	1	-0.876808	4.61583	1	-0.70776	2.29889	1	-0.582251	1.84822	1	-1.34041	4.1902	1	0.161005	0.743985	0	0.594277	1.8922	1	0.432176	1.29315	0	-0.543437	1.70545	1
ZMO0014	rph	ribonuclease PH	-1.03718	4.85357	1	-1.17932	3.45321	1	-0.936021	2.77217	1	-0.996199	2.9483	1	-0.839774	4.1297	1	-0.869163	2.57058	1	-0.471302	1.27233	0	-1.17886	3.45199	1	0.197407	0.849346	0	0.31016	0.750216	0	0.464719	1.25035	0	-0.18266	0.385565	0
ZMO0015	hrcA	heat-inducible transcription repressor HrcA	1.29475	6.28098	1	1.30273	4.33732	1	1.53149	4.89696	1	1.05003	3.62832	1	2.16336	8.22475	1	2.09907	6.03603	1	2.36428	6.47788	1	2.02674	5.90685	1	0.868612	4.83444	1	0.796338	2.80088	1	0.83279	2.9275	1	0.976707	3.40188	1
ZMO0016	grpE	GrpE protein	1.12878	7.55186	1	0.953434	4.89916	1	1.45966	6.44907	1	0.973233	4.97167	1	1.89844	9.5512	1	1.63958	6.88501	1	2.23067	8.05559	1	1.82507	7.29026	1	0.769666	6.11201	1	0.686146	3.78533	1	0.77101	4.16889	1	0.85184	4.50712	1
ZMO0020	ZMO1_ZMO0020	LUD domain-containing protein	0.994541	7.70593	1	0.653816	4.17608	1	1.24037	6.46485	1	1.08944	5.98344	1	0.596972	5.79152	1	0.140652	0.772208	0	0.890447	5.24979	1	0.759817	4.6893	1	-0.397569	4.35099	1	-0.513164	3.39565	1	-0.349922	2.32205	1	-0.329621	2.17585	1
ZMO0021	ykgF	iron-sulfur cluster-binding protein YkgF	0.780658	5.79896	1	0.35981	1.77704	1	1.03078	4.82463	1	0.951386	4.54603	1	0.334712	2.96522	1	-0.0859965	0.29999	0	0.656015	3.33232	1	0.434116	2.19779	1	-0.445947	3.84752	1	-0.445806	2.26244	1	-0.374764	1.86288	1	-0.51727	2.64649	1
ZMO0025	ZMO1_ZMO0025	EamA/RhaT family transporter	0.755981	4.05429	1	0.694912	2.21145	1	0.803714	2.58164	1	0.769319	2.46656	1	-0.335158	1.8052	1	-0.390931	1.11687	0	0.0234546	0.0423596	0	-0.637998	2.01118	1	-1.09114	5.32702	1	-1.08584	3.45276	1	-0.780259	2.50336	1	-1.40732	4.29579	1
ZMO0026	ZMO1_ZMO0026	Sel1 domain protein repeat-containing protein	-1.00568	4.88259	1	-1.12003	3.41456	1	-0.877875	2.70309	1	-1.01914	3.12884	1	-0.615606	3.26417	1	-0.506185	1.45695	0	-0.689804	2.09102	1	-0.650829	1.95857	1	0.390075	2.04303	1	0.613846	1.83153	1	0.188071	0.419502	0	0.368307	0.98092	0
ZMO0027	purH	bifunctional phosphoribosyl aminoimidazole carboxamide formyltransferase/IMP cyclohydrolase	-1.69804	8.27346	1	-1.36273	5.3894	1	-2.09305	6.97745	1	-1.63833	6.06211	1	-2.25354	9.36464	1	-1.58933	5.95013	1	-2.45954	7.58945	1	-2.71176	7.96226	1	-0.555504	4.17495	1	-0.226594	0.86613	0	-0.366487	1.57521	1	-1.07343	4.54685	1
ZMO0029	ZMO1_ZMO0029	Sel1 domain protein repeat-containing protein	1.1051	6.57931	1	1.39493	5.41403	1	1.15876	4.75485	1	0.761603	3.36987	1	1.71064	8.23842	1	1.85446	6.46099	1	1.25556	5.03725	1	2.02192	6.78495	1	0.605548	4.41074	1	0.459528	2.0105	1	0.0967998	0.293337	0	1.26032	5.05067	1
ZMO0036	ZMO1_ZMO0036	DUF1491 domain-containing protein	1.52414	5.50415	1	1.618	3.81343	1	1.69669	3.96838	1	1.25772	3.03635	1	2.09595	6.68088	1	2.58787	5.43216	1	1.86646	4.2864	1	1.83352	4.22635	1	0.571814	2.38305	1	0.969873	2.33021	1	0.169771	0.275888	0	0.575799	1.26849	0
ZMO0037	nagE1	PTS IIA-like nitrogen-regulatory protein PtsN/NagE	2.55576	8.3352	1	2.55966	6.25992	1	2.62635	6.35557	1	2.48127	6.14457	1	3.37965	9.41289	1	3.7438	7.69363	1	2.99355	6.84567	1	3.4016	7.32882	1	0.823889	4.17952	1	1.18413	3.57227	1	0.367207	0.970918	0	0.920329	2.81989	1
ZMO0038	ZMO1_ZMO0038	ribosomal protein S30Ae/sigma 54 modulation protein	3.09139	8.67078	1	3.00313	6.47127	1	3.27516	6.79627	1	2.99588	6.46225	1	3.53593	9.18922	1	3.41725	6.95624	1	3.67319	7.22936	1	3.51734	7.06525	1	0.444536	2.09519	1	0.414117	0.992276	0	0.39803	0.943702	0	0.521461	1.32376	0
ZMO0039	dnaQ	DNA polymerase III epsilon subunit	0.58699	3.28971	1	0.525959	1.63177	1	0.618134	1.96857	1	0.616876	1.96402	1	0.820797	4.37325	1	0.540422	1.68502	1	1.1363	3.63521	1	0.78567	2.555	1	0.233807	1.18595	0	0.0144624	0.0260083	0	0.518165	1.60304	1	0.168794	0.393329	0
ZMO0040	coaE	dephospho-CoA kinase	-0.272735	0.873337	0	-0.291669	0.474154	0	-0.234248	0.361461	0	-0.292287	0.47541	0	-0.637925	2.41052	1	-0.873479	1.85774	1	0.0246384	0.0299297	0	-1.06494	2.3174	1	-0.365191	1.26118	0	-0.581809	1.13642	0	0.258886	0.408805	0	-0.772649	1.60891	1
ZMO0041	aroE	shikimate 5-dehydrogenase	-0.481939	1.97047	1	-0.967517	2.31979	1	-0.298924	0.552316	0	-0.179376	0.294088	0	-0.760638	3.16812	1	-1.3043	3.13825	1	-0.024153	0.0324092	0	-0.953462	2.28344	1	-0.278699	1.01498	0	-0.336782	0.642317	0	0.274771	0.496772	0	-0.774086	1.80709	1
ZMO0043	ZMO1_ZMO0043	Maf family protein	0.468977	1.70744	1	0.12251	0.168015	0	0.873417	1.85796	1	0.411005	0.731687	0	0.587985	2.20812	1	0.151505	0.214702	0	1.13181	2.47297	1	0.48064	0.892966	0	0.119007	0.309461	0	0.0289953	0.0354308	0	0.258392	0.407928	0	0.0696345	0.0896254	0
ZMO0044	ZMO1_ZMO0044	Sel1 domain protein repeat-containing protein	0.742418	4.80287	1	0.838717	3.38852	1	1.03795	4.0713	1	0.350593	1.31065	0	1.00267	5.88306	1	0.991365	3.91996	1	1.06275	4.14995	1	0.953905	3.7947	1	0.260254	1.77296	1	0.152648	0.458854	0	0.0248015	0.0576648	0	0.603312	2.45201	1
ZMO0047	ZMO1_ZMO0047	lysine exporter protein (LYSE/YGGA)	1.1157	4.99347	1	1.05494	3.01767	1	1.30434	3.6654	1	0.987832	2.82969	1	1.23256	5.34909	1	1.05853	3.02758	1	1.11979	3.19373	1	1.51935	4.16412	1	0.116854	0.420034	0	0.00359492	0.00555975	0	-0.184546	0.374804	0	0.531515	1.41578	0
ZMO0050	ZMO1_ZMO0050	LysR family transcriptional regulator	0.189786	0.654821	0	0.341556	0.687497	0	0.351287	0.712513	0	-0.123485	0.198294	0	0.154532	0.505058	0	1.0247	2.56952	1	0.0771692	0.116468	0	-0.638271	1.50669	0	-0.0352542	0.0900913	0	0.683141	1.63435	1	-0.274118	0.520425	0	-0.514786	1.1564	0
ZMO0052	cynX	cyanate permease CynX	1.46061	4.91691	1	1.82792	3.81456	1	1.33792	2.86442	1	1.21598	2.60111	1	0.926548	3.40289	1	0.881685	1.82868	1	1.0602	2.24953	1	0.837761	1.72295	1	-0.534058	1.93228	1	-0.946233	1.98271	1	-0.277724	0.433456	0	-0.378216	0.639166	0
ZMO0053	pcaD	alpha/beta hydrolase fold protein	0.941464	5.68582	1	1.60077	5.61839	1	0.830358	3.38574	1	0.393267	1.5245	0	0.273951	1.90116	1	0.515063	2.08587	1	0.539372	2.19502	1	-0.232581	0.79058	0	-0.667513	4.46599	1	-1.08571	4.25229	1	-0.290985	1.05053	0	-0.625848	2.57214	1
ZMO0054	marR	MarR family transcriptional regulator	0.626451	3.47874	1	0.235	0.592345	0	1.12831	3.60146	1	0.516039	1.58835	1	0.654363	3.61567	1	0.497081	1.51861	0	0.780662	2.5286	1	0.685346	2.19993	1	0.0279122	0.0923771	0	0.26208	0.680269	0	-0.347651	0.974373	0	0.169307	0.393056	0
ZMO0055	ZMO1_ZMO0055	anion permerase	-1.19309	2.28578	1	1.17755	1.17896	0	-3.53986	3.84129	1	-1.21697	1.22832	0	-1.70851	3.27831	1	0.173181	0.115999	0	-3.86664	4.13204	1	-1.43208	1.49968	0	-0.515421	0.830869	0	-1.00437	0.965021	0	-0.326782	0.23941	0	-0.215112	0.147809	0
ZMO0059	glxK	glycerate kinase	1.5466	7.05018	1	1.40019	4.67926	1	1.86661	5.7057	1	1.37299	4.61125	1	1.35352	6.54869	1	1.12274	3.93262	1	1.47216	4.85439	1	1.46566	4.83884	1	-0.193078	1.06309	0	-0.27745	0.839016	0	-0.394448	1.30627	0	0.0926642	0.21693	0
ZMO0061	ZMO1_ZMO0061	histidine acid phosphatase	1.05197	6.89834	1	1.08096	4.98225	1	0.78381	3.88619	1	1.29114	5.62023	1	0.552937	4.5593	1	0.570842	2.91288	1	0.503645	2.56742	1	0.584324	2.97994	1	-0.499034	4.21009	1	-0.510122	2.60153	1	-0.280165	1.31119	0	-0.706815	3.55489	1
ZMO0062	ZMO1_ZMO0062	aldo/keto reductase	1.10013	6.52116	1	1.01647	4.26692	1	1.03742	4.33593	1	1.24649	4.9725	1	1.1476	6.67937	1	1.31786	5.17032	1	1.1732	4.75957	1	0.951727	4.04685	1	0.0474678	0.238368	0	0.301382	1.19886	0	0.135784	0.437793	0	-0.294763	1.16609	0
ZMO0064	oprB1	carbohydrate-selective porin OprB	-0.835208	7.13189	1	-0.757486	4.76073	1	-0.649001	4.23039	1	-1.09914	6.10317	1	-0.663148	6.26636	1	-0.824772	5.06051	1	-0.316041	2.13186	1	-0.848631	5.16204	1	0.17206	1.99633	1	-0.0672864	0.31653	0	0.33296	2.25739	1	0.250506	1.63213	1
ZMO0066	ZMO1_ZMO0066	hypothetical protein	1.36803	2.88881	1	1.59852	1.89741	1	1.11917	1.2374	0	1.38639	1.60636	1	2.08027	4.19602	1	2.16904	2.64358	1	1.82714	2.20418	1	2.24462	2.73717	1	0.712241	1.39518	0	0.570516	0.527482	0	0.707974	0.69331	0	0.858234	0.885757	0
ZMO0068	ZMO1_ZMO0068	Sel1 domain protein repeat-containing protein	1.24758	5.71984	1	1.17824	3.62858	1	1.33867	4.0426	1	1.22583	3.7551	1	1.60925	6.66311	1	1.73092	4.92268	1	1.69882	4.85679	1	1.39802	4.18713	1	0.361673	1.91334	1	0.552687	1.65368	1	0.360145	0.975088	0	0.172186	0.384499	0
ZMO0069	ZMO1_ZMO0069	major tail tube protein	1.85472	5.39256	1	1.1848	2.26323	1	2.53043	4.54982	1	1.84891	3.51487	1	2.13842	5.91111	1	1.30246	2.50355	1	2.70194	4.77748	1	2.41085	4.38398	1	0.283703	0.779697	0	0.117656	0.138736	0	0.171514	0.213535	0	0.561939	0.924774	0
ZMO0070	grxB1	GrxB family glutaredoxin 2	1.48315	8.15259	1	1.2571	5.47291	1	2.04271	7.2781	1	1.14965	5.15182	1	1.41796	7.98037	1	1.19522	5.29094	1	1.68137	6.5445	1	1.37729	5.80547	1	-0.0651919	0.409912	0	-0.0618795	0.199374	0	-0.361336	1.75147	1	0.22764	0.993854	0
ZMO0072	ZMO1_ZMO0072	NHL repeat-containing protein	0.0280846	0.176837	0	-0.312845	1.73622	1	0.375005	2.1348	1	0.0220934	0.0738244	0	-0.470526	4.4267	1	-1.00218	5.14949	1	0.00139894	0.00435319	0	-0.410799	2.35753	1	-0.498611	4.62613	1	-0.689334	3.86768	1	-0.373606	2.12598	1	-0.432893	2.49201	1
ZMO0073	ZMO1_ZMO0073	CBS domain-containing protein	-0.365559	2.05752	1	-0.939095	3.09758	1	0.0977562	0.208131	0	-0.255339	0.674009	0	-0.600037	3.40345	1	-1.2683	4.04099	1	0.192501	0.471864	0	-0.724313	2.38336	1	-0.234477	1.21293	0	-0.329203	0.931216	0	0.0947444	0.200698	0	-0.468974	1.44789	0
ZMO0074	ZMO1_ZMO0074	endoribonuclease YbeY	0.444474	2.90625	1	0.257401	0.806284	0	0.420834	1.4914	0	0.655188	2.46666	1	-0.573027	3.67542	1	-0.947984	3.53027	1	-0.177211	0.502349	0	-0.593885	2.21998	1	-1.0175	5.65563	1	-1.20538	4.31521	1	-0.598045	2.23696	1	-1.24907	4.43637	1
ZMO0082	cheR	CheR-type MCP methyltransferase	-0.903108	4.28982	1	-1.52142	4.19635	1	-0.582881	1.59831	1	-0.605026	1.67067	1	-0.8655	4.14686	1	-1.20861	3.45163	1	-0.327842	0.779833	0	-1.06005	3.05589	1	0.0376075	0.112729	0	0.312811	0.734595	0	0.255039	0.566888	0	-0.455027	1.18062	0
ZMO0085	mcp	methyl-accepting chemotaxis sensory transducer	1.92697	8.45247	1	2.46464	7.29357	1	1.1921	4.63313	1	2.12418	6.73226	1	3.13406	10.3337	1	3.30614	8.41605	1	2.39289	7.18159	1	3.70316	8.85274	1	1.20709	6.67269	1	0.841503	3.48246	1	1.20079	4.65832	1	1.57897	5.63367	1
ZMO0086	ZMO1_ZMO0086	SpoT/RelA (p)ppGpp synthetase I	0.330691	1.12012	0	-0.0260585	0.0318495	0	0.916342	1.97158	1	0.10179	0.136851	0	0.47306	1.73293	1	0.0282822	0.0346688	0	1.1681	2.56631	1	0.222799	0.341718	0	0.142368	0.38694	0	0.0543407	0.068899	0	0.251756	0.396957	0	0.121009	0.166417	0
ZMO0087	ZMO1_ZMO0087	hypothetical protein	-1.21753	4.49923	1	-0.941219	2.11287	1	-1.04369	2.36475	1	-1.66768	3.71881	1	-1.22382	4.51694	1	-1.01313	2.2904	1	-1.20055	2.735	1	-1.45779	3.29856	1	-0.00629091	0.0135219	0	-0.0719068	0.0968285	0	-0.156861	0.23404	0	0.209895	0.331568	0
ZMO0090	ZMO1_ZMO0090	short-chain dehydrogenase/reductase SDR	1.6015	6.06829	1	1.7923	4.50469	1	1.68889	4.30204	1	1.32331	3.50646	1	1.07571	4.63854	1	1.55679	4.02953	1	0.984144	2.64068	1	0.686206	1.77756	1	-0.525787	2.43594	1	-0.23551	0.467894	0	-0.704748	1.83342	1	-0.637104	1.62882	1
ZMO0092	ZMO1_ZMO0092	hypothetical protein	-0.739007	3.81707	1	-0.485938	1.37554	0	-0.791632	2.4122	1	-0.93945	2.87438	1	-1.17804	5.42414	1	-0.941877	2.8817	1	-1.56598	4.4905	1	-1.02627	3.13072	1	-0.439036	2.31068	1	-0.455939	1.27173	0	-0.774346	2.35612	1	-0.086822	0.16603	0
ZMO0095	ZMO1_ZMO0095	hypothetical protein	2.68646	6.03969	1	2.58716	3.97314	1	2.76401	4.19282	1	2.70822	4.12462	1	3.2249	6.72017	1	2.50985	3.87384	1	2.80469	4.24192	1	4.36017	5.80057	1	0.53844	1.36884	0	-0.0773027	0.0708835	0	0.0406755	0.0360438	0	1.65195	2.62156	1
ZMO0099	ZMO1_ZMO0099	major facilitator superfamily transporter	-2.94563	9.36683	1	-2.9788	7.30157	1	-2.64261	6.84887	1	-3.21549	7.59231	1	-2.58791	8.86663	1	-2.50812	6.65262	1	-2.35756	6.42109	1	-2.89805	7.19737	1	0.357721	2.12167	1	0.470677	1.54335	0	0.285045	0.825493	0	0.31744	0.946508	0
ZMO0100	ZMO1_ZMO0100	HxlR family transcriptional regulator	-1.10641	3.89632	1	-1.16569	2.43216	1	-1.2082	2.52538	1	-0.945336	1.93146	1	-1.14787	4.01713	1	-1.2226	2.55668	1	-1.14093	2.37731	1	-1.08008	2.24092	1	-0.0414596	0.0882235	0	-0.0569108	0.0686771	0	0.0672754	0.0822056	0	-0.134743	0.17789	0
ZMO0101	ZMO1_ZMO0101	NAD-dependent epimerase/dehydratase	0.621229	5.64549	1	-0.16906	0.881666	0	1.25456	6.21015	1	0.77819	4.4961	1	0.780769	6.48956	1	0.182308	0.970253	0	1.4955	6.86709	1	0.664494	3.965	1	0.15954	1.62197	1	0.351369	2.13799	1	0.240948	1.37457	0	-0.113696	0.532801	0
ZMO0102	ZMO1_ZMO0102	hypothetical protein	1.13008	2.717	1	0.849971	1.03115	0	1.5474	2.11709	1	0.992878	1.25267	0	1.60076	3.76053	1	1.66049	2.28722	1	1.53408	2.09684	1	1.6077	2.20821	1	0.470675	0.978167	0	0.810522	0.971014	0	-0.0133197	0.0100334	0	0.614823	0.683283	0
ZMO0103	ZMO1_ZMO0103	beta-lactamase	-0.405608	2.77816	1	-0.778734	3.07269	1	-0.110939	0.298735	0	-0.327152	1.15755	0	-0.786025	4.89514	1	-0.814046	3.20426	1	-0.433798	1.63435	1	-1.11023	4.1932	1	-0.380417	2.60301	1	-0.0353127	0.0814091	0	-0.322859	1.13857	0	-0.783078	3.08904	1
ZMO0105	leuC	3-isopropylmalate dehydratase large subunit	-0.723702	6.25561	1	-0.599814	3.67574	1	-0.635089	3.85983	1	-0.936202	5.19037	1	0.105697	0.991707	0	0.712137	4.239	1	0.184088	0.998672	0	-0.579135	3.56457	1	0.829398	6.76507	1	1.31195	6.42528	1	0.819176	4.71894	1	0.357067	2.20778	1
ZMO0106	leuD	3-isopropylmalate dehydratase small subunit	-0.991686	7.53682	1	-0.866869	5.00633	1	-0.82223	4.82005	1	-1.28596	6.44471	1	-0.119811	1.19827	0	0.569678	3.59217	1	-0.11282	0.553735	0	-0.816292	4.79467	1	0.871875	7.04835	1	1.43655	6.8599	1	0.70941	4.3112	1	0.469667	3.00627	1
ZMO0107	ZMO1_ZMO0107	hypothetical protein	-0.927337	4.60151	1	-0.726212	2.21446	1	-1.20521	3.64592	1	-0.850591	2.6188	1	-1.13933	5.32846	1	-0.754061	2.30684	1	-1.38768	4.10496	1	-1.27623	3.82979	1	-0.211989	0.977756	0	-0.0278492	0.0484855	0	-0.182473	0.404368	0	-0.425644	1.17754	0
ZMO0111	ZMO1_ZMO0111	ABC transporter related protein	-0.784918	6.58962	1	-0.877346	4.98916	1	-0.915825	5.14164	1	-0.561584	3.4943	1	-1.06663	7.75029	1	-1.27269	6.34319	1	-0.783145	4.59185	1	-1.14406	5.94868	1	-0.281711	3.06843	1	-0.395341	2.4846	1	0.13268	0.665636	0	-0.582471	3.60906	1
ZMO0112	ZMO1_ZMO0112	hypothetical protein	0.206134	0.953554	0	0.218981	0.512821	0	0.221438	0.520065	0	0.177984	0.39612	0	0.831129	4.25547	1	1.39236	4.1436	1	0.386934	1.0556	0	0.714092	2.19368	1	0.624995	3.33678	1	1.17338	3.58719	1	0.165496	0.362236	0	0.536108	1.57789	1
ZMO0113	pabB	aminodeoxychorismate synthase component 1 PabB	1.72034	6.48818	1	1.23299	3.41549	1	2.11402	5.22991	1	1.81401	4.68946	1	1.85859	6.77789	1	1.01819	2.84906	1	2.58649	5.96307	1	1.97108	4.98075	1	0.138251	0.503164	0	-0.214797	0.439274	0	0.472476	1.18947	0	0.157073	0.299438	0
ZMO0114	trpGD	glutamine amidotransferase of anthranilate synthase	1.7412	7.95594	1	1.26852	4.75169	1	2.1293	6.63604	1	1.82576	6.06355	1	1.8384	8.16406	1	0.957801	3.80455	1	2.42432	7.12481	1	2.13308	6.64268	1	0.0972034	0.518098	0	-0.310724	1.12644	0	0.295022	1.05535	0	0.307312	1.11094	0
ZMO0115	pabC	aminotransferase class IV	1.01743	7.16363	1	0.671801	3.72257	1	1.14196	5.55058	1	1.23853	5.84688	1	1.01289	7.14671	1	0.176418	0.834739	0	1.61633	6.83733	1	1.24593	5.86874	1	-0.00453827	0.0245351	0	-0.495383	2.805	1	0.474369	2.68522	1	0.00739921	0.0230588	0
ZMO0121	ZMO1_ZMO0121	RarA recombination factor-like protein	0.821598	5.22551	1	0.723727	3.00125	1	0.991249	3.9786	1	0.749817	3.10488	1	1.03258	6.05755	1	0.6597	2.739	1	1.39569	5.15612	1	1.04234	4.14525	1	0.210977	1.40974	0	-0.064027	0.166137	0	0.404439	1.59342	1	0.29252	1.06939	0
ZMO0122	ZMO1_ZMO0122	hypothetical protein	2.73661	10.6036	1	3.36788	9.27818	1	2.78048	8.53874	1	2.06147	7.39394	1	3.21987	11.2363	1	4.22688	10.1585	1	2.43807	8.03417	1	2.99466	8.8246	1	0.483262	4.12768	1	0.859007	4.21444	1	-0.34241	1.68601	1	0.933189	4.49584	1
ZMO0130	phoC	acid phosphatase	-0.198117	0.823228	0	-0.783362	2.23388	1	-0.247146	0.542715	0	0.436159	1.11534	0	-0.670969	3.32152	1	-1.33376	3.75333	1	-0.358938	0.871723	0	-0.320212	0.753819	0	-0.472852	2.34399	1	-0.550393	1.48637	0	-0.111792	0.207096	0	-0.756371	2.14956	1
ZMO0131	ZMO1_ZMO0131	metallophosphoesterase	-0.212974	0.747031	0	-0.679717	1.60213	1	-0.329615	0.647392	0	0.370411	0.750976	0	-0.985934	4.07554	1	-1.41961	3.4803	1	-0.745765	1.78712	1	-0.792431	1.91669	1	-0.77296	3.29993	1	-0.73989	1.77073	1	-0.416149	0.870945	0	-1.16284	2.88529	1
ZMO0133	ZMO1_ZMO0133	Sel1 domain protein repeat-containing protein	2.31142	8.61848	1	2.04003	6.06446	1	2.87461	7.35091	1	2.01961	6.02731	1	2.58867	9.05535	1	2.21875	6.37604	1	3.29479	7.8708	1	2.25248	6.4323	1	0.277254	1.67492	1	0.178713	0.48595	0	0.420173	1.42682	0	0.232875	0.678941	0
ZMO0134	ZMO1_ZMO0134	Sel1 domain protein repeat-containing protein	0.243569	0.575661	0	0.531932	0.772762	0	0.529915	0.769033	0	-0.331141	0.424974	0	-0.0918474	0.177142	0	-1.10444	1.90042	1	0.47679	0.672292	0	0.352113	0.458713	0	-0.335416	0.864533	0	-1.63638	2.89146	1	-0.0531254	0.0533078	0	0.683254	1.06172	0
ZMO0135	ZMO1_ZMO0135	Sel1 domain protein repeat-containing protein	-0.414726	1.46562	0	-0.318959	0.527343	0	-0.32534	0.540662	0	-0.599878	1.17383	0	-0.713909	2.69605	1	-0.671075	1.34883	0	-0.37125	0.638939	0	-1.0994	2.38578	1	-0.299183	0.976358	0	-0.352116	0.597479	0	-0.0459101	0.0570491	0	-0.499523	0.931969	0
ZMO0137	ZMO1_ZMO0137	Sel1 domain protein repeat-containing protein	0.649055	3.94012	1	0.619508	2.21874	1	0.943409	3.38249	1	0.384247	1.26619	0	0.916266	5.12367	1	1.05889	3.7458	1	1.08292	3.8182	1	0.606994	2.16962	1	0.267211	1.58824	1	0.43938	1.49207	0	0.139507	0.354182	0	0.222747	0.635297	0
ZMO0145	ZMO1_ZMO0145	peptidase M28	0.757529	4.34036	1	0.178408	0.459837	0	1.0165	3.50644	1	1.07768	3.69117	1	0.616602	3.66234	1	-0.112822	0.262952	0	1.35028	4.43813	1	0.612346	2.10843	1	-0.140927	0.682898	0	-0.29123	0.854991	0	0.333785	1.01646	0	-0.465336	1.53357	0
ZMO0149	trmB	tRNA (guanine-N(7)-)-methyltransferase	-2.09846	7.25092	1	-2.0225	5.08585	1	-2.25999	5.48433	1	-2.01288	5.0689	1	-2.27604	7.55964	1	-1.80305	4.6819	1	-2.39663	5.69776	1	-2.62845	6.03671	1	-0.177586	0.694061	0	0.219453	0.453344	0	-0.136646	0.254687	0	-0.615566	1.65005	1
ZMO0152	pyk	pyruvate kinase	-0.683648	4.54793	1	-0.792567	3.24375	1	-0.796449	3.2585	1	-0.461927	1.84329	1	-1.26004	6.76655	1	-1.63586	5.69731	1	-0.807168	3.29902	1	-1.3371	4.97217	1	-0.576393	3.97277	1	-0.843291	3.43334	1	-0.0107183	0.0243091	0	-0.875169	3.54908	1
ZMO0153	yebC	YebC/PmpR family DNA-binding regulatory protein	-2.81516	9.67819	1	-3.03789	7.85527	1	-2.51717	7.13987	1	-2.89043	7.66529	1	-2.71009	9.53085	1	-2.68634	7.38653	1	-2.28939	6.78203	1	-3.15455	7.99944	1	0.10507	0.547767	0	0.351548	1.25995	0	0.227784	0.728165	0	-0.26412	0.87912	0
ZMO0154	ruvC	crossover junction endodeoxyribonuclease RuvC	-1.82474	7.7862	1	-1.96963	6.00667	1	-1.73524	5.54302	1	-1.76933	5.61371	1	-1.91139	7.96359	1	-1.85749	5.79122	1	-1.69941	5.46741	1	-2.17729	6.37826	1	-0.0866579	0.400712	0	0.112148	0.281108	0	0.0358336	0.0773984	0	-0.407955	1.40945	0
ZMO0155	ruvA	Holliday junction DNA helicase RuvA	-1.74481	7.5451	1	-1.7494	5.50568	1	-1.65629	5.30829	1	-1.82872	5.66687	1	-1.86139	7.7918	1	-1.71989	5.4441	1	-1.72531	5.45547	1	-2.13899	6.24373	1	-0.116588	0.567427	0	0.029516	0.0616718	0	-0.0690175	0.156304	0	-0.310262	0.979161	0
ZMO0156	ZMO1_ZMO0156	hypothetical protein	-1.36144	6.57783	1	-1.84486	5.67007	1	-0.888006	3.20165	1	-1.35144	4.56335	1	-1.6623	7.33085	1	-1.73089	5.43856	1	-1.4621	4.83716	1	-1.79391	5.56813	1	-0.300863	1.82811	1	0.11397	0.277694	0	-0.574091	2.04146	1	-0.442468	1.50649	0
ZMO0157	lhdA	lactate dehydrogenase LdhA	0.169479	0.817161	0	-0.48413	1.52641	0	0.781966	2.6146	1	0.210601	0.536123	0	0.274028	1.49035	0	-0.568637	1.84551	1	1.15325	3.76911	1	0.237468	0.62401	0	0.104549	0.443737	0	-0.0845073	0.178316	0	0.371287	1.10043	0	0.0268665	0.0509231	0
ZMO0158	ruvB	Holliday junction DNA helicase RuvB	0.448794	2.02477	1	0.0594176	0.0929396	0	0.721045	1.85867	1	0.565919	1.39332	0	0.511813	2.33945	1	0.107069	0.179412	0	1.10568	2.93438	1	0.322693	0.686706	0	0.0630194	0.183432	0	0.047651	0.0732149	0	0.384633	0.85869	0	-0.243226	0.480475	0
ZMO0164	tolA	Tol-Pal cell envelope complex membrane achoring protein TolA	-0.636135	5.8243	1	-0.714201	4.28964	1	-0.311382	1.92007	1	-0.88282	5.02451	1	-1.22686	8.30065	1	-1.06861	5.7123	1	-1.04969	5.64715	1	-1.56228	7.12718	1	-0.590724	5.55406	1	-0.354404	2.21898	1	-0.738307	4.40235	1	-0.67946	4.12221	1
ZMO0166	ZMO1_ZMO0166	peptidoglycan-associated lipoprotein	0.574943	3.96169	1	-0.00288544	0.00641149	0	0.880104	3.56409	1	0.847611	3.44654	1	-0.354015	2.5157	1	-0.847034	3.44443	1	0.0281014	0.0664331	0	-0.243111	0.835486	0	-0.928958	5.63385	1	-0.844148	3.43385	1	-0.852003	3.46258	1	-1.09072	4.26485	1
ZMO0168	glpQ	contains 2397bp insertion that interrupts gene~unclear if produces a functional gene product	0.945779	5.72021	1	0.97938	3.92586	1	1.27259	4.81533	1	0.585363	2.41025	1	1.28261	6.8517	1	1.38589	5.11666	1	1.03621	4.11218	1	1.42573	5.21786	1	0.336832	2.40171	1	0.406505	1.59546	1	-0.236379	0.812051	0	0.84037	3.43771	1
ZMO0169	ZMO1_ZMO0169	short-chain dehydrogenase/reductase	0.994609	5.6443	1	0.804504	3.0908	1	0.961943	3.63838	1	1.21738	4.41569	1	0.410967	2.74138	1	0.252463	0.806569	0	0.291117	0.966631	0	0.689322	2.65352	1	-0.583642	3.79743	1	-0.552041	2.09292	1	-0.670826	2.5804	1	-0.52806	1.99117	1
ZMO0170			0.941819	5.05573	1	1.15172	3.86689	1	1.22205	4.06165	1	0.451684	1.45815	0	2.03699	7.92432	1	2.03984	5.86361	1	2.08663	5.94697	1	1.9845	5.76281	1	1.09517	5.59812	1	0.88812	3.06106	1	0.864583	2.98288	1	1.53282	4.83599	1
ZMO0171	ZMO1_ZMO0171	TonB receptor	0.49735	3.56099	1	0.439938	1.78198	1	0.714594	2.99546	1	0.33752	1.29567	0	1.05683	6.18306	1	0.952112	3.8817	1	1.21935	4.71743	1	0.999031	4.03972	1	0.55948	3.93934	1	0.512174	2.11847	1	0.504754	2.08436	1	0.661512	2.77625	1
ZMO0173	zapA	cell division protein ZapA	0.48456	3.80656	1	0.810368	3.69383	1	0.587562	2.7332	1	0.0557483	0.161518	0	0.839263	5.71377	1	1.11255	4.75697	1	0.664759	3.08513	1	0.740481	3.41043	1	0.354703	2.85772	1	0.30218	1.28356	0	0.0771972	0.235395	0	0.684733	3.17283	1
ZMO0174	ZMO1_ZMO0174	putative SnoaL-like polynucleotide cyclase	1.34307	9.35312	1	1.36301	7.30158	1	1.72941	8.2104	1	0.936775	5.89845	1	1.17172	8.82592	1	1.58728	7.8819	1	0.808008	5.36019	1	1.11986	6.56083	1	-0.17135	2.23125	1	0.224262	1.61985	1	-0.9214	5.83769	1	0.183087	1.26578	0
ZMO0175	ZMO1_ZMO0175	hypothetical protein	0.247599	1.1602	0	0.872421	2.63485	1	-0.173173	0.370196	0	0.0435505	0.0763783	0	0.644095	3.34441	1	1.11609	3.34573	1	0.0571756	0.102648	0	0.759022	2.27507	1	0.396496	2.03723	1	0.243667	0.566646	0	0.230348	0.52787	0	0.715471	2.13246	1
ZMO0179	fbaB	fructose-bisphosphate aldolase	0.87302	7.77589	1	0.650723	4.66726	1	1.19763	6.89095	1	0.770709	5.26497	1	0.8821	7.81541	1	0.704512	4.94537	1	1.07849	6.49773	1	0.863297	5.67541	1	0.00907978	0.0703462	0	0.053789	0.281036	0	-0.119138	0.755325	0	0.0925882	0.548529	0
ZMO0180	ispG	1-hydroxy-2-methyl-2-(E)-butenyl 4-diphosphate synthase	-0.67811	6.99117	1	-0.874447	5.89101	1	-0.773209	5.44247	1	-0.386673	3.12873	1	-0.875979	7.96491	1	-0.848998	5.78268	1	-0.73462	5.25816	1	-1.04432	6.54955	1	-0.19787	2.78183	1	0.0254491	0.125031	0	0.0385887	0.200618	0	-0.657647	4.86514	1
ZMO0182	ahcY	S-adenosyl-L-homocysteine hydrolase	-1.20651	7.89259	1	-1.36076	6.27227	1	-1.36904	6.29479	1	-0.889718	4.73627	1	-1.48444	8.6885	1	-1.59384	6.86388	1	-1.15028	5.65357	1	-1.7092	7.12768	1	-0.277933	2.78384	1	-0.233075	1.21827	0	0.218762	1.12554	0	-0.819485	4.45212	1
ZMO0183	ZMO1_ZMO0183	ABC transporter-like protein	-1.39612	7.84362	1	-1.36942	5.71053	1	-1.6684	6.43999	1	-1.15053	5.08251	1	-0.878161	6.09642	1	-0.617271	3.04022	1	-1.04878	4.75617	1	-0.968433	4.48032	1	0.517956	4.22057	1	0.752152	3.64363	1	0.619616	3.05131	1	0.182099	0.729342	0
ZMO0184	ZMO1_ZMO0184	hypothetical protein	-1.78383	6.71052	1	-1.35075	3.77661	1	-2.04578	5.19525	1	-1.95497	5.03357	1	-2.47918	7.9595	1	-1.78161	4.70722	1	-2.85924	6.42044	1	-2.79667	6.338	1	-0.695343	3.41437	1	-0.430869	1.09091	0	-0.81346	2.31341	1	-0.841702	2.39946	1
ZMO0187	aroH	3-deoxy-7-phosphoheptulonate synthase	-1.26878	7.96001	1	-1.41026	6.28349	1	-1.3859	6.21877	1	-1.01019	5.06823	1	-1.36447	8.23867	1	-1.41058	6.28433	1	-1.16695	5.58691	1	-1.51588	6.55284	1	-0.0956878	0.759587	0	-0.000318264	0.00095662	0	0.218943	1.08137	0	-0.505689	2.83009	1
ZMO0188	fhuE	outer membrane receptor for ferric iron uptake	0.0397227	0.166581	0	-0.0637157	0.15266	0	0.0857821	0.214863	0	0.0971016	0.248562	0	0.854313	5.11645	1	0.481889	1.80448	1	0.874896	3.35973	1	1.20615	4.40312	1	0.81459	4.94762	1	0.545605	2.07864	1	0.789113	3.0505	1	1.10905	4.12006	1
ZMO0192	ZMO1_ZMO0192	putative Zn-dependent metallopeptidase	1.02724	7.2737	1	1.09278	5.46153	1	1.28463	6.05302	1	0.7043	3.93886	1	1.57859	8.91939	1	1.63443	6.95259	1	1.49475	6.61671	1	1.60658	6.88781	1	0.551352	4.9792	1	0.541651	3.11804	1	0.210121	1.06779	0	0.902285	4.77962	1
ZMO0198	prfB	peptide chain release factor 2	-1.08449	7.13425	1	-1.18616	5.42883	1	-1.07632	5.08051	1	-0.990997	4.7892	1	-1.28209	7.7707	1	-1.24103	5.59273	1	-1.17323	5.38927	1	-1.43199	6.11789	1	-0.197594	1.73434	1	-0.0548717	0.18298	0	-0.0969132	0.359371	0	-0.440997	2.30791	1
ZMO0202	mcpA1	methyl-accepting chemotaxis sensory transducer	-1.45029	6.67429	1	-1.98132	5.79384	1	-1.06635	3.65146	1	-1.30322	4.31101	1	-1.98607	7.86607	1	-2.00494	5.83728	1	-2.0079	5.8427	1	-1.94538	5.72688	1	-0.53578	3.22135	1	-0.0236234	0.0464719	0	-0.941554	3.26508	1	-0.642162	2.21726	1
ZMO0203	pbrR	MerR family transcriptional regulator	1.78428	5.67748	1	2.20235	4.47556	1	2.27202	4.58273	1	0.878466	1.84581	1	1.25275	4.42465	1	2.00489	4.1574	1	1.39675	3.02161	1	0.356593	0.602075	0	-0.53153	1.94771	1	-0.197454	0.289826	0	-0.875264	1.83804	1	-0.521873	0.976949	0
ZMO0208	ZMO1_ZMO0208	GCN5-related N-acetyltransferase	3.12744	10.0641	1	4.22983	9.10614	1	2.4565	7.02614	1	2.69599	7.37857	1	3.19622	10.1485	1	4.45337	9.3052	1	2.11761	6.46847	1	3.01769	7.80807	1	0.0687821	0.321871	0	0.223533	0.705795	0	-0.338888	1.19533	0	0.321701	1.12	0
ZMO0209	rpmA	ribosomal protein L27	-0.328034	2.64626	1	0.315635	1.35721	0	-0.990631	4.36284	1	-0.309106	1.32278	0	-0.282187	2.25765	1	0.45879	2.10594	1	-1.31951	5.36877	1	0.0141557	0.0368361	0	0.0458465	0.243865	0	0.143155	0.500356	0	-0.328877	1.42713	0	0.323262	1.39747	0
ZMO0211	rplU	ribosomal protein L21	-2.52545	8.77758	1	-2.55526	6.7275	1	-2.87602	7.17354	1	-2.14508	6.07535	1	-2.93081	9.35248	1	-2.46077	6.58621	1	-3.31235	7.71057	1	-3.0193	7.35791	1	-0.405352	2.43296	1	0.0944897	0.21219	0	-0.436325	1.41032	0	-0.874222	3.03594	1
ZMO0213	shdA	AIDA autotransporter-like protein ShdA	1.13891	6.18985	1	1.40056	4.94745	1	1.12214	4.18373	1	0.894048	3.44909	1	1.63664	7.55436	1	1.71454	5.67398	1	1.66663	5.57083	1	1.52876	5.25913	1	0.497727	3.33699	1	0.313978	1.08092	0	0.544492	2.09091	1	0.634711	2.46872	1
ZMO0215	ZMO1_ZMO0215	5-formyltetrahydrofolate cyclo-ligase	2.28119	8.6169	1	2.19586	6.38492	1	2.69996	7.16159	1	1.94776	5.94082	1	3.05342	9.7436	1	3.09745	7.68363	1	3.3464	7.97905	1	2.71641	7.18459	1	0.772228	4.59541	1	0.901586	3.30676	1	0.646446	2.37536	1	0.768652	2.83902	1
ZMO0216	ZMO1_ZMO0216	peptidase M23	1.77128	8.9803	1	2.36706	7.98293	1	0.95328	4.62507	1	1.9935	7.32805	1	2.03357	9.51419	1	2.14225	7.60177	1	1.54857	6.37751	1	2.40989	8.0516	1	0.26229	2.36149	1	-0.224807	1.02578	0	0.595293	3.10338	1	0.416386	2.14803	1
ZMO0220	fdxA	ferredoxin	-1.88375	6.74684	1	-1.788	4.56427	1	-1.96666	4.89623	1	-1.89659	4.76897	1	-2.43861	7.72511	1	-2.10967	5.14497	1	-2.81643	6.1976	1	-2.38974	5.59403	1	-0.554862	2.62979	1	-0.321664	0.711185	0	-0.849771	2.31052	1	-0.493152	1.22118	0
ZMO0228	ZMO1_ZMO0228	putative polisoprenol-linked O-antigen translocase	-1.09593	8.37324	1	-1.39684	7.20221	1	-1.02476	6.04229	1	-0.866183	5.42802	1	-1.28305	8.98046	1	-1.34056	7.04661	1	-1.05884	6.1633	1	-1.44976	7.34326	1	-0.187127	2.32341	1	0.056279	0.272359	0	-0.0340832	0.152096	0	-0.583578	4.0545	1
ZMO0229	ZMO1_ZMO0229	ABC-type transport system permease	-0.60086	3.98792	1	-0.859998	3.37981	1	-0.508898	1.97397	1	-0.433683	1.63947	1	-1.09724	6.11253	1	-1.27192	4.66748	1	-0.824836	3.25261	1	-1.19498	4.45235	1	-0.496384	3.37897	1	-0.411919	1.54171	0	-0.315937	1.11209	0	-0.761296	3.01501	1
ZMO0231	ZMO1_ZMO0231	hypothetical protein	1.04023	5.05999	1	0.66293	2.03716	1	1.52579	4.47938	1	0.931969	2.91639	1	1.81402	7.10949	1	1.28037	3.89199	1	2.52329	6.28669	1	1.63841	4.7256	1	0.773792	4.04223	1	0.617438	1.8791	1	0.9975	3.11391	1	0.706439	2.1862	1
ZMO0232	ZMO1_ZMO0232	SpoU type tRNA/rRNA methyltransferase	-0.823506	7.94239	1	-0.838789	5.94342	1	-0.787048	5.70998	1	-0.844681	5.9692	1	-1.48809	10.2263	1	-1.40042	7.87222	1	-1.45932	8.02985	1	-1.60453	8.39383	1	-0.664585	7.12625	1	-0.561636	4.51081	1	-0.672269	5.14085	1	-0.759851	5.58186	1
ZMO0238	atpH	ATP synthase F1 delta subunit	-0.822939	5.05787	1	-1.04924	4.00566	1	-0.934652	3.63123	1	-0.484922	1.86217	1	-1.14306	6.2539	1	-1.43561	5.0833	1	-0.774711	3.05788	1	-1.21887	4.51073	1	-0.320125	2.16586	1	-0.386365	1.42197	0	0.159942	0.46812	0	-0.733951	2.90173	1
ZMO0239	atpA	ATP synthase F0F1 alpha subunit	-0.873116	5.55898	1	-1.10923	4.46283	1	-0.94243	3.91674	1	-0.567688	2.42309	1	-1.25475	6.90334	1	-1.62745	5.82682	1	-0.805174	3.41572	1	-1.33162	5.10146	1	-0.381633	2.83271	1	-0.518219	2.19625	1	0.137255	0.42762	0	-0.763935	3.25509	1
ZMO0240	atpG1	ATP synthase F0F1 gamma subunit	-0.861293	5.78421	1	-1.1956	4.98667	1	-0.78002	3.55178	1	-0.608264	2.81095	1	-1.33172	7.41416	1	-1.79455	6.46778	1	-0.841927	3.79524	1	-1.3587	5.44417	1	-0.470431	3.69006	1	-0.598949	2.76791	1	-0.061907	0.180696	0	-0.750437	3.43117	1
ZMO0241	atpD	ATP synthase F0F1 beta subunit	-0.98364	6.96834	1	-1.30161	5.96373	1	-0.887628	4.59287	1	-0.76168	4.07406	1	-1.43658	8.41249	1	-1.96848	7.51588	1	-0.851269	4.44904	1	-1.49	6.46512	1	-0.452941	4.17256	1	-0.666864	3.64194	1	0.0363587	0.122111	0	-0.728317	3.92636	1
ZMO0242	atpC	ATP synthase F0F1 epsilon subunit	-0.86176	6.78592	1	-1.10099	5.6576	1	-0.827919	4.64208	1	-0.656376	3.8606	1	-1.33567	8.45485	1	-1.90654	7.71364	1	-0.908694	4.96802	1	-1.19176	5.94783	1	-0.473906	4.61229	1	-0.805556	4.54744	1	-0.0807744	0.340324	0	-0.535387	3.22203	1
ZMO0243	ZMO1_ZMO0243	hypothetical protein	-0.661254	4.54621	1	-0.855462	3.58066	1	-0.618016	2.62617	1	-0.510285	2.1409	1	-1.13803	6.50777	1	-1.48909	5.47487	1	-0.66217	2.81589	1	-1.26283	4.88634	1	-0.476778	3.47012	1	-0.633632	2.69391	1	-0.044154	0.112479	0	-0.752548	3.18668	1
ZMO0244	ZMO1_ZMO0244	HU family DNA-binding protein	-2.05661	8.99316	1	-2.0999	6.97213	1	-2.20021	7.1485	1	-1.86973	6.53592	1	-2.41468	9.61392	1	-2.09342	6.96048	1	-2.62663	7.82241	1	-2.524	7.67025	1	-0.358072	2.8015	1	0.00647142	0.0159654	0	-0.426417	1.87145	1	-0.654271	2.95317	1
ZMO0246	hslV	ATP-dependent protease subunit HslV	1.59991	8.03133	1	1.55083	5.84671	1	1.9734	6.74216	1	1.27552	5.13923	1	1.55505	7.92245	1	1.93939	6.6769	1	1.45628	5.61683	1	1.26948	5.12231	1	-0.0448662	0.229444	0	0.388564	1.68136	1	-0.51712	2.32268	1	-0.00604209	0.0149046	0
ZMO0247	hslU	heat shock protein ATPase subunit HslU	0.955974	8.13074	1	0.659343	4.71984	1	1.61869	8.04389	1	0.589889	4.33696	1	1.38404	9.55743	1	1.36284	7.3874	1	1.62222	8.05223	1	1.16707	6.80102	1	0.42807	5.13354	1	0.703499	4.9472	1	0.00353066	0.0149601	0	0.577181	4.26328	1
ZMO0249	rpmG	ribosomal protein L33	-1.33929	4.12681	1	-0.736712	1.23974	0	-2.23598	4.00484	1	-1.04519	1.88608	1	-1.98126	5.49464	1	-1.08049	1.95899	1	-3.39874	5.45978	1	-1.46455	2.71699	1	-0.641966	2.02354	1	-0.343773	0.473008	0	-1.16276	2.12714	1	-0.41936	0.607528	0
ZMO0251	ZMO1_ZMO0251	putative enamine deaminase RidA/yjgF	-0.671769	4.9835	1	-0.878159	4.01882	1	-0.399215	1.83549	1	-0.737932	3.46057	1	-0.483958	3.86625	1	-1.0338	4.5703	1	0.116442	0.395665	0	-0.534514	2.53096	1	0.18781	1.43927	0	-0.155644	0.568613	0	0.515657	2.43737	1	0.203418	0.79891	0
ZMO0252	ZMO1_ZMO0252	major intrinsic protein	3.68163	12.1069	1	3.81197	10.1046	1	3.02246	9.20552	1	4.21047	10.4908	1	3.82887	12.2598	1	3.18782	9.41154	1	3.99603	10.2877	1	4.30275	10.575	1	0.147233	1.31582	0	-0.624142	3.46897	1	0.973566	4.95494	1	0.092275	0.366417	0
ZMO0253	tolC	TolC family type I secretion outer membrane protein	3.1829	8.33235	1	3.05257	6.09657	1	3.04322	6.08523	1	3.45291	6.55505	1	3.07917	8.20515	1	2.24119	4.97692	1	3.63148	6.74411	1	3.36484	6.45848	1	-0.103732	0.301211	0	-0.811381	1.94792	1	0.588259	1.32929	0	-0.0880747	0.131782	0
ZMO0254	cyaB	type I secretion system ATPase	2.91702	10.0588	1	2.4986	7.34917	1	3.12728	8.20615	1	3.12519	8.20359	1	2.32172	9.17472	1	1.37368	5.13511	1	3.35101	8.47159	1	2.24048	6.9365	1	-0.595299	4.14241	1	-1.12491	4.43677	1	0.22373	0.770769	0	-0.884716	3.64309	1
ZMO0255	hlyD	HlyD family type I secretion membrane fusion protein	2.36098	8.46895	1	1.99551	5.76245	1	2.43236	6.49487	1	2.65506	6.82338	1	1.72535	7.27025	1	0.808468	2.77655	1	2.56604	6.69522	1	1.80155	5.39095	1	-0.635624	3.70316	1	-1.18704	3.9472	1	0.133677	0.315567	0	-0.853508	2.92959	1
ZMO0256	ZMO1_ZMO0256	D-lactate dehydrogenase	1.90812	10.4966	1	2.27684	9.05242	1	2.11779	8.77301	1	1.32972	6.99481	1	1.3696	9.21097	1	1.88042	8.31557	1	1.31844	6.96266	1	0.909923	5.58625	1	-0.538521	5.67645	1	-0.396417	2.8446	1	-0.799344	5.11983	1	-0.419801	3.00862	1
ZMO0263	ZMO1_ZMO0263	hypothetical protein	-0.647789	4.26495	1	-0.582303	2.31125	1	-0.330612	1.18876	0	-1.03045	3.98119	1	-0.0027819	0.0104556	0	0.0182323	0.0408639	0	-0.111474	0.304401	0	0.0848961	0.220255	0	0.645007	4.25044	1	0.600536	2.38885	1	0.219138	0.70619	0	1.11535	4.2449	1
ZMO0264	ZMO1_ZMO0264	hypothetical protein	-1.03393	4.15521	1	-0.754704	1.76289	1	-0.887931	2.12152	1	-1.45917	3.49233	1	-0.573731	2.39754	1	-0.481334	1.01652	0	-0.828448	1.96269	1	-0.41141	0.83293	0	0.460204	1.87809	1	0.27337	0.496131	0	0.0594833	0.0842748	0	1.04776	2.53487	1
ZMO0265	ZMO1_ZMO0265	hypothetical protein	-1.26282	5.25436	1	-1.52139	4.00042	1	-0.608327	1.56775	1	-1.65873	4.28906	1	-0.85058	3.8949	1	-1.02461	2.79029	1	-0.544375	1.3703	0	-0.982758	2.67534	1	0.412237	1.89186	1	0.496789	1.22395	0	0.0639518	0.103535	0	0.675969	1.7758	1
ZMO0266	ZMO1_ZMO0266	hypothetical protein	-0.421601	2.46184	1	-0.352902	1.04612	0	-0.152703	0.36422	0	-0.759198	2.56391	1	0.227614	1.202	0	0.248547	0.670149	0	0.103868	0.229367	0	0.330425	0.962609	0	0.649215	3.72187	1	0.60145	1.99159	1	0.256571	0.697781	0	1.08962	3.62152	1
ZMO0269	ZMO1_ZMO0269	hypothetical protein	-0.733362	4.66145	1	-0.734335	2.90999	1	-0.502866	1.94654	1	-0.962885	3.73378	1	-1.21087	6.47736	1	-1.31237	4.77516	1	-0.931099	3.62667	1	-1.38914	4.97504	1	-0.477505	3.25955	1	-0.578031	2.27251	1	-0.428232	1.61424	1	-0.426251	1.60535	1
ZMO0270	ZMO1_ZMO0270	hypothetical protein	-1.0117	4.64996	1	-1.00987	2.89161	1	-0.839117	2.3919	1	-1.18611	3.36767	1	-1.46536	5.97902	1	-1.50583	4.13372	1	-1.30729	3.6721	1	-1.58295	4.30159	1	-0.453658	2.22836	1	-0.495959	1.30021	0	-0.468174	1.21053	0	-0.39684	0.983484	0
ZMO0273	metK	S-adenosylmethionine synthase	-1.41919	9.74324	1	-0.913929	5.97543	1	-2.25876	9.41567	1	-1.08489	6.61282	1	-1.70897	10.4644	1	-1.16338	6.87524	1	-2.15277	9.22977	1	-1.81074	8.56229	1	-0.289772	3.87557	1	-0.249455	1.93401	1	0.105989	0.671785	0	-0.725849	5.13936	1
ZMO0276	ZMO1_ZMO0276	OstA family protein	-0.652629	3.41126	1	-0.532848	1.53106	0	-0.922893	2.81319	1	-0.502147	1.42493	0	-1.20742	5.49904	1	-1.08511	3.28614	1	-1.28662	3.82105	1	-1.25054	3.72934	1	-0.554793	2.92759	1	-0.552264	1.59813	1	-0.363725	0.953003	0	-0.748391	2.26149	1
ZMO0277	lptC	LPS export ABC transporter LptC	-1.11369	4.50822	1	-1.27704	3.17622	1	-1.28691	3.19923	1	-0.777121	1.88764	1	-1.72526	6.07561	1	-1.4181	3.49623	1	-1.80518	4.28221	1	-1.9525	4.54993	1	-0.611571	2.64368	1	-0.14106	0.230109	0	-0.518278	1.15817	0	-1.17537	2.93348	1
ZMO0278	rnd1	ribonuclease D	-1.43189	6.21044	1	-1.37635	4.11967	1	-1.82634	5.09658	1	-1.09298	3.37972	1	-1.93897	7.34954	1	-1.46505	4.32969	1	-2.2803	5.90025	1	-2.07155	5.5495	1	-0.507076	2.7405	1	-0.0887008	0.173973	0	-0.453958	1.29574	0	-0.97857	3.04797	1
ZMO0279	ZMO1_ZMO0279	putative cold-shock DNA-binding protein	-0.754549	4.33918	1	-0.811409	2.84605	1	-0.885001	3.09644	1	-0.567237	1.94235	1	-1.27479	6.21341	1	-1.43032	4.64882	1	-1.01838	3.52347	1	-1.37567	4.5143	1	-0.520239	3.14974	1	-0.618907	2.142	1	-0.133381	0.322902	0	-0.80843	2.83569	1
ZMO0286	ZMO1_ZMO0286	DUF541 domain-containing protein	3.14987	9.38442	1	3.4611	7.63467	1	3.30901	7.46355	1	2.6795	6.66613	1	2.78887	8.91405	1	3.7154	7.90541	1	2.6089	6.56609	1	2.0423	5.66078	1	-0.361004	1.99868	1	0.254296	0.6593	0	-0.700108	2.26526	1	-0.637199	2.04163	1
ZMO0290	ZMO1_ZMO0290	DUF445 domain-containing protein	2.47372	10.9007	1	2.86983	9.34528	1	2.60805	8.97567	1	1.94328	7.84497	1	2.53985	11.0033	1	2.89057	9.37314	1	2.56173	8.9065	1	2.16727	8.26287	1	0.0661331	0.534894	0	0.0207399	0.0737371	0	-0.0463277	0.179564	0	0.223987	1.24958	0
ZMO0291	lgt	prolipoprotein diacylglyceryl transferase	-1.13851	6.30398	1	-0.952001	3.74574	1	-1.18443	4.4723	1	-1.27911	4.73822	1	-0.944653	5.61684	1	-0.987698	3.8648	1	-0.764416	3.06987	1	-1.08184	4.16538	1	0.193861	1.22227	0	-0.035697	0.083949	0	0.420017	1.60604	1	0.197263	0.623233	0
ZMO0293	ZMO1_ZMO0293	sugar transporter	1.01226	6.59152	1	1.64529	6.35412	1	0.60922	2.9757	1	0.782264	3.73999	1	2.52357	10.0919	1	3.07936	8.73672	1	2.13939	7.34234	1	2.35195	7.7029	1	1.51131	8.11229	1	1.43407	5.8461	1	1.53017	6.08498	1	1.56968	6.17935	1
ZMO0294	ZMO1_ZMO0294	ribosomal protein L28	-1.03839	3.97255	1	-0.534567	1.07658	0	-1.92833	4.20415	1	-0.652264	1.37872	0	-0.991955	3.82318	1	-0.512322	1.02041	0	-1.55575	3.50708	1	-0.90779	2.03512	1	0.0464322	0.109795	0	0.0222454	0.0281171	0	0.372577	0.680733	0	-0.255526	0.423515	0
ZMO0297	ZMO1_ZMO0297	HlyC/CorC family transporter	-0.975118	9.06581	1	-1.02119	7.139	1	-0.87236	6.5461	1	-1.0318	7.17812	1	-0.805926	8.33167	1	-0.884669	6.59855	1	-0.720123	5.83531	1	-0.812987	6.28325	1	0.169192	2.84465	1	0.136525	1.19303	0	0.152237	1.36511	0	0.218814	2.0908	1
ZMO0298	ZMO1_ZMO0298	hypothetical protein	0.709075	6.85152	1	0.622778	4.39362	1	0.680066	4.69669	1	0.824381	5.37891	1	1.3013	9.17349	1	1.41506	7.38742	1	1.44967	7.47928	1	1.03918	6.22674	1	0.592228	6.17856	1	0.792282	5.23619	1	0.769603	5.13242	1	0.2148	1.51118	0
ZMO0299	purD	phosphoribosylamine--glycine ligase	-1.717	7.3972	1	-2.09439	6.08114	1	-1.48423	4.83758	1	-1.57238	5.04115	1	-2.01979	8.01688	1	-2.32373	6.46723	1	-1.48464	4.83855	1	-2.25099	6.34866	1	-0.302787	1.81013	1	-0.229339	0.647692	0	-0.000411485	0.000788414	0	-0.67861	2.41107	1
ZMO0301	ZMO1_ZMO0301	PepSY-associated TM helix domain protein	-0.942875	4.89628	1	-1.22018	3.90445	1	-0.621947	2.01018	1	-0.986499	3.23588	1	-0.899365	4.73076	1	-1.23587	3.94628	1	-0.592072	1.90082	1	-0.870154	2.86899	1	0.0435096	0.153883	0	-0.0156904	0.0286473	0	0.0298746	0.0560811	0	0.116345	0.254519	0
ZMO0302	ZMO1_ZMO0302	aryl-sulfate sulfotransferase	-0.504006	0.931761	0	-1.19035	1.37339	0	-0.185085	0.141648	0	-0.136581	0.101097	0	-0.568235	1.08429	0	-1.35262	1.60291	1	0.0651459	0.0458028	0	-0.417228	0.36778	0	-0.0642298	0.0808824	0	-0.162274	0.122276	0	0.250231	0.199872	0	-0.280646	0.228499	0
ZMO0309	ZMO1_ZMO0309	short-chain dehydrogenase/reductase SDR	5.20007	10.2593	1	5.80819	8.56217	1	5.25365	8.17661	1	4.53837	7.61693	1	4.89157	10.0219	1	6.07514	8.73524	1	4.05896	7.19268	1	4.54062	7.61882	1	-0.308497	1.19114	0	0.266957	0.494907	0	-1.19469	2.95724	1	0.0022422	0.00299003	0
ZMO0311	proC1	pyrroline-5-carboxylate reductase	1.02725	5.34693	1	1.03788	3.51724	1	0.99483	3.38578	1	1.04906	3.55084	1	1.30061	6.21008	1	1.39065	4.47957	1	1.09221	3.67849	1	1.41897	4.54884	1	0.273355	1.53349	0	0.35278	1.06635	0	0.0973769	0.216575	0	0.369909	1.13181	0
ZMO0312	ZMO1_ZMO0312	amidohydrolase	1.08808	6.64561	1	0.972006	4.2653	1	1.14571	4.83146	1	1.14651	4.83392	1	0.895966	5.92377	1	0.719999	3.29973	1	0.969092	4.25517	1	0.998808	4.35741	1	-0.192111	1.4304	0	-0.252007	1.01234	0	-0.176619	0.644345	0	-0.147706	0.514038	0
ZMO0313	ZMO1_ZMO0313	hypothetical protein	1.40213	7.51949	1	1.14308	4.74511	1	1.72043	6.2221	1	1.34287	5.31603	1	1.28515	7.18868	1	1.04707	4.44199	1	1.36556	5.37635	1	1.44281	5.57551	1	-0.11698	0.745765	0	-0.0960055	0.294253	0	-0.354878	1.50512	0	0.099943	0.308854	0
ZMO0314	cls	cardiolipin synthetase	0.427811	4.27146	1	0.700877	4.08502	1	0.280824	1.6203	1	0.301731	1.76341	1	0.805082	6.54066	1	1.08792	5.62373	1	0.443655	2.68978	1	0.88367	4.87888	1	0.377271	3.85467	1	0.387043	2.33212	1	0.162832	0.822575	0	0.581938	3.48543	1
ZMO0318	ZMO1_ZMO0318	short-chain dehydrogenase/reductase SDR	3.10739	10.3562	1	3.25172	8.40732	1	3.92758	9.13519	1	2.14286	6.81902	1	2.53014	9.559	1	3.53731	8.73132	1	1.99959	6.55934	1	2.05352	6.65905	1	-0.577249	4.08434	1	0.285586	1.06855	0	-1.928	6.42313	1	-0.0893374	0.251406	0
ZMO0319	ZMO1_ZMO0319	WGR domain protein	2.48499	7.42698	1	2.4424	5.3217	1	2.64072	5.60409	1	2.37185	5.21656	1	2.21367	6.98896	1	1.82434	4.30121	1	1.93598	4.50373	1	2.88071	5.92231	1	-0.271316	1.01767	0	-0.618062	1.4308	0	-0.704744	1.67484	1	0.508859	1.1249	0
ZMO0321	dhfrIII	dihydrofolate reductase region	-1.58596	4.98783	1	-1.68223	3.35632	1	-1.54176	3.0942	1	-1.53389	3.07914	1	-1.93763	5.70839	1	-1.89251	3.72584	1	-2.18726	4.20122	1	-1.73313	3.44822	1	-0.351673	1.08158	0	-0.210277	0.286003	0	-0.645503	1.16322	0	-0.199238	0.268147	0
ZMO0322	ribF	riboflavin biosynthesis protein RibF	-1.10033	4.99261	1	-1.25856	3.5953	1	-1.17895	3.39146	1	-0.863476	2.50138	1	-1.33498	5.68791	1	-1.19096	3.42272	1	-1.13701	3.28076	1	-1.67699	4.54576	1	-0.234656	1.03147	0	0.0675965	0.118147	0	0.0419476	0.0702911	0	-0.813513	2.34838	1
ZMO0323	ileS	isoleucyl-tRNA synthetase	-1.47888	8.32003	1	-1.7671	6.90591	1	-1.36929	5.95489	1	-1.30027	5.76505	1	-1.35646	7.98866	1	-1.46805	6.21231	1	-1.0517	5.00062	1	-1.54962	6.41344	1	0.122427	0.96358	0	0.299048	1.47778	0	0.317588	1.58864	1	-0.249353	1.18159	0
ZMO0324	lspA	lipoprotein signal peptidase LspA	-1.27399	8.65586	1	-1.41315	6.95467	1	-1.24306	6.4732	1	-1.16575	6.23412	1	-1.30032	8.73469	1	-1.42595	6.9887	1	-1.17779	6.2723	1	-1.29721	6.63276	1	-0.0263354	0.194356	0	-0.0128029	0.048323	0	0.0652625	0.29655	0	-0.131466	0.708645	0
ZMO0327	metC	cystathionine beta-lyase	0.915635	6.22567	1	0.782165	3.74664	1	0.929213	4.31589	1	1.03553	4.68783	1	0.594704	4.66943	1	0.291378	1.30836	0	0.818916	3.89539	1	0.673819	3.2806	1	-0.320931	2.72342	1	-0.490787	2.3934	1	-0.110297	0.385104	0	-0.361709	1.69866	1
ZMO0328	efp	translation elongation factor P	-2.19955	9.91885	1	-2.3529	8.05937	1	-2.35293	8.05942	1	-1.89282	7.22994	1	-2.24431	9.99701	1	-2.1818	7.77058	1	-2.17468	7.75811	1	-2.37645	8.09753	1	-0.0447619	0.280218	0	0.171095	0.749487	0	0.178248	0.789611	0	-0.483629	2.59163	1
ZMO0329	cbbF1	inositol-phosphate phosphatase	-2.0653	9.3339	1	-2.23936	7.5342	1	-2.20015	7.46699	1	-1.75639	6.61612	1	-2.25606	9.67593	1	-2.30313	7.64119	1	-1.92302	6.95691	1	-2.54202	8.01832	1	-0.190756	1.5298	0	-0.0637698	0.200666	0	0.277129	1.23359	0	-0.785627	3.76923	1
ZMO0331	ZMO1_ZMO0331	DUF882 domain-containing protein	-0.00597116	0.0316338	0	-0.145016	0.627937	0	-0.220022	1.06622	0	0.347124	1.85528	1	1.18511	7.63782	1	0.910124	4.64532	1	1.10918	5.3449	1	1.53604	6.54193	1	1.19108	7.65698	1	1.05514	5.16585	1	1.3292	6.00462	1	1.18891	5.59608	1
ZMO0332	thiE1	thiamine phosphate synthase	-0.0126202	0.068342	0	-0.193154	0.887753	0	0.106466	0.418347	0	0.048827	0.165564	0	-0.764317	5.93648	1	-0.845969	4.34483	1	-0.474975	2.57483	1	-0.972008	4.8243	1	-0.751697	5.87528	1	-0.652815	3.49824	1	-0.581441	3.14535	1	-1.02083	4.99697	1
ZMO0342	aspB	aspartate aminotransferase	-1.93689	11.1289	1	-2.0625	9.24066	1	-1.85515	8.83152	1	-1.89301	8.90945	1	-2.20441	11.6327	1	-2.22619	9.53616	1	-1.94801	9.02	1	-2.43903	9.89002	1	-0.267524	3.76466	1	-0.163686	1.23362	0	-0.0928621	0.601894	0	-0.546022	4.30734	1
ZMO0346	amtB	ammonium transporter	-0.0536113	0.11993	0	-1.40917	3.01521	1	1.22888	2.63129	1	0.0194625	0.0229495	0	-0.168711	0.462191	0	-1.90137	3.94517	1	1.28445	2.75217	1	0.110784	0.146112	0	-0.1151	0.289322	0	-0.492197	0.894393	0	0.0555751	0.0686056	0	0.0913216	0.117732	0
ZMO0350	ZMO1_ZMO0350	putative ParB-like nuclease	1.24904	8.23094	1	1.25742	6.17832	1	0.819878	4.63865	1	1.66982	7.24267	1	0.349943	3.63279	1	0.157618	0.795378	0	0.368764	2.22783	1	0.523447	3.18074	1	-0.899094	6.97873	1	-1.0998	5.68565	1	-0.451114	2.75249	1	-1.14637	5.83737	1
ZMO0352	ZMO1_ZMO0352	hypothetical protein	0.206805	2.37417	1	0.631741	4.05281	1	-0.0299701	0.120415	0	0.0186452	0.0717873	0	0.549687	5.48134	1	1.08599	5.96198	1	0.0186227	0.0716944	0	0.544452	3.57181	1	0.342882	3.85002	1	0.454246	3.02212	1	0.0485928	0.208499	0	0.525807	3.46276	1
ZMO0353	ZMO1_ZMO0353	4-diphosphocytidyl-2C-methyl-D-erythritol synthase	0.817017	7.16474	1	0.901173	5.48844	1	0.785554	4.99662	1	0.764325	4.8999	1	0.770178	6.94163	1	1.03348	5.98911	1	0.457353	3.21053	1	0.819696	5.14779	1	-0.0468396	0.413246	0	0.132311	0.765484	0	-0.328201	2.29759	1	0.0553704	0.259943	0
ZMO0355	mreB	MreB/Mrl family cell shape determining protein	-0.92184	7.19538	1	-1.03313	5.57561	1	-1.02857	5.55955	1	-0.703817	4.22757	1	-0.795885	6.6416	1	-0.762702	4.50072	1	-0.713453	4.2734	1	-0.911498	5.12475	1	0.125955	1.24869	0	0.270429	1.6217	1	0.315118	1.93803	1	-0.207682	1.17447	0
ZMO0361	ZMO1_ZMO0361	hypothetical protein	-0.560172	2.16146	1	-1.45059	3.2538	1	0.463243	0.8841	0	-0.693169	1.46249	0	-0.715249	2.79488	1	-2.00011	4.28542	1	0.546681	1.0902	0	-0.692322	1.46032	0	-0.155077	0.443706	0	-0.549517	1.09731	0	0.0834379	0.112789	0	0.000847602	0.00102703	0
ZMO0362	uvrB	excinuclease ABC B subunit	3.53313	12.66	1	3.63819	10.6342	1	3.63694	10.6329	1	3.32426	10.2835	1	3.72619	12.8675	1	3.54472	10.533	1	3.94104	10.9452	1	3.6928	10.6921	1	0.193058	2.23684	1	-0.0934703	0.46694	0	0.3041	2.01336	1	0.368545	2.48214	1
ZMO0363	tgt	tRNA-guanine(34) transglycosylase	0.749143	6.24394	1	0.893012	4.88914	1	0.847839	4.70744	1	0.506577	3.04339	1	0.760594	6.30031	1	0.603739	3.5769	1	1.0332	5.40908	1	0.644847	3.7871	1	0.0114511	0.0687825	0	-0.289274	1.66323	1	0.185358	0.960461	0	0.13827	0.661605	0
ZMO0366	glf	glucose facilitated diffusion protein	-0.81471	5.68895	1	-0.944547	4.27314	1	-0.700164	3.30898	1	-0.799419	3.72356	1	-1.75302	8.57924	1	-1.53541	5.99862	1	-1.72063	6.42104	1	-2.00303	6.99146	1	-0.938314	6.20881	1	-0.590865	2.8124	1	-1.02046	4.53676	1	-1.20361	5.11524	1
ZMO0367	zwf	glucose-6-phosphate 1-dehydrogenase	-1.08569	7.56762	1	-1.15846	5.75384	1	-1.23668	5.99377	1	-0.861923	4.69668	1	-1.42924	8.62102	1	-1.45725	6.60387	1	-1.35494	6.33208	1	-1.47553	6.6506	1	-0.343552	3.47021	1	-0.298786	1.68854	1	-0.118262	0.529595	0	-0.613609	3.56634	1
ZMO0368	edd	6-phosphogluconate dehydratase	-0.568717	4.50167	1	-0.599617	2.92516	1	-0.658204	3.19822	1	-0.448329	2.16077	1	-0.786374	5.65146	1	-0.592726	2.89218	1	-0.766915	3.67116	1	-0.999481	4.55172	1	-0.217657	1.77495	1	0.00689106	0.0184192	0	-0.108711	0.376498	0	-0.551152	2.6894	1
ZMO0371	racX	aspartate racemase	-0.130761	0.449828	0	-0.408809	0.949909	0	0.067555	0.109165	0	-0.0510291	0.0804018	0	0.917359	4.12229	1	0.635675	1.63905	1	1.12957	3.04995	1	0.986828	2.66844	1	1.04812	4.57465	1	1.04448	2.8254	1	1.06202	2.87236	1	1.03786	2.80755	1
ZMO0374	sacB	levansucrase	0.0563659	0.173008	0	0.702504	1.93372	1	-0.457369	1.15385	0	-0.0760363	0.130418	0	-0.200997	0.81701	0	0.637755	1.7291	1	-1.27532	3.54607	1	0.0345757	0.0554995	0	-0.257363	1.11729	0	-0.0647481	0.10912	0	-0.817952	2.28992	1	0.110612	0.199771	0
ZMO0375	sacC	levansucrase/invertase	-1.66025	6.35601	1	-0.961006	2.6889	1	-1.85307	4.76412	1	-2.16668	5.31861	1	-1.84318	6.74703	1	-0.653871	1.76366	1	-2.64845	6.05079	1	-2.22722	5.4179	1	-0.182929	0.717292	0	0.307135	0.68945	0	-0.795379	2.20186	1	-0.0605421	0.100467	0
ZMO0376	lon1	endopeptidase La	1.24603	9.34367	1	1.08183	6.70326	1	1.53541	8.0324	1	1.12085	6.83642	1	1.29037	9.47898	1	1.04732	6.58171	1	1.67902	8.37545	1	1.14476	6.91594	1	0.044338	0.462904	0	-0.0345139	0.177553	0	0.143616	1.02277	0	0.0239123	0.117418	0
ZMO0378	ZMO1_ZMO0378	helix-turn-helix domain-containing protein	-0.248337	0.928558	0	0.403109	0.85507	0	-0.479558	1.0655	0	-0.668561	1.60371	1	-0.37356	1.54208	0	0.550947	1.26728	0	-1.07471	2.71365	1	-0.596916	1.39858	0	-0.125223	0.391511	0	0.147838	0.246429	0	-0.595152	1.39353	0	0.071645	0.107971	0
ZMO0379	ZMO1_ZMO0379	PBSX family phage terminase large subunit	-0.102543	0.385827	0	0.667365	1.99119	1	-0.529511	1.51909	0	-0.445483	1.22928	0	-0.844162	4.243	1	0.18776	0.413228	0	-1.38464	4.06098	1	-1.33561	3.94209	1	-0.741619	3.81499	1	-0.479605	1.34667	0	-0.855126	2.60344	1	-0.890127	2.71227	1
ZMO0380	ZMO1_ZMO0380	hypothetical protein	-0.449433	3.10096	1	0.159687	0.472977	0	-0.670758	2.67819	1	-0.837229	3.31933	1	-1.02523	5.88835	1	-0.0135703	0.0300534	0	-1.60666	5.52302	1	-1.45547	5.16734	1	-0.575798	3.87155	1	-0.173258	0.523922	0	-0.935898	3.66678	1	-0.618237	2.4614	1
ZMO0381	ZMO1_ZMO0381	hypothetical protein	-0.706676	2.63485	1	-0.167137	0.23609	0	-0.918979	1.93101	1	-1.03391	2.20303	1	-1.38918	4.76194	1	-0.050366	0.0621217	0	-2.22832	4.49604	1	-1.88886	3.94088	1	-0.682506	2.54189	1	0.11677	0.156004	0	-1.30934	2.82041	1	-0.854944	1.77671	1
ZMO0383	ZMO1_ZMO0383	hypothetical protein	-1.07013	5.17879	1	-0.4166	1.1767	0	-1.19928	3.69683	1	-1.59451	4.64861	1	-1.67128	6.81918	1	-0.503551	1.48585	0	-2.35665	6.05212	1	-2.15363	5.72119	1	-0.601146	3.25709	1	-0.0869507	0.171671	0	-1.15737	3.58384	1	-0.559119	1.68385	1
ZMO0385	ZMO1_ZMO0385	hypothetical protein	2.66514	3.52248	1	3.76398	2.91072	1	1.1225	0.698438	0	3.10894	2.39377	1	2.11405	2.83262	1	3.87211	2.99214	1	-0.611356	0.327163	0	3.08141	2.37118	1	-0.551088	0.56862	0	0.108124	0.0472015	0	-1.73385	1.21099	0	-0.0275357	0.0115785	0
ZMO0387	ZMO1_ZMO0387	hypothetical protein	-1.08557	5.39501	1	-0.395698	1.16854	0	-1.29489	4.09698	1	-1.56611	4.7458	1	-1.62655	6.88989	1	-0.520104	1.63199	1	-2.13831	5.86318	1	-2.22122	6.00313	1	-0.54098	3.0796	1	-0.124406	0.275308	0	-0.843421	2.77847	1	-0.655111	2.12789	1
ZMO0388	ZMO1_ZMO0388	hypothetical protein	-0.482503	2.44673	1	0.343858	0.846808	0	-0.884747	2.59664	1	-0.906619	2.66248	1	-0.999944	4.69776	1	0.505613	1.37373	0	-2.01466	5.23182	1	-1.49079	4.18525	1	-0.517441	2.6313	1	0.161756	0.329078	0	-1.12991	3.29713	1	-0.584167	1.63532	1
ZMO0389	ZMO1_ZMO0389	constituent protein	-0.71312	4.15104	1	0.284893	0.835854	0	-1.19871	4.05136	1	-1.22554	4.12494	1	-1.00549	5.34747	1	0.277943	0.809986	0	-1.60477	5.05501	1	-1.68963	5.23877	1	-0.292366	1.7044	1	-0.00695008	0.0132844	0	-0.406061	1.30558	0	-0.464086	1.53637	0
ZMO0390	ZMO1_ZMO0390	hypothetical protein	-0.682998	3.84102	1	0.220867	0.566988	0	-1.06124	3.4951	1	-1.20862	3.91087	1	-1.23659	5.91523	1	0.0595953	0.119815	0	-1.97476	5.61808	1	-1.7946	5.27231	1	-0.553588	3.18501	1	-0.161272	0.382928	0	-0.913517	3.04192	1	-0.585974	1.90328	1
ZMO0391	ZMO1_ZMO0391	hypothetical protein	-0.899263	1.9391	1	-0.072106	0.0521587	0	-1.27924	1.53962	0	-1.34645	1.63673	1	-2.10697	4.39124	1	-0.725289	0.757091	0	-3.19295	3.94423	1	-2.40267	3.05875	1	-1.2077	2.66724	1	-0.653183	0.662653	0	-1.91371	2.43178	1	-1.05622	1.2177	0
ZMO0392	ZMO1_ZMO0392	hypothetical protein	-0.764588	4.08055	1	0.203442	0.486246	0	-1.24305	3.87224	1	-1.25415	3.90124	1	-1.56158	6.63372	1	-0.129347	0.279133	0	-2.32985	6.07823	1	-2.22555	5.9094	1	-0.796993	4.21927	1	-0.332789	0.907352	0	-1.08679	3.44491	1	-0.971395	3.10505	1
ZMO0393	ZMO1_ZMO0393	hypothetical protein	-1.00638	3.7715	1	-0.139215	0.197094	0	-1.23712	2.74099	1	-1.64281	3.5825	1	-1.44585	5.00179	1	-0.380881	0.673515	0	-2.18393	4.52384	1	-1.77273	3.82599	1	-0.439469	1.60169	1	-0.241666	0.380746	0	-0.946814	2.0619	1	-0.129928	0.182	0
ZMO0394	ZMO1_ZMO0394	hypothetical protein	-0.886064	4.45058	1	0.0911836	0.177323	0	-1.097	3.35732	1	-1.65238	4.7056	1	-0.962675	4.73713	1	0.0685363	0.128388	0	-1.45104	4.26011	1	-1.50552	4.38503	1	-0.0766113	0.275091	0	-0.0226473	0.0391232	0	-0.354045	0.935612	0	0.146858	0.31074	0
ZMO0395	ZMO1_ZMO0395	hypothetical protein	0.129164	0.619382	0	0.62471	2.18018	1	-0.138835	0.34179	0	-0.0983818	0.226405	0	0.250324	1.42544	0	1.2449	4.19769	1	-0.515343	1.75224	1	0.0214179	0.0424781	0	0.121159	0.571192	0	0.620187	2.16282	1	-0.376508	1.19779	0	0.1198	0.285984	0
ZMO0397	ZMO1_ZMO0397	hypothetical protein	0.218832	1.25282	0	0.82684	3.00339	1	-0.0995026	0.237529	0	-0.0708414	0.160317	0	0.182367	0.996849	0	1.23854	4.27967	1	-0.654545	2.36769	1	-0.0368977	0.0779906	0	-0.0364646	0.140805	0	0.411705	1.38718	0	-0.555042	1.97444	1	0.0339437	0.0713041	0
ZMO0398	ZMO1_ZMO0398	hypothetical protein	0.295551	1.44684	0	0.690604	2.05439	1	0.169001	0.360127	0	0.0270475	0.0461658	0	0.299731	1.47171	0	1.16699	3.48934	1	-0.389385	1.03007	0	0.121584	0.242376	0	0.00417994	0.0119195	0	0.476389	1.325	0	-0.558386	1.60638	1	0.0945366	0.180809	0
ZMO0399	ZMO1_ZMO0399	peptidase S74 domain-containing protein	-0.122963	0.693627	0	0.438309	1.70444	1	-0.328261	1.19957	0	-0.478937	1.8894	1	-0.307942	2.13322	1	0.764664	3.09312	1	-1.1371	4.359	1	-0.551387	2.21265	1	-0.184979	1.1638	0	0.326355	1.1909	0	-0.808842	3.26076	1	-0.0724503	0.186316	0
ZMO0400	ZMO1_ZMO0400	hypothetical protein	0.318725	2.66349	1	0.995511	4.49972	1	0.0270983	0.0758678	0	-0.0664336	0.20617	0	0.330211	2.76066	1	1.28266	5.39336	1	-0.391614	1.83129	1	0.0995891	0.333679	0	0.0114857	0.0545827	0	0.287147	1.26127	0	-0.418713	1.97708	1	0.166023	0.630666	0
ZMO0401	ZMO1_ZMO0401	diguanylate cyclase/phosphodiesterase	0.832367	3.89649	1	1.20078	3.3186	1	0.724171	1.97171	1	0.572152	1.49559	0	0.695223	3.32718	1	0.704492	1.91081	1	0.458281	1.13769	0	0.922897	2.5658	1	-0.137144	0.494937	0	-0.496286	1.25646	0	-0.26589	0.57042	0	0.350744	0.810997	0
ZMO0403	ppx1	Ppx/GppA phosphatase	0.694628	3.52739	1	1.02903	3.05335	1	0.34673	0.868764	0	0.70812	2.0699	1	0.861927	4.22966	1	1.2375	3.61614	1	0.635288	1.82948	1	0.712991	2.0858	1	0.167299	0.691352	0	0.208469	0.456322	0	0.288558	0.687673	0	0.00487049	0.00783723	0
ZMO0405	clpA	ATP-dependent Clp protease ATP-binding subunit clpA	1.60914	7.31449	1	0.642439	2.38131	1	2.63902	7.1076	1	1.54597	5.13418	1	1.53546	7.13684	1	0.572833	2.10163	1	2.47486	6.8652	1	1.55867	5.16337	1	-0.0736865	0.32928	0	-0.0696058	0.161497	0	-0.164157	0.448818	0	0.0127033	0.0261329	0
ZMO0410	hslO	Hsp33-like chaperonin hslO	-0.346259	4.73929	1	-0.731531	5.44544	1	-0.325986	2.79904	1	0.0187405	0.0949509	0	-1.00597	8.71235	1	-1.19378	7.26548	1	-1.05671	6.80476	1	-0.76741	5.61912	1	-0.659708	7.09969	1	-0.462249	3.85978	1	-0.730724	5.44145	1	-0.78615	5.70708	1
ZMO0412	ZMO1_ZMO0412	multiple antibiotic resistance (MarC)-related protein	-0.770724	4.02289	1	-0.570826	1.7115	1	-0.951225	2.96972	1	-0.79012	2.46105	1	-0.918815	4.61805	1	-1.01016	3.14571	1	-0.799109	2.49048	1	-0.947181	2.95744	1	-0.148091	0.630821	0	-0.439329	1.2464	0	0.152116	0.329159	0	-0.157061	0.34222	0
ZMO0419	plsC	1-acyl-sn-glycerol-3-phosphate acyltransferase PlsC	-0.998792	4.83384	1	-1.11381	3.37582	1	-0.8594	2.62627	1	-1.02316	3.11978	1	-1.43397	6.14116	1	-1.5503	4.45374	1	-1.33589	3.95428	1	-1.41573	4.14658	1	-0.435179	2.28714	1	-0.436485	1.2037	0	-0.476485	1.34169	0	-0.392568	1.05387	0
ZMO0422	ZMO1_ZMO0422	BadM/Rrf2 family transcriptional regulator	0.0264996	0.0896892	0	0.299175	0.830935	0	0.428518	1.30603	0	-0.648195	2.12617	1	0.675701	3.79768	1	1.11823	3.65161	1	0.594952	1.9308	1	0.313922	0.883377	0	0.649201	3.66927	1	0.819054	2.72469	1	0.166434	0.396794	0	0.962116	3.18731	1
ZMO0428	ZMO1_ZMO0428	FeS assembly SUF system protein	1.82242	7.79831	1	1.5188	5.08026	1	2.36129	6.6983	1	1.58717	5.2374	1	2.47988	8.98186	1	2.29128	6.58546	1	2.9922	7.59433	1	2.15616	6.35849	1	0.657456	4.08737	1	0.772477	2.88458	1	0.630903	2.34208	1	0.568988	2.09194	1
ZMO0429	ZMO1_ZMO0429	iron-sulfur cluster assembly accessory protein	1.61356	7.65757	1	1.60093	5.57471	1	1.89503	6.19409	1	1.34471	4.94956	1	2.35473	9.10957	1	2.38356	7.05325	1	2.46328	7.17771	1	2.21736	6.7808	1	0.741178	4.78653	1	0.782633	3.16971	1	0.568245	2.29281	1	0.872655	3.50223	1
ZMO0432	rocF	ureohydrolase-like protein	-0.680825	6.89889	1	-1.16657	6.85826	1	-0.265195	2.05556	1	-0.610706	4.50879	1	-0.622217	6.56082	1	-1.12871	6.73417	1	-0.423644	3.31764	1	-0.314297	2.47208	1	0.0586085	0.630138	0	0.0378648	0.189911	0	-0.158449	1.10876	0	0.296409	2.32273	1
ZMO0433	gmk	guanylate kinase	-1.82195	8.83848	1	-2.0767	7.23674	1	-1.75511	6.60256	1	-1.63403	6.33564	1	-1.95948	9.1194	1	-1.9169	6.93399	1	-1.87991	6.86055	1	-2.08163	7.24573	1	-0.137533	1.01672	0	0.1598	0.612173	0	-0.124795	0.44858	0	-0.447605	2.1655	1
ZMO0435	ZMO1_ZMO0435	hypothetical protein	1.19162	4.88595	1	0.981152	2.5483	1	1.75848	4.33214	1	0.835239	2.14416	1	1.25014	5.05539	1	1.40656	3.59923	1	1.63507	4.08777	1	0.708787	1.77939	1	0.0585157	0.164597	0	0.425404	0.950855	0	-0.123405	0.206463	0	-0.126452	0.212412	0
ZMO0436	ZMO1_ZMO0436	MAPEG (Membrane Associated Proteins in Eicosanoid and Glutathione metabolism) family protein	1.5628	7.4093	1	1.4249	5.03689	1	1.36397	4.88251	1	1.89952	6.07976	1	1.59977	7.49822	1	1.22965	4.52182	1	1.84228	5.96687	1	1.72737	5.73056	1	0.0369696	0.156218	0	-0.195246	0.597462	0	0.478308	1.82109	1	-0.172153	0.509741	0
ZMO0437	ZMO1_ZMO0437	hypothetical protein	-0.902426	4.31468	1	-1.1818	3.4073	1	-0.456577	1.19768	0	-1.0689	3.10411	1	-0.824654	4.01319	1	-0.776525	2.23981	1	-0.646995	1.82425	1	-1.05044	3.05294	1	0.0777717	0.261291	0	0.405279	1.0313	0	-0.190418	0.397465	0	0.0184543	0.0297876	0
ZMO0439	rluC	RluC/D family pseudouridine synthase	-0.605537	5.79915	1	-0.8375	4.98814	1	-0.674297	4.23882	1	-0.304815	1.96677	1	-1.24545	8.52155	1	-1.41135	6.90374	1	-1.16707	6.19295	1	-1.15792	6.16376	1	-0.639911	6.00208	1	-0.573853	3.70865	1	-0.492777	3.2351	1	-0.853104	5.05357	1
ZMO0443	nrdF	ribonucleotide-diphosphate reductase subunit beta	-1.56407	7.44225	1	-1.29616	4.73142	1	-2.31074	6.84045	1	-1.0853	4.12529	1	-1.70015	7.76015	1	-1.60673	5.49572	1	-2.2354	6.71582	1	-1.25832	4.62848	1	-0.136083	0.766618	0	-0.310574	1.08774	0	0.0753472	0.189879	0	-0.173022	0.518064	0
ZMO0444	ZMO1_ZMO0444	lipolytic protein G-D-S-L family	-0.497531	5.90163	1	-0.18902	1.45972	0	-0.883387	5.99292	1	-0.420187	3.43373	1	-0.286182	3.96152	1	0.167151	1.25529	0	-1.01499	6.50854	1	-0.0107058	0.0500431	0	0.211349	3.01938	1	0.356171	2.94019	1	-0.131604	0.929473	0	0.409481	3.35424	1
ZMO0446	ZMO1_ZMO0446	membrane bound O-acyl transferase MBOAT family protein	-1.16155	7.1046	1	-1.12457	4.96487	1	-1.51686	6.048	1	-0.843227	3.97992	1	-1.14294	7.04352	1	-1.11663	4.93984	1	-1.24924	5.33988	1	-1.06295	4.76683	1	0.0186139	0.0927117	0	0.00794261	0.0213053	0	0.267621	1.17218	0	-0.219722	0.914092	0
ZMO0449	ZMO1_ZMO0449	hypothetical protein	-0.761527	6.63052	1	-1.00244	5.61566	1	-0.625737	3.97332	1	-0.656408	4.13187	1	-1.0767	7.94357	1	-1.15103	6.12308	1	-0.872346	5.11503	1	-1.20672	6.29834	1	-0.31517	3.53443	1	-0.148592	0.810215	0	-0.246608	1.52562	0	-0.550308	3.55975	1
ZMO0452	ZMO1_ZMO0452	pyrrolo-quinoline quinone	-1.10109	8.64939	1	-1.62211	8.02759	1	-0.780884	5.29622	1	-0.900277	5.81264	1	-1.29128	9.26431	1	-1.58109	7.92953	1	-0.887134	5.75879	1	-1.40561	7.48067	1	-0.190186	2.53747	1	0.0410267	0.203148	0	-0.10625	0.649307	0	-0.505335	3.80276	1
ZMO0453	engA	ribosome-associated GTPase EngA	-1.16489	9.40595	1	-1.66518	8.6646	1	-0.873989	6.21832	1	-0.955489	6.55053	1	-1.59695	10.6299	1	-2.07961	9.52305	1	-1.13658	7.20417	1	-1.57467	8.44953	1	-0.432068	5.64751	1	-0.41443	3.6149	1	-0.26259	2.31393	1	-0.619185	4.96697	1
ZMO0454	fhs	formate--tetrahydrofolate ligase	-0.912872	6.85388	1	-1.15188	5.67813	1	-0.561399	3.24578	1	-1.02534	5.25718	1	-0.665609	5.68127	1	-1.19438	5.81059	1	-0.275299	1.50416	0	-0.527153	3.05866	1	0.247263	2.48296	1	-0.0424991	0.152877	0	0.286099	1.57534	1	0.498189	2.89546	1
ZMO0456	ZMO1_ZMO0456	ferredoxin	-1.74447	5.0368	1	-1.89265	3.46878	1	-1.70194	3.1457	1	-1.63881	3.03442	1	-1.62524	4.78738	1	-1.25339	2.30802	1	-1.94378	3.55212	1	-1.67855	3.10474	1	0.119227	0.253998	0	0.639268	1.03738	0	-0.241838	0.306822	0	-0.0397473	0.0413546	0
ZMO0458	lolD	lipoprotein-releasing system ATP-binding protein LolD	-0.170991	1.56032	0	-0.0430251	0.147732	0	-0.449772	2.49967	1	-0.0201763	0.064512	0	-0.951536	6.84974	1	-1.1314	5.4583	1	-0.836828	4.39648	1	-0.886383	4.59395	1	-0.780545	6.1101	1	-1.08837	5.31849	1	-0.387056	2.1261	1	-0.866206	4.51459	1
ZMO0460	proS	proline--tRNA ligase	-0.928906	6.08958	1	-1.10377	4.73202	1	-0.861496	3.89396	1	-0.82145	3.73981	1	-1.52769	7.96616	1	-1.52749	5.89815	1	-1.26787	5.22194	1	-1.78772	6.48126	1	-0.598788	4.5164	1	-0.423721	1.92337	1	-0.40637	1.83316	1	-0.966274	4.27523	1
ZMO0462	pyrG	CTP synthase	-2.69406	10.7538	1	-3.04393	9.0972	1	-2.38067	8.151	1	-2.65757	8.57374	1	-2.45027	10.3851	1	-2.44492	8.25316	1	-2.29408	8.00903	1	-2.6118	8.50689	1	0.243793	2.27417	1	0.599019	3.23567	1	0.0865894	0.324861	0	0.0457702	0.153908	0
ZMO0464	secG	preprotein translocase SecG subunit	-1.22766	7.60232	1	-1.12531	5.23665	1	-1.38678	5.99659	1	-1.1709	5.37934	1	-1.06127	7.04952	1	-0.745494	3.82487	1	-1.35973	5.92405	1	-1.07858	5.08529	1	0.166391	1.41051	0	0.379816	1.95428	1	0.0270475	0.0831864	0	0.092311	0.338335	0
ZMO0467	ZMO1_ZMO0467	PpiC-type peptidyl-prolyl cis-trans isomerase	-1.38053	6.93347	1	-1.41407	5.00395	1	-1.5086	5.23442	1	-1.21894	4.48603	1	-1.36487	6.89046	1	-1.20376	4.44311	1	-1.35827	4.86193	1	-1.53259	5.291	1	0.0156632	0.0609223	0	0.21031	0.655141	0	0.150331	0.429459	0	-0.313652	1.08821	0
ZMO0468	trpE	anthranilate synthase component I	-0.960214	6.66893	1	-0.966451	4.69552	1	-1.18467	5.41788	1	-0.729523	3.75169	1	-1.18719	7.47083	1	-1.16826	5.36757	1	-1.09073	5.12156	1	-1.30257	5.76279	1	-0.226974	2.02958	1	-0.201805	0.902162	0	0.0939316	0.345162	0	-0.573049	3.01113	1
ZMO0469	ZMO1_ZMO0469	hypothetical protein	0.633387	5.63684	1	0.734284	4.22477	1	0.718411	4.1515	1	0.447466	2.70014	1	0.945903	7.12936	1	1.26017	6.14607	1	0.625062	3.69611	1	0.952475	5.12749	1	0.312516	3.24868	1	0.525887	3.16212	1	-0.0933484	0.405387	0	0.505009	3.04262	1
ZMO0471	ZMO1_ZMO0471	LysR family transcriptional regulator	-0.96346	5.81404	1	-0.854502	3.51178	1	-1.21313	4.67321	1	-0.822747	3.39423	1	-1.01402	6.00207	1	-0.774946	3.21221	1	-1.42728	5.24724	1	-0.839831	3.45781	1	-0.05056	0.239734	0	0.0795563	0.214197	0	-0.214152	0.722626	0	-0.0170846	0.039857	0
ZMO0472	ZMO1_ZMO0472	rpsU-divergently transcribed protein	-0.25197	2.93058	1	-0.635832	4.10187	1	0.0941049	0.467842	0	-0.214184	1.32114	0	-0.582695	5.7237	1	-1.24201	6.49095	1	0.183515	1.08983	0	-0.68959	4.37509	1	-0.330725	3.76017	1	-0.606179	3.94406	1	0.0894105	0.438935	0	-0.475407	3.18095	1
ZMO0476	ribD	riboflavin biosynthesis protein RibD	-0.112904	0.411793	0	-0.45306	1.1892	0	0.132857	0.257659	0	-0.0185092	0.0299417	0	-0.70491	3.51485	1	-1.09403	3.17914	1	0.0807005	0.144787	0	-1.1014	3.19922	1	-0.592006	2.98859	1	-0.640971	1.80884	1	-0.0521563	0.0893571	0	-1.08289	3.14865	1
ZMO0478	ZMO1_ZMO0478	winged helix family two component transcriptional regulator	1.07607	8.05515	1	1.2771	6.62091	1	0.973587	5.61756	1	0.977538	5.6323	1	1.33074	8.87193	1	1.11391	6.11178	1	1.47318	7.159	1	1.40514	6.98027	1	0.254669	2.98102	1	-0.163183	0.947793	0	0.499589	3.35182	1	0.427602	2.8919	1
ZMO0481	ZMO1_ZMO0481	hypothetical protein	1.27506	9.91181	1	1.20163	7.56832	1	1.25465	7.73296	1	1.3689	8.06629	1	1.44819	10.4061	1	1.07234	7.13608	1	1.72731	8.96084	1	1.54493	8.5308	1	0.173136	2.77021	1	-0.129286	1.04695	0	0.472663	4.1748	1	0.17603	1.53316	0
ZMO0483	hom	homoserine dehydrogenase	-1.05316	6.36849	1	-1.40476	5.4094	1	-0.907766	3.90026	1	-0.846939	3.67635	1	-1.45045	7.57563	1	-1.50327	5.65524	1	-1.25044	4.99332	1	-1.59765	5.87802	1	-0.397296	3.04101	1	-0.0985095	0.296599	0	-0.342671	1.4094	0	-0.750709	3.30046	1
ZMO0484	ZMO1_ZMO0484	MgtC/SapB transporter	0.826689	5.26874	1	0.754155	3.13937	1	1.32935	5.00394	1	0.39656	1.56736	1	0.30176	2.15502	1	-0.131074	0.391259	0	0.771502	3.20721	1	0.264851	0.950235	0	-0.52493	3.71708	1	-0.88523	3.63187	1	-0.557851	2.3137	1	-0.131709	0.393595	0
ZMO0486	ZMO1_ZMO0486	hypothetical protein	0.597616	3.61617	1	0.177701	0.467222	0	0.760558	2.70268	1	0.854588	3.03247	1	0.693344	4.09903	1	0.231815	0.653294	0	1.07892	3.74849	1	0.769296	2.73408	1	0.0957282	0.428603	0	0.0541149	0.115509	0	0.318362	0.977913	0	-0.085292	0.19317	0
ZMO0489	ZMO1_ZMO0489	hypothetical protein	1.18933	2.02257	1	1.00168	0.838816	0	1.18748	1.04083	0	1.37884	1.25484	0	0.920868	1.49981	0	1.14176	0.990451	0	0.103768	0.0593196	0	1.51708	1.41136	0	-0.268466	0.320911	0	0.140076	0.0817773	0	-1.08372	0.927082	0	0.138241	0.0806212	0
ZMO0490	ptrB	oligopeptidase B PtrB	1.14257	7.21793	1	0.856325	4.18531	1	1.6052	6.43039	1	0.966194	4.59644	1	1.20017	7.40458	1	1.12126	5.11907	1	1.46423	6.089	1	1.01502	4.76779	1	0.0575998	0.358902	0	0.264936	1.22647	0	-0.140964	0.551739	0	0.0488275	0.154747	0
ZMO0491	pepP	Xaa-Pro aminopeptidase PepP	1.67951	7.34788	1	1.35391	4.54959	1	2.0142	5.97065	1	1.67041	5.28951	1	1.00198	5.42712	1	0.625065	2.22865	1	1.30787	4.43089	1	1.073	3.77281	1	-0.677527	4.06574	1	-0.728841	2.62246	1	-0.706327	2.53879	1	-0.597413	2.12041	1
ZMO0492	glnB	nitrogen regulatory protein PII	-0.447039	1.78188	1	-1.74205	4.00887	1	0.64616	1.43631	0	-0.245229	0.424463	0	-1.33824	4.98773	1	-3.0206	5.94483	1	0.168265	0.268418	0	-1.16239	2.77163	1	-0.891204	3.61754	1	-1.27856	3.04319	1	-0.477894	0.986627	0	-0.917162	2.15929	1
ZMO0493	glnA	type I glutamine synthetase	-1.30444	7.42212	1	-2.55591	7.8924	1	-0.408801	1.8788	1	-0.948616	4.26488	1	-2.20227	9.43395	1	-3.68211	9.29735	1	-0.811523	3.75016	1	-2.11317	7.16833	1	-0.897827	6.02068	1	-1.1262	4.85624	1	-0.402723	1.84667	1	-1.16455	4.97425	1
ZMO0494	ZMO1_ZMO0494	Bcr/CflA subfamily drug resistance transporter	-1.54103	5.17126	1	-1.11378	2.41839	1	-1.87475	3.95604	1	-1.63455	3.5161	1	-0.818036	3.08207	1	-0.0608827	0.0770835	0	-1.5441	3.33999	1	-0.849127	1.78769	1	0.722991	2.73015	1	1.0529	2.277	1	0.33065	0.55166	0	0.785422	1.63103	1
ZMO0499	pbpF	1A family penicillin-binding protein	-0.768196	7.10491	1	-0.87157	5.5334	1	-0.781459	5.14079	1	-0.651558	4.5039	1	-1.05017	8.2974	1	-0.989122	5.99623	1	-1.18656	6.67341	1	-0.974812	5.94255	1	-0.28197	3.55309	1	-0.117552	0.698027	0	-0.405105	2.98797	1	-0.323253	2.37437	1
ZMO0500	ZMO1_ZMO0500	hypothetical protein	-1.04365	5.05996	1	-0.718584	2.2194	1	-1.31743	3.9747	1	-1.09493	3.38515	1	-1.23641	5.6703	1	-1.16565	3.58014	1	-1.29151	3.90955	1	-1.25207	3.80866	1	-0.192762	0.880597	0	-0.447066	1.27143	0	0.0259143	0.0455553	0	-0.157134	0.341825	0
ZMO0501	ZMO1_ZMO0501	polysaccharide synthesis protein GtrA	-2.11489	5.57165	1	-1.75592	3.10892	1	-2.65591	4.43518	1	-1.93284	3.39871	1	-2.30498	5.88614	1	-1.61188	2.86144	1	-3.02299	4.88435	1	-2.28009	3.92429	1	-0.190091	0.424322	0	0.144043	0.158971	0	-0.367071	0.485922	0	-0.347244	0.453353	0
ZMO0502	ZMO1_ZMO0502	hypothetical protein	-1.86518	8.0374	1	-1.6978	5.62276	1	-2.19581	6.5733	1	-1.70194	5.63161	1	-2.01667	8.33695	1	-1.72649	5.68383	1	-2.20531	6.58947	1	-2.11821	6.43883	1	-0.15149	0.856515	0	-0.0286902	0.0639298	0	-0.0095079	0.0202685	0	-0.416271	1.52303	0
ZMO0503	ZMO1_ZMO0503	glycosyl transferase family 2	-2.22905	7.29598	1	-2.49146	5.66243	1	-2.08057	5.0142	1	-2.11511	5.07262	1	-2.64232	7.94419	1	-2.62342	5.85119	1	-2.59267	5.80797	1	-2.71086	5.97174	1	-0.413271	1.85981	1	-0.131955	0.230796	0	-0.512107	1.24387	0	-0.595751	1.49724	0
ZMO0505	rluC	pseudouridine synthase	-1.18273	6.1531	1	-1.09101	3.93248	1	-1.16483	4.14918	1	-1.29235	4.50127	1	-0.903367	5.17166	1	-0.709589	2.63786	1	-1.16172	4.14025	1	-0.838789	3.11135	1	0.279365	1.72977	1	0.381421	1.2983	0	0.00311044	0.00625143	0	0.453564	1.60237	1
ZMO0506	prfB	peptide chain release factor 2	-1.89111	4.17389	1	-1.52017	1.9824	1	-2.1688	2.88946	1	-1.98436	2.64288	1	-1.84799	4.09689	1	-1.26925	1.60723	1	-2.55395	3.37334	1	-1.72076	2.27429	1	0.0431238	0.0566973	0	0.250924	0.216496	0	-0.385152	0.361472	0	0.263599	0.229362	0
ZMO0507	ZMO1_ZMO0507	GAF domain-containing protein	0.281899	0.920482	0	-0.00368646	0.0043915	0	0.66391	1.35264	0	0.185473	0.275282	0	0.916685	3.4668	1	0.454507	0.840359	0	1.43809	3.16527	1	0.857459	1.83604	1	0.634786	2.41922	1	0.458193	0.849042	0	0.774178	1.62877	1	0.671986	1.37284	0
ZMO0508	ZMO1_ZMO0508	GCN5-related N-acetyltransferase	0.323805	1.83768	1	0.0707924	0.147457	0	0.637997	2.12644	1	0.262626	0.718378	0	0.601548	3.47937	1	-0.130047	0.299495	0	1.1159	3.6959	1	0.818789	2.76795	1	0.277743	1.53333	0	-0.200839	0.511514	0	0.477904	1.52122	0	0.556163	1.81993	1
ZMO0511	ZMO1_ZMO0511	thioesterase superfamily protein	0.766797	5.15636	1	0.459934	1.96145	1	1.14024	4.61987	1	0.700216	3.04977	1	1.04496	6.28583	1	0.866238	3.70231	1	1.3863	5.30987	1	0.882346	3.76144	1	0.278165	2.06682	1	0.406304	1.69934	1	0.246061	0.914985	0	0.18213	0.624062	0
ZMO0514	rpsG	ribosomal protein S7	-1.49857	8.05442	1	-1.39968	5.7329	1	-2.00046	7.06282	1	-1.09557	4.85395	1	-1.67486	8.48136	1	-1.37487	5.66763	1	-1.93196	6.93127	1	-1.71774	6.49008	1	-0.176286	1.37087	0	0.0248027	0.0694565	0	0.0685033	0.215221	0	-0.622165	3.0174	1
ZMO0515	ZMO1_ZMO0515	translation elongation factor G	-1.4801	8.05471	1	-1.35487	5.65969	1	-1.82025	6.75404	1	-1.26517	5.4112	1	-1.686	8.55488	1	-1.55607	6.16872	1	-1.72305	6.54826	1	-1.77888	6.66773	1	-0.205902	1.67778	1	-0.201203	0.824702	0	0.0972064	0.331437	0	-0.513709	2.52098	1
ZMO0516	ZMO1_ZMO0516	translation elongation factor Tu	-1.40789	8.44871	1	-1.13328	5.56539	1	-1.80962	7.30858	1	-1.28075	6.01327	1	-1.74789	9.28303	1	-1.48968	6.57498	1	-1.8635	7.42002	1	-1.89048	7.47468	1	-0.340003	3.34643	1	-0.356396	2.00001	1	-0.0538811	0.197256	0	-0.609731	3.45357	1
ZMO0517	rplC	ribosomal protein L3	-1.48516	8.12687	1	-0.935496	4.40359	1	-1.96479	7.10026	1	-1.55519	6.22379	1	-1.97328	9.22132	1	-1.14141	5.09748	1	-2.13389	7.41331	1	-2.64455	8.23302	1	-0.488126	4.0631	1	-0.205916	0.866189	0	-0.169103	0.674129	0	-1.08936	4.93211	1
ZMO0518	rplD	ribosomal protein L4	-1.49267	7.80316	1	-0.951082	4.15667	1	-1.89437	6.62533	1	-1.63257	6.0717	1	-2.06108	9.04321	1	-1.11875	4.71127	1	-2.34066	7.42418	1	-2.72384	8.00269	1	-0.568411	4.27276	1	-0.167666	0.59518	0	-0.446296	1.99563	1	-1.09127	4.62491	1
ZMO0519	rplW	ribosomal protein L23	-1.18801	7.93095	1	-0.480242	2.84854	1	-1.79908	7.41868	1	-1.28472	6.15342	1	-1.76581	9.45725	1	-0.665348	3.84159	1	-2.26598	8.30054	1	-2.3661	8.4667	1	-0.577797	5.2424	1	-0.185106	0.941388	0	-0.466898	2.76966	1	-1.08139	5.52167	1
ZMO0520	rplB	ribosomal protein L2	-1.35995	6.96923	1	-0.731158	2.94016	1	-1.84355	6.05363	1	-1.50516	5.31413	1	-1.95455	8.3517	1	-1.03135	4.00585	1	-2.2153	6.73817	1	-2.61698	7.36779	1	-0.594592	4.00108	1	-0.300194	1.06202	0	-0.371755	1.38548	0	-1.11183	4.2565	1
ZMO0521	rplV	ribosomal protein L22	-1.1575	7.23934	1	-0.433668	2.1757	1	-1.76307	6.75421	1	-1.27577	5.55712	1	-1.67488	8.65245	1	-0.718196	3.58825	1	-2.13294	7.47454	1	-2.17349	7.54621	1	-0.517375	4.31367	1	-0.284528	1.32755	0	-0.369875	1.81761	1	-0.897721	4.31972	1
ZMO0522	rpsC	ribosomal protein S3	-1.07003	6.5905	1	-0.384132	1.70301	1	-1.59747	6.03794	1	-1.22849	5.08499	1	-1.12111	6.76544	1	-0.534552	2.46394	1	-1.26735	5.196	1	-1.56143	5.95382	1	-0.051078	0.274709	0	-0.15042	0.527275	0	0.330125	1.42017	0	-0.332939	1.43493	0
ZMO0523	rplP	ribosomal protein L16	-1.07681	6.6553	1	-0.440668	2.02026	1	-1.60969	6.10665	1	-1.18008	4.98134	1	-1.54347	8.02131	1	-0.711716	3.30404	1	-1.9042	6.73318	1	-2.01449	6.9451	1	-0.466654	3.70121	1	-0.271048	1.12786	0	-0.294513	1.25092	0	-0.8344	3.80355	1
ZMO0524	rpmC	ribosomal protein L29	-0.917823	6.51727	1	0.00420144	0.0120785	0	-1.6983	6.76495	1	-1.05937	5.03438	1	-1.45682	8.27098	1	-0.0825304	0.29675	0	-2.27294	7.87065	1	-2.01498	7.41139	1	-0.538993	4.5916	1	-0.0867319	0.31507	0	-0.574635	3.03271	1	-0.955612	4.67247	1
ZMO0525	rpsQ	ribosomal protein S17	-1.07923	6.53627	1	-0.309674	1.27623	0	-1.74514	6.28005	1	-1.18288	4.8697	1	-1.54295	7.88982	1	-0.603253	2.72557	1	-2.17412	7.10462	1	-1.85149	6.50051	1	-0.463723	3.57317	1	-0.293579	1.19437	0	-0.428978	1.88509	1	-0.66861	3.01683	1
ZMO0526	rplN	ribosomal protein L14	-1.17624	7.56154	1	-0.692274	3.68978	1	-1.66492	6.79725	1	-1.17153	5.49724	1	-1.95706	9.51929	1	-1.26584	5.77923	1	-2.27449	7.98208	1	-2.33084	8.07581	1	-0.780818	6.02237	1	-0.57357	3.11075	1	-0.609573	3.29314	1	-1.15931	5.45929	1
ZMO0527	rplX	ribosomal protein L24	-1.36723	7.7885	1	-0.9255	4.34768	1	-1.8064	6.76191	1	-1.36979	5.73519	1	-2.00934	9.26934	1	-1.34016	5.65537	1	-2.3394	7.74191	1	-2.34845	7.75666	1	-0.642107	4.9852	1	-0.414662	2.01923	1	-0.532996	2.64528	1	-0.978663	4.53869	1
ZMO0528	rplE	ribosomal protein L5	-1.57368	8.51377	1	-1.09398	5.09892	1	-1.98564	7.30258	1	-1.6414	6.58464	1	-2.03777	9.51148	1	-1.48281	6.20591	1	-2.27308	7.81743	1	-2.35742	7.95674	1	-0.464092	4.03777	1	-0.388822	1.98351	1	-0.287436	1.3883	0	-0.716016	3.662	1
ZMO0529	rpsN	ribosomal protein S14	-1.59415	8.24504	1	-1.11276	4.86609	1	-2.04177	7.0943	1	-1.6279	6.24487	1	-2.12407	9.35134	1	-1.47151	5.87185	1	-2.44076	7.77281	1	-2.45993	7.80269	1	-0.529921	4.20375	1	-0.358742	1.64106	1	-0.398986	1.85839	1	-0.832035	3.87891	1
ZMO0530	rpsH	ribosomal protein S8	-1.7904	8.81686	1	-1.38056	5.75721	1	-2.09057	7.30695	1	-1.90008	6.94547	1	-2.51824	10.1371	1	-1.88789	6.92121	1	-2.67309	8.24546	1	-2.99374	8.6811	1	-0.727838	5.4269	1	-0.507334	2.509	1	-0.582524	2.88678	1	-1.09366	4.91958	1
ZMO0531	rplF	ribosomal protein L6 signature 1	-1.73394	9.45231	1	-1.26621	6.16242	1	-2.04005	7.96279	1	-1.89555	7.68208	1	-2.3205	10.5828	1	-1.77098	7.4232	1	-2.45618	8.67569	1	-2.73435	9.08956	1	-0.586564	5.35733	1	-0.504762	3.04011	1	-0.41613	2.50465	1	-0.838799	4.67875	1
ZMO0532	rplR	ribosomal protein L18	-1.71601	9.35756	1	-1.22	5.973	1	-2.05828	7.94291	1	-1.86976	7.57613	1	-2.41747	10.6872	1	-1.7634	7.35337	1	-2.66748	8.93955	1	-2.82154	9.15638	1	-0.701457	5.95775	1	-0.5434	3.21684	1	-0.609199	3.56864	1	-0.951773	5.0734	1
ZMO0533	rpsE	ribosomal protein S5	-1.83869	8.47431	1	-1.45634	5.53091	1	-2.05314	6.80201	1	-2.00659	6.71582	1	-2.48305	9.63437	1	-1.92811	6.56626	1	-2.46682	7.49669	1	-3.05422	8.31351	1	-0.644355	4.58697	1	-0.471767	2.04584	1	-0.413672	1.75998	1	-1.04763	4.37004	1
ZMO0534	rpmD	ribosomal protein L30	-0.874842	4.37396	1	-0.250861	0.596372	0	-1.26712	3.78055	1	-1.10654	3.35412	1	-0.666098	3.48312	1	0.229793	0.533831	0	-1.47609	4.28511	1	-0.752	2.28009	1	0.208744	0.949098	0	0.480655	1.35525	0	-0.208963	0.47382	0	0.354542	0.925801	0
ZMO0536	rplO	ribosomal protein L15	-1.39593	6.70322	1	-1.62952	5.25167	1	-1.35186	4.5935	1	-1.20642	4.20556	1	-2.42474	8.80889	1	-2.65167	7.05096	1	-1.95064	5.90506	1	-2.67191	7.0797	1	-1.02881	5.57443	1	-1.02215	3.66286	1	-0.598786	2.15954	1	-1.46549	4.87491	1
ZMO0537	secY	preprotein translocase SecY subunit	-2.07454	7.93269	1	-2.28799	6.22808	1	-2.13978	5.98039	1	-1.79584	5.34187	1	-2.26699	8.27272	1	-2.15246	6.00218	1	-2.1431	5.98612	1	-2.50542	6.56646	1	-0.192457	0.979413	0	0.135531	0.316841	0	-0.00332491	0.00610439	0	-0.709577	2.40055	1
ZMO0538	adk	adenylate kinase	-2.2541	8.78147	1	-2.51191	7.09525	1	-2.18599	6.57226	1	-2.06439	6.35856	1	-2.3111	8.87777	1	-2.42661	6.96476	1	-2.12122	6.45982	1	-2.38545	6.90025	1	-0.0570005	0.255696	0	0.0852954	0.21526	0	0.0647692	0.15681	0	-0.321066	1.11161	0
ZMO0539	rpsM	ribosomal protein S13	-2.42371	8.35716	1	-2.0441	5.64837	1	-2.83307	6.85948	1	-2.39396	6.22963	1	-2.71947	8.80033	1	-2.0564	5.67023	1	-3.07204	7.16527	1	-3.02998	7.1131	1	-0.295759	1.57682	1	-0.0122991	0.0219709	0	-0.238962	0.605968	0	-0.636017	2.02759	1
ZMO0540	rpsK	ribosomal protein S11	-2.6222	8.01196	1	-2.38891	5.60167	1	-2.80531	6.19202	1	-2.67237	6.01247	1	-3.19458	8.7707	1	-2.44052	5.67953	1	-3.41941	6.93258	1	-3.72382	7.25509	1	-0.572386	2.72114	1	-0.0516105	0.0826894	0	-0.614094	1.60072	1	-1.05145	2.88555	1
ZMO0541	rpoA	DNA-directed RNA polymerase alpha subunit	-2.78804	8.76219	1	-2.64669	6.47374	1	-2.89347	6.80792	1	-2.82395	6.71652	1	-3.16633	9.25342	1	-2.71891	6.5744	1	-3.16621	7.14786	1	-3.61388	7.65036	1	-0.378294	2.01612	1	-0.0722211	0.138706	0	-0.272737	0.685739	0	-0.789925	2.47165	1
ZMO0542	rplQ	ribosomal protein L17	-2.70089	8.00077	1	-2.73586	5.97925	1	-2.51901	5.67647	1	-2.84782	6.12735	1	-2.97771	8.37505	1	-2.62406	5.82589	1	-3.00008	6.32064	1	-3.30898	6.68686	1	-0.276813	1.13557	0	0.111798	0.188711	0	-0.481072	1.14038	0	-0.461165	1.08146	0
ZMO0543	acnA	aconitate hydratase	-0.605237	3.70081	1	-1.1611	4.03337	1	0.0267379	0.0547872	0	-0.681351	2.44703	1	-1.24199	6.21712	1	-1.98246	5.91539	1	-0.455459	1.55062	0	-1.28805	4.38174	1	-0.636753	3.8646	1	-0.821366	2.95791	1	-0.482197	1.65972	1	-0.606696	2.15895	1
ZMO0544	citC	isocitrate dehydrogenase NADP-dependent	-0.769279	5.40911	1	-1.40004	5.5884	1	-0.192982	0.731593	0	-0.714818	3.31201	1	-0.68156	4.97644	1	-1.35796	5.47771	1	-0.219819	0.863487	0	-0.466902	2.15066	1	0.0877193	0.540222	0	0.0420782	0.118197	0	-0.0268371	0.072414	0	0.247917	1.00583	0
ZMO0545	trpC	bifunctional N-(5-phosphoribosyl)anthranilate isomerase/indole-3-glycerolphosphate synthase	-0.913916	6.26877	1	-0.611069	3.02999	1	-0.996924	4.60286	1	-1.13376	5.05374	1	-0.892038	6.17886	1	-0.383873	1.84946	1	-1.2265	5.3348	1	-1.06574	4.83538	1	0.0218778	0.112763	0	0.227196	0.974434	0	-0.229579	0.987389	0	0.0680163	0.219074	0
ZMO0547	ZMO1_ZMO0547	voltage-gated chloride channel protein	-0.194604	2.46757	1	-0.275389	1.97844	1	0.122091	0.727396	0	-0.430513	3.1503	1	1.20377	8.80155	1	0.982971	5.95301	1	1.59551	7.77439	1	1.03282	6.13565	1	1.39837	9.38039	1	1.25836	6.87359	1	1.47341	7.47095	1	1.46334	7.44485	1
ZMO0548	ZMO1_ZMO0548	signal transduction histidine kinase	-0.728181	4.25359	1	-0.532599	1.82825	1	-0.880309	3.11105	1	-0.771634	2.73451	1	-1.20295	6.03674	1	-0.840039	2.97428	1	-1.30065	4.35773	1	-1.46814	4.77546	1	-0.474764	2.91306	1	-0.307439	0.932174	0	-0.420346	1.37851	0	-0.696508	2.46048	1
ZMO0549	pnp	polyribonucleotide nucleotidyltransferase	-1.082	8.4834	1	-0.929295	5.83495	1	-1.49678	7.62235	1	-0.819932	5.37955	1	-1.29544	9.17766	1	-1.13651	6.58133	1	-1.48466	7.59137	1	-1.26517	6.98453	1	-0.213444	2.78088	1	-0.207212	1.45665	0	0.0121179	0.0516639	0	-0.445237	3.32396	1
ZMO0550	rpsO	ribosomal protein S15	-0.587757	4.02525	1	0.352497	1.32835	0	-1.40494	5.13507	1	-0.710826	2.91349	1	0.00652305	0.0255665	0	0.81731	3.32606	1	-0.955193	3.81678	1	0.157452	0.480241	0	0.59428	4.06179	1	0.464814	1.84888	1	0.449749	1.77959	1	0.868278	3.51299	1
ZMO0551	truB	tRNA pseudouridine synthase B TruB	0.0372199	0.119348	0	0.991515	3.04145	1	-0.656283	1.9722	1	-0.223572	0.519158	0	0.395621	2.0704	1	1.45653	4.25796	1	-0.970019	2.97778	1	0.700355	2.12132	1	0.358401	1.85063	1	0.465012	1.3097	0	-0.313736	0.797833	0	0.923928	2.83892	1
ZMO0553	rbfA	ribosome-binding factor A	-0.376293	1.17539	0	-0.35202	0.538576	0	-0.209463	0.284227	0	-0.567397	0.987309	0	-0.830935	2.89111	1	-0.578193	1.01112	0	-1.05263	2.08084	1	-0.861983	1.65314	1	-0.454642	1.48349	0	-0.226173	0.311733	0	-0.843168	1.61037	1	-0.294585	0.430968	0
ZMO0554	infB	translation initiation factor IF-2	-0.380212	4.02445	1	-0.13594	0.691385	0	-0.910991	5.14264	1	-0.0937054	0.43269	0	-1.03328	7.65038	1	-0.848978	4.89285	1	-1.13221	5.93089	1	-1.11866	5.88665	1	-0.653072	5.92746	1	-0.713038	4.29026	1	-0.221217	1.27921	0	-1.02496	5.56702	1
ZMO0555	ZMO1_ZMO0555	DUF448 domain-containing protein	-0.657461	5.40803	1	-0.247497	1.22192	0	-1.26838	5.80013	1	-0.456501	2.48519	1	-0.906891	6.59271	1	-0.519425	2.83537	1	-1.32197	5.95209	1	-0.879282	4.49599	1	-0.24943	2.3441	1	-0.271927	1.37253	0	-0.0535817	0.185362	0	-0.42278	2.29014	1
ZMO0556	nusA	transcription termination protein NusA	-0.509023	7.2457	1	-0.25214	2.91485	1	-1.02377	7.81459	1	-0.251164	2.90378	1	-0.578811	7.73453	1	-0.42037	4.54001	1	-0.786779	6.81565	1	-0.529283	5.35253	1	-0.0697871	1.27477	0	-0.16823	1.89324	1	0.236988	2.74076	1	-0.278119	3.20193	1
ZMO0557	ZMO1_ZMO0557	DUF150/RimP N-terminal domain-containing protein	-1.16231	7.13873	1	-0.882415	4.15843	1	-1.5852	6.24217	1	-1.01931	4.65003	1	-0.514209	4.18949	1	-0.423157	2.04619	1	-0.679484	3.32095	1	-0.439987	2.13705	1	0.6481	4.98808	1	0.459258	2.24004	1	0.905719	4.24593	1	0.579322	2.85228	1
ZMO0560	hisC3	histidinol-phosphate aminotransferase HisC	2.01777	4.4052	1	2.01851	2.69911	1	2.2562	3.0134	1	1.77859	2.3658	1	1.63592	3.71059	1	0.647278	0.695695	0	2.17265	2.90476	1	2.08784	2.79245	1	-0.381844	0.715028	0	-1.37124	1.7681	1	-0.083551	0.0641057	0	0.309255	0.278357	0
ZMO0561	ZMO1_ZMO0561	TonB-dependent receptor plug domain	0.595864	3.82614	1	0.83243	3.15672	1	0.621337	2.35095	1	0.333825	1.13167	0	1.12396	6.04934	1	1.44898	4.98008	1	0.53989	2.01445	1	1.383	4.81601	1	0.528095	3.44309	1	0.616554	2.33154	1	-0.0814468	0.198224	0	1.04918	3.87959	1
ZMO0562	hisC4	histidinol-phosphate aminotransferase HisC	0.139569	0.583664	0	0.648565	1.97866	1	-0.30132	0.772185	0	0.0714633	0.136096	0	0.866236	4.40847	1	1.31109	3.95675	1	0.330184	0.867537	0	0.957436	2.98258	1	0.726667	3.82351	1	0.662524	2.02679	1	0.631504	1.91957	1	0.885973	2.76282	1
ZMO0563	ZMO1_ZMO0563	chorismate mutase	-1.159	5.42052	1	-1.54837	4.50418	1	-1.03805	3.21035	1	-0.890582	2.76741	1	-1.39294	6.09279	1	-1.9839	5.37796	1	-0.927491	2.88142	1	-1.26743	3.83467	1	-0.233944	1.11893	0	-0.435539	1.22453	0	0.110558	0.223447	0	-0.376851	1.02127	0
ZMO0564	idsA	farnesyl diphosphate synthetase	-0.959255	8.85018	1	-0.9729	6.80726	1	-1.1268	7.36248	1	-0.778065	5.97471	1	-0.973631	8.90756	1	-1.0531	7.10608	1	-0.844954	6.27991	1	-1.02284	6.99591	1	-0.0143761	0.142644	0	-0.0802	0.578374	0	0.281847	2.62832	1	-0.244775	2.26472	1
ZMO0566	ZMO1_ZMO0566	major facilitator superfamily transporter	-1.51589	6.74146	1	-2.01092	5.75171	1	-0.705443	2.3852	1	-1.83131	5.41169	1	-1.38345	6.39929	1	-2.20647	6.09301	1	-0.502517	1.62541	1	-1.44136	4.56535	1	0.132443	0.608911	0	-0.195549	0.497862	0	0.202926	0.521567	0	0.389951	1.19267	0
ZMO0567	sucD	succinyl-CoA synthetase alpha subunit	-1.02805	7.01391	1	-1.21804	5.60331	1	-1.02459	4.98251	1	-0.841527	4.30068	1	-0.865917	6.36992	1	-1.03287	5.011	1	-0.547717	2.94805	1	-1.01716	4.95678	1	0.162136	1.40444	0	0.185166	0.83306	0	0.476875	2.5648	1	-0.175633	0.778846	0
ZMO0573	grxB2	glutaredoxin 2 GrxB family	1.06934	7.23571	1	1.03988	5.10331	1	0.833143	4.33194	1	1.33501	6.00975	1	1.08122	7.2776	1	0.63896	3.46717	1	1.27372	5.83689	1	1.33099	5.99862	1	0.0118797	0.0648607	0	-0.400915	2.17505	1	0.44058	2.40859	1	-0.0040264	0.0120225	0
ZMO0575	rsmD	RsmD family protein	-0.681824	4.51776	1	-0.622214	2.54044	1	-1.0047	3.97359	1	-0.418561	1.63051	1	-1.18543	6.51489	1	-1.18271	4.52286	1	-1.14968	4.42579	1	-1.2239	4.64107	1	-0.503606	3.51956	1	-0.560495	2.27366	1	-0.144987	0.431972	0	-0.805335	3.27363	1
ZMO0576	ZMO1_ZMO0576	pseudouridine synthase	-1.35144	8.59605	1	-1.40164	6.64352	1	-1.52079	6.95036	1	-1.13189	5.85012	1	-1.64984	9.36613	1	-1.68567	7.33994	1	-1.67732	7.3211	1	-1.58651	7.11017	1	-0.298396	3.19114	1	-0.28403	1.68623	1	-0.156533	0.804833	0	-0.454623	2.81919	1
ZMO0578	ZMO1_ZMO0578	sodium:dicarboxylate symporter	-2.13957	8.51461	1	-2.62142	7.19185	1	-1.34618	4.74806	1	-2.45113	6.93799	1	-2.22921	8.6726	1	-2.84094	7.49719	1	-1.47861	5.07866	1	-2.36808	6.80816	1	-0.089638	0.434106	0	-0.219521	0.6714	0	-0.132438	0.356835	0	0.083045	0.204531	0
ZMO0581	ZMO1_ZMO0581	major facilitator superfamily transporter	-0.56404	5.34513	1	-0.393168	2.45003	1	-0.751587	4.42371	1	-0.547365	3.39059	1	-0.867232	6.93506	1	-0.777189	4.53858	1	-1.07679	5.69793	1	-0.747715	4.40608	1	-0.303192	3.26412	1	-0.384021	2.38967	1	-0.325207	1.99088	1	-0.200349	1.11186	0
ZMO0582	folC	bifunctional folylpolyglutamate synthase/dihydrofolate synthase FolC	-1.15996	7.60647	1	-1.45932	6.40003	1	-1.01802	5.08538	1	-1.00253	5.03094	1	-1.22609	7.81807	1	-1.40357	6.25509	1	-1.03318	5.13804	1	-1.24153	5.80244	1	-0.0661379	0.474337	0	0.0557512	0.199064	0	-0.0151676	0.0477919	0	-0.238997	1.20243	0
ZMO0583	accD	acetyl-CoA carboxylase beta subunit	-0.899059	5.75165	1	-1.10824	4.54076	1	-0.880815	3.77375	1	-0.708122	3.09905	1	-0.958082	5.9851	1	-1.09958	4.51378	1	-0.628193	2.75643	1	-1.14647	4.65801	1	-0.0590228	0.306862	0	0.00865632	0.0208557	0	0.252621	0.95274	0	-0.438346	1.8684	1
ZMO0584	trpA	tryptophan synthase alpha subunit	-0.822877	5.60573	1	-1.01639	4.41058	1	-0.906267	4.02525	1	-0.545973	2.50902	1	-0.939913	6.09359	1	-0.991201	4.32523	1	-0.769401	3.49857	1	-1.05914	4.55185	1	-0.117036	0.766002	0	0.0251885	0.0667244	0	0.136866	0.466146	0	-0.513163	2.34975	1
ZMO0585	trpB	tryptophan synthase beta subunit	-1.02217	6.95097	1	-1.06492	5.08063	1	-1.1266	5.28177	1	-0.874982	4.39594	1	-1.25551	7.73148	1	-1.23338	5.60908	1	-1.14381	5.33625	1	-1.38933	6.04557	1	-0.23334	2.12254	1	-0.168462	0.728373	0	-0.0172084	0.0519802	0	-0.51435	2.74014	1
ZMO0586	trpF	phosphoribosylanthranilate isomerase	-1.00967	6.73142	1	-0.948668	4.51517	1	-1.13998	5.15929	1	-0.94036	4.48497	1	-1.26753	7.59232	1	-1.27586	5.56487	1	-1.07479	4.95025	1	-1.45194	6.03839	1	-0.257863	2.252	1	-0.327197	1.577	1	0.0651891	0.214447	0	-0.511582	2.60028	1
ZMO0587	pyrF	orotidine 5'-phosphate decarboxylase	-0.648141	6.39189	1	-0.924674	5.67624	1	-0.563665	3.95	1	-0.456084	3.28035	1	-0.0321439	0.269849	0	-0.565594	3.96122	1	0.437009	3.15207	1	0.0321534	0.142901	0	0.615997	6.20277	1	0.35908	2.59646	1	1.00067	5.96577	1	0.488237	3.48989	1
ZMO0588	ZMO1_ZMO0588	hypothetical protein	0.978274	8.23954	1	0.922781	5.94619	1	0.877799	5.76279	1	1.13424	6.71372	1	1.71217	10.4033	1	1.22939	7.01708	1	1.75976	8.38486	1	2.14736	9.1521	1	0.733897	7.14336	1	0.306609	2.38192	1	0.881965	5.78012	1	1.01312	6.29172	1
ZMO0591	ZMO1_ZMO0591	NifU-like protein	1.02396	6.7466	1	1.15826	5.18037	1	1.10548	5.01442	1	0.80813	3.94252	1	1.1199	7.08422	1	1.10772	5.02161	1	0.982614	4.60187	1	1.26937	5.51005	1	0.0959472	0.666623	0	-0.0505396	0.158152	0	-0.122863	0.455536	0	0.461244	2.30675	1
ZMO0592	ZMO1_ZMO0592	DUF423 domain-containing protein	0.931892	4.57874	1	1.05247	3.19202	1	0.93031	2.83372	1	0.812894	2.46861	1	0.491174	2.58846	1	0.476865	1.33648	0	0.317534	0.801194	0	0.679123	2.02975	1	-0.440718	2.30869	1	-0.575607	1.67724	1	-0.612776	1.80475	1	-0.13377	0.27343	0
ZMO0593	aroB	3-dehydroquinate synthase	-1.74623	9.32036	1	-1.69027	7.09025	1	-2.00239	7.73421	1	-1.54605	6.75403	1	-1.87332	9.59228	1	-1.75657	7.23592	1	-2.04541	7.81539	1	-1.81799	7.36632	1	-0.127087	1.13608	0	-0.0663033	0.254699	0	-0.0430214	0.154288	0	-0.271935	1.47464	0
ZMO0594	aroK	shikimate kinase	-2.4461	7.98231	1	-2.52316	6.02842	1	-2.52365	6.02913	1	-2.29149	5.67502	1	-2.36279	7.84976	1	-2.3005	5.68933	1	-2.35671	5.77757	1	-2.43116	5.89164	1	0.0833097	0.284593	0	0.222669	0.484488	0	0.166936	0.339387	0	-0.139676	0.273725	0
ZMO0599	accA	acetyl-CoA carboxyltransferase alpha subunit	-0.862366	6.17651	1	-0.968402	4.61729	1	-0.817502	4.0432	1	-0.801194	3.9767	1	-0.893203	6.30695	1	-1.02138	4.80272	1	-0.825618	4.07596	1	-0.832614	4.10401	1	-0.0308372	0.172127	0	-0.0529764	0.170524	0	-0.00811571	0.0229292	0	-0.0314195	0.0952078	0
ZMO0606	ZMO1_ZMO0606	flagellar rod assembly protein/muramidase FlgJ	0.201522	0.646761	0	0.272361	0.473008	0	-0.0302122	0.0396218	0	0.362418	0.678405	0	-0.873205	3.49681	1	-1.16177	2.72043	1	-0.363804	0.681705	0	-1.09404	2.55817	1	-1.07473	4.16951	1	-1.43413	3.33262	1	-0.333592	0.610647	0	-1.45646	3.37998	1
ZMO0607	flgI	flagellar P-ring protein	-0.293238	1.57957	1	-0.579753	1.84542	1	-0.26796	0.709827	0	-0.0320011	0.06002	0	-1.31183	6.07332	1	-1.92098	5.45919	1	-0.591494	1.88849	1	-1.42301	4.40253	1	-1.01859	5.1534	1	-1.34122	4.20225	1	-0.323534	0.902231	0	-1.39101	4.3252	1
ZMO0608	flgH	flagellar L-ring protein	-0.386253	1.72725	1	-0.743649	1.95178	1	-0.335202	0.731693	0	-0.0799086	0.130551	0	-1.59121	6.04752	1	-2.24012	5.29209	1	-0.819016	2.1744	1	-1.71449	4.35585	1	-1.20496	5.03944	1	-1.49647	3.90234	1	-0.483814	1.16466	0	-1.63458	4.19469	1
ZMO0609	flgG	flagellar basal-body rod protein FlgG	-0.316449	1.55089	0	-0.546592	1.54575	0	-0.469636	1.28461	0	0.0668817	0.120843	0	-1.08152	5.04126	1	-1.59127	4.47188	1	-0.549265	1.55482	0	-1.10404	3.28544	1	-0.765076	3.85996	1	-1.04468	3.11983	1	-0.0796289	0.146899	0	-1.17092	3.46612	1
ZMO0610	flgF	flagellar basal-body rod protein FlgF	-0.122774	0.27893	0	-0.477407	0.762302	0	-0.0643066	0.0724451	0	0.173392	0.219104	0	-1.48592	4.64694	1	-2.20674	4.12338	1	-0.511034	0.831312	0	-1.73998	3.36128	1	-1.36315	4.35087	1	-1.72934	3.34249	1	-0.446728	0.700499	0	-1.91337	3.6582	1
ZMO0611	flgE	flagellar hook protein FlgE	-0.287379	1.15969	0	-0.715567	1.80022	1	-0.323841	0.672501	0	0.177272	0.317515	0	-1.56777	5.87567	1	-2.65025	5.78653	1	-0.460434	1.05156	0	-1.59263	4.0023	1	-1.28039	5.14221	1	-1.93468	4.6616	1	-0.136592	0.232628	0	-1.7699	4.35578	1
ZMO0612	flgD	flagellar hook capping protein	-0.307744	1.37682	0	-0.686031	1.85945	1	-0.399016	0.958822	0	0.161814	0.309514	0	-1.33255	5.5382	1	-2.18813	5.34538	1	-0.427258	1.04542	0	-1.38225	3.76902	1	-1.0248	4.60614	1	-1.5021	4.04065	1	-0.0282426	0.0443707	0	-1.54407	4.13224	1
ZMO0613	flgC	flagellar basal-body rod protein FlgC	-0.222596	0.822859	0	-0.447287	0.993662	0	-0.385551	0.822871	0	0.165051	0.285812	0	-1.42206	5.46213	1	-2.14341	4.96489	1	-0.586159	1.39207	0	-1.5366	3.83319	1	-1.19946	4.8549	1	-1.69613	4.15869	1	-0.200607	0.362045	0	-1.70165	4.16957	1
ZMO0614	flgB	flagellar basal-body rod protein FlgB	-0.428716	1.53912	0	-0.612576	1.21598	0	-0.561502	1.0905	0	-0.112071	0.15227	0	-1.42951	4.93154	1	-2.09467	4.35206	1	-0.593381	1.16866	0	-1.60049	3.47403	1	-1.0008	3.72623	1	-1.48209	3.23858	1	-0.0318789	0.039203	0	-1.48842	3.25143	1
ZMO0624	flhA	flagellar biosynthesis protein FlhA	0.133573	0.551878	0	0.0757914	0.145329	0	-0.245867	0.595987	0	0.570795	1.70643	1	-0.409423	2.18494	1	-1.14155	3.51121	1	0.305155	0.784309	0	-0.391875	1.0771	0	-0.542996	2.93002	1	-1.21734	3.71471	1	0.551022	1.6368	1	-0.96267	2.99716	1
ZMO0625	flhG	MinD-like ATPase FlhG	-0.183287	0.654457	0	-0.304988	0.62199	0	-0.497671	1.15726	0	0.252798	0.490877	0	-0.915911	3.98442	1	-1.68891	4.19254	1	-0.241307	0.46313	0	-0.817516	2.09136	1	-0.732624	3.27722	1	-1.38392	3.54491	1	0.256363	0.499572	0	-1.07031	2.78178	1
ZMO0626	fliA	RNA polymerase sigma 28 subunit FliA/WhiG	-0.373495	1.99468	1	-0.67718	2.09963	1	-0.46469	1.34847	0	0.0213855	0.0376318	0	-1.27514	5.81612	1	-2.25097	5.88583	1	-0.418823	1.18563	0	-1.15562	3.5814	1	-0.901643	4.57919	1	-1.57379	4.60585	1	0.0458671	0.0844271	0	-1.17701	3.63944	1
ZMO0627	ZMO1_ZMO0627	GT2 family glycosyltransferase	-0.964391	4.21375	1	-1.30791	3.42293	1	-0.984034	2.59959	1	-0.601233	1.49216	0	-1.58936	5.98426	1	-2.63511	5.82359	1	-0.828939	2.16499	1	-1.30402	3.41374	1	-0.624964	2.86217	1	-1.3272	3.46834	1	0.155095	0.275567	0	-0.702789	1.79568	1
ZMO0628	ZMO1_ZMO0628	glycosyl transferase family 2	-0.77919	3.27061	1	-0.910394	2.19512	1	-0.777666	1.83797	1	-0.649509	1.4851	0	-0.933802	3.83906	1	-1.16525	2.8411	1	-0.938678	2.26961	1	-0.697476	1.61766	1	-0.154613	0.487098	0	-0.25486	0.457864	0	-0.161011	0.261573	0	-0.0479667	0.0672999	0
ZMO0629	fliC	flagellin domain-containing protein	0.633813	4.97682	1	0.635396	3.17619	1	0.752744	3.70068	1	0.513298	2.57274	1	1.7048	8.67598	1	1.70816	6.59201	1	1.8522	6.89615	1	1.55405	6.2394	1	1.07099	6.90186	1	1.07277	4.89545	1	1.09946	4.98217	1	1.04075	4.78911	1
ZMO0631	ZMO1_ZMO0631	Fis family sigma54-specific transcriptional regulator	0.288434	1.01846	0	0.332114	0.606235	0	-0.38437	0.729917	0	0.917558	2.11475	1	-1.01546	3.97696	1	-1.77038	3.99852	1	-0.349084	0.645793	0	-0.926921	2.13867	1	-1.3039	4.82827	1	-2.1025	4.57931	1	0.0352857	0.0465401	0	-1.84448	4.13455	1
ZMO0632	fliE	flagellar hook-basal body complex subunit FliE	0.344997	1.07218	0	0.0757587	0.0907123	0	-0.274351	0.40129	0	1.23358	2.50664	1	-1.24362	4.19086	1	-2.22654	4.30244	1	-0.607819	1.0954	0	-0.89649	1.75909	1	-1.58861	5.03708	1	-2.3023	4.41616	1	-0.333468	0.51176	0	-2.13007	4.15344	1
ZMO0634	fliF	flagellar M-ring protein FliF	0.0898447	0.252251	0	-0.156082	0.253148	0	-0.401326	0.816799	0	0.826942	1.97975	1	-1.47198	5.42087	1	-2.28279	5.02533	1	-0.727481	1.70741	1	-1.40567	3.40576	1	-1.56182	5.63574	1	-2.1267	4.77598	1	-0.326155	0.627387	0	-2.23261	4.94671	1
ZMO0635	fliG	flagellar motor switch protein FliG	-0.267507	0.798419	0	-0.59985	1.10745	0	-0.691137	1.32097	0	0.488465	0.853936	0	-1.76721	5.4977	1	-2.71998	5.07386	1	-0.923167	1.86674	1	-1.6585	3.41764	1	-1.49971	4.91092	1	-2.12013	4.21116	1	-0.23203	0.335675	0	-2.14697	4.2535	1
ZMO0651	fliD	flagellar hook protein FliD	0.403859	3.53262	1	0.376379	1.87324	1	0.412392	2.07763	1	0.422806	2.13602	1	0.912372	6.37711	1	0.713853	3.59654	1	0.856857	4.19194	1	1.16641	5.26501	1	0.508514	4.28462	1	0.337475	1.64912	1	0.444465	2.25632	1	0.743601	3.72653	1
ZMO0655	add1	adenosine/AMP deaminase	-1.09134	6.9992	1	-1.22878	5.40456	1	-0.999421	4.6722	1	-1.04582	4.83061	1	-1.3433	7.78833	1	-1.454	6.01897	1	-1.34073	5.72121	1	-1.23516	5.42326	1	-0.251956	2.17968	1	-0.225215	0.985286	0	-0.341313	1.64522	1	-0.18934	0.790349	0
ZMO0656	gpt	phosphoribosyltransferase	-2.01033	7.05736	1	-2.07025	5.13964	1	-1.9662	4.95664	1	-1.99452	5.00722	1	-2.24727	7.4799	1	-2.3118	5.53667	1	-2.03437	5.07741	1	-2.39564	5.66624	1	-0.236949	0.991038	0	-0.241554	0.505936	0	-0.0681725	0.113924	0	-0.40112	0.962728	0
ZMO0657	astA	arginine/ornithine N-succinyltransferase beta subunit AstA	0.633622	3.58569	1	0.645232	2.11055	1	0.438614	1.34061	0	0.81702	2.71219	1	1.02569	5.21926	1	0.646894	2.11659	1	1.29379	4.1202	1	1.1364	3.69642	1	0.392072	2.23278	1	0.00166188	0.00297009	0	0.855177	2.83911	1	0.319376	0.900563	0
ZMO0660	dnaK	chaperone protein DnaK	0.987853	8.09622	1	1.18501	6.70123	1	0.946015	5.86441	1	0.832539	5.39922	1	1.30003	9.15343	1	1.50436	7.60424	1	1.24626	6.89077	1	1.14948	6.58712	1	0.31218	3.90753	1	0.319352	2.36573	1	0.300246	2.21306	1	0.316942	2.34662	1
ZMO0661	dnaJ	chaperone protein DnaJ	0.479397	5.44666	1	0.554293	4.04104	1	0.511292	3.77712	1	0.372608	2.81951	1	0.748146	7.09758	1	1.04364	6.2856	1	0.563181	4.09382	1	0.637617	4.5138	1	0.268749	3.4795	1	0.489348	3.63673	1	0.0518892	0.261612	0	0.265009	1.95964	1
ZMO0662	purB	adenylosuccinate lyase	-1.58327	12.7135	1	-1.2209	9.56507	1	-1.9472	11.3787	1	-1.58172	10.5698	1	-1.5049	12.5155	1	-1.06294	9.02925	1	-1.73672	10.9334	1	-1.71505	10.8846	1	0.0783687	2.03567	1	0.15796	2.40272	1	0.210477	3.20143	1	-0.13333	1.99503	1
ZMO0665	ZMO1_ZMO0665	YnbE family lipoprotein	1.35166	9.43678	1	1.61653	8.01012	1	1.35892	7.34803	1	1.07952	6.48064	1	1.4332	9.66363	1	1.71761	8.24262	1	1.03118	6.30988	1	1.55082	7.85134	1	0.0815438	0.931297	0	0.101074	0.608581	0	-0.327744	2.52116	1	0.471301	3.57652	1
ZMO0666	ZMO1_ZMO0666	hypothetical protein	0.856338	8.14162	1	0.640706	5.01584	1	1.07213	6.90663	1	0.856182	6.06674	1	1.21499	9.49017	1	0.755092	5.60599	1	1.62306	8.48764	1	1.26683	7.53895	1	0.358654	4.90665	1	0.114386	0.830122	0	0.550932	4.48909	1	0.410644	3.5219	1
ZMO0667	atpB	ATP synthase F0F1 A subunit	-1.34616	10.4849	1	-1.47848	8.7209	1	-1.32449	8.29779	1	-1.2355	8.03106	1	-1.35953	10.5233	1	-1.49128	8.75413	1	-1.03567	7.35803	1	-1.55162	8.90709	1	-0.0133675	0.144327	0	-0.0128026	0.0752675	0	0.288819	2.92747	1	-0.316119	3.19195	1
ZMO0669	atpG2	ATP synthase F0F1 B/B' subunit	-1.11553	8.36741	1	-1.16879	6.45915	1	-1.11378	6.27957	1	-1.06403	6.11012	1	-1.02068	8.02649	1	-1.18777	6.51932	1	-0.824114	5.18	1	-1.05014	6.06157	1	0.0948585	1.01253	0	-0.0189775	0.0780818	0	0.289669	2.00974	1	0.0138844	0.0559436	0
ZMO0671	atpF	ATP synthase F0F1 B/B' subunit	-1.3033	9.06535	1	-1.35502	7.11109	1	-1.27855	6.89176	1	-1.27635	6.88528	1	-1.23467	8.85653	1	-1.3783	7.17556	1	-1.09447	6.30961	1	-1.23124	6.74989	1	0.0686364	0.693303	0	-0.0232791	0.10022	0	0.184079	1.20594	0	0.0451091	0.211372	0
ZMO0673	recO	DNA repair protein RecO	0.0230099	0.0631186	0	0.208281	0.416216	0	0.236752	0.488251	0	-0.376003	0.877576	0	0.408711	1.90494	1	0.462254	1.13926	0	-0.0796381	0.134189	0	0.843515	2.31472	1	0.385701	1.78165	1	0.253974	0.533272	0	-0.31639	0.704468	0	1.21952	3.34289	1
ZMO0674	ZMO1_ZMO0674	hypothetical protein	2.80985	10.0129	1	3.34865	8.56736	1	2.66368	7.69014	1	2.41723	7.32068	1	2.4176	9.43022	1	3.31523	8.52876	1	1.44045	5.39711	1	2.49711	7.44419	1	-0.392258	2.92179	1	-0.0334197	0.0840269	0	-1.22323	4.81553	1	0.0798779	0.223546	0
ZMO0676	ZMO1_ZMO0676	cystathionine gamma-synthase	-1.28713	10.5582	1	-1.29258	8.44888	1	-1.20101	8.16669	1	-1.3678	8.66655	1	-0.938639	9.33356	1	-0.849259	6.84845	1	-0.824681	6.73801	1	-1.14198	7.97358	1	0.348491	5.58298	1	0.443324	4.49005	1	0.376329	3.93987	1	0.225821	2.43139	1
ZMO0677	leuB	3-isopropylmalate dehydrogenase	-1.51134	8.85784	1	-1.47212	6.66291	1	-1.51673	6.77501	1	-1.54516	6.84488	1	-1.19965	7.97015	1	-1.08031	5.51987	1	-1.29169	6.17531	1	-1.22695	5.98529	1	0.311687	3.19021	1	0.391805	2.3088	1	0.225043	1.20455	0	0.318213	1.82941	1
ZMO0678	tdsD	nitroreductase	1.38167	8.22434	1	1.62979	6.76356	1	1.20586	5.6471	1	1.30936	5.9487	1	1.86545	9.38158	1	2.02201	7.57992	1	1.58983	6.67035	1	1.9845	7.50862	1	0.483775	4.36098	1	0.392218	2.12967	1	0.383967	2.07992	1	0.675138	3.6493	1
ZMO0680	ZMO1_ZMO0680	CRISPR-associated protein Cas1	1.10848	7.13359	1	1.3157	5.72531	1	0.885838	4.3266	1	1.1239	5.15604	1	1.30256	7.74698	1	1.55083	6.3319	1	0.990882	4.71182	1	1.36596	5.8626	1	0.194078	1.65448	1	0.235129	1.06693	0	0.105043	0.38613	0	0.242061	1.10663	0
ZMO0681	ZMO1_ZMO0681	CRISPR-associated helicase Cas3 family	0.866717	6.29103	1	0.892049	4.42367	1	0.771316	3.93667	1	0.936786	4.59178	1	0.942007	6.60189	1	0.873562	4.35233	1	0.691968	3.58727	1	1.26049	5.64748	1	0.0752898	0.519177	0	-0.0184869	0.0554065	0	-0.0793481	0.281918	0	0.323704	1.62299	1
ZMO0686	ZMO1_ZMO0686	signal transduction protein	0.533186	1.7467	1	0.839105	1.55922	0	0.500029	0.817524	0	0.260423	0.360207	0	0.559007	1.84539	1	0.482357	0.780916	0	0.150579	0.18787	0	1.04409	2.01124	1	0.0258214	0.0497236	0	-0.356749	0.532612	0	-0.34945	0.518937	0	0.783663	1.43565	0
ZMO0687	budB	acetolactate synthase large subunit	-4.03881	10.1735	1	-3.92268	7.94089	1	-3.64917	7.66479	1	-4.54458	8.50557	1	-4.15748	10.286	1	-3.88265	7.90166	1	-4.18003	8.18434	1	-4.40974	8.38976	1	-0.118664	0.476145	0	0.0400235	0.072179	0	-0.530856	1.56725	1	0.13484	0.284056	0
ZMO0689	gfo	glucose-fructose oxidoreductase	-1.16428	6.18601	1	-1.14332	4.16912	1	-0.974795	3.64827	1	-1.37472	4.80091	1	-1.74975	7.72122	1	-1.64332	5.43624	1	-1.42668	4.9313	1	-2.17925	6.47467	1	-0.585473	3.77475	1	-0.500003	1.84921	1	-0.451888	1.64271	1	-0.804529	3.06106	1
ZMO0691	gid	tRNA (uracil-5-)-methyltransferase Gid	-1.37427	6.60949	1	-1.70906	5.38938	1	-1.09561	3.85612	1	-1.31816	4.4744	1	-1.62211	7.23448	1	-1.93022	5.83207	1	-1.42513	4.74431	1	-1.51098	4.94963	1	-0.247836	1.45062	0	-0.221164	0.6296	0	-0.329523	1.04486	0	-0.192821	0.529383	0
ZMO0692	gyrA	DNA gyrase A subunit	-0.735528	7.56153	1	-1.00008	6.64627	1	-0.694207	5.30312	1	-0.512294	4.24289	1	-0.892279	8.30056	1	-1.16994	7.23784	1	-0.643364	5.0316	1	-0.863528	6.09945	1	-0.156751	2.34729	1	-0.169863	1.36456	0	0.0508432	0.301617	0	-0.351233	3.0492	1
ZMO0693	ZMO1_ZMO0693	OsmC family protein	3.79108	10.3089	1	4.16434	8.54709	1	3.98426	8.37709	1	3.22463	7.56756	1	3.83732	10.356	1	4.25627	8.63114	1	3.36917	7.73476	1	3.88652	8.28169	1	0.0462417	0.173155	0	0.0919223	0.202959	0	-0.615085	2.08278	1	0.661888	2.25793	1
ZMO0694	ZMO1_ZMO0694	hypothetical protein	0.554767	4.35704	1	-0.11564	0.397603	0	1.1724	5.04892	1	0.60754	2.91266	1	1.02757	6.57585	1	0.0623634	0.190199	0	1.65263	6.29927	1	1.3677	5.60286	1	0.4728	3.82581	1	0.178003	0.683485	0	0.480234	2.28517	1	0.760163	3.5876	1
ZMO0695	ZMO1_ZMO0695	hypothetical protein	-0.774932	5.63803	1	-0.765587	3.70066	1	-0.909434	4.26709	1	-0.649775	3.19249	1	-0.866364	6.04713	1	-1.10074	4.92651	1	-0.535482	2.64083	1	-0.962871	4.46121	1	-0.091432	0.610894	0	-0.335153	1.56466	1	0.373953	1.7809	1	-0.313096	1.44123	0
ZMO0697	sugE	QacE family quaternary ammonium compound efflux SMR transporter	-1.38365	3.45245	1	-1.14597	1.58259	1	-1.90616	2.77738	1	-1.09882	1.50471	0	-1.59085	3.89714	1	-1.32241	1.87218	1	-2.15896	3.13548	1	-1.29116	1.82121	1	-0.207197	0.369793	0	-0.176447	0.159921	0	-0.2528	0.242529	0	-0.192344	0.176471	0
ZMO0698	ZMO1_ZMO0698	putative helix-turn-helix XRE-family like protein	-1.45653	4.95451	1	-1.98946	4.13735	1	-1.01061	2.16626	1	-1.36953	2.96955	1	-2.37262	6.7402	1	-2.92787	5.48732	1	-1.65411	3.53884	1	-2.53589	4.97281	1	-0.916091	3.40937	1	-0.938408	1.99428	1	-0.6435	1.27317	0	-1.16636	2.52619	1
ZMO0704	ZMO1_ZMO0704	AMP-dependent synthetase and ligase	-1.34731	10.378	1	-1.40456	8.41432	1	-1.44486	8.5231	1	-1.19251	7.78709	1	-1.31075	10.2711	1	-1.20407	7.82395	1	-1.27071	8.03002	1	-1.45747	8.55653	1	0.0365623	0.460469	0	0.200489	1.92745	1	0.174151	1.63582	1	-0.264953	2.60944	1
ZMO0705	ZMO1_ZMO0705	putative regulatory protein RecX	0.422555	3.39866	1	0.592488	2.77808	1	0.488983	2.27382	1	0.186194	0.703179	0	0.784525	5.49701	1	0.881703	3.99324	1	0.325274	1.41866	0	1.1466	4.89019	1	0.36197	2.93783	1	0.289215	1.22754	0	-0.163709	0.59717	0	0.960403	4.27858	1
ZMO0707	dapB	dihydrodipicolinate reductase	-0.267449	2.25634	1	-0.21293	0.885527	0	-0.368247	1.74076	1	-0.221172	0.929288	0	-0.742526	5.46791	1	-0.363427	1.71407	1	-0.811967	3.87718	1	-1.05218	4.75367	1	-0.475077	3.92069	1	-0.150498	0.56975	0	-0.44372	2.15243	1	-0.831012	3.95302	1
ZMO0708	purN	phosphoribosylglycinamide formyltransferase	-0.350467	1.91752	1	-0.299223	0.803907	0	-0.537507	1.66454	1	-0.21467	0.527509	0	-0.936888	4.81318	1	-0.531407	1.64219	1	-1.0803	3.46092	1	-1.19896	3.79126	1	-0.586421	3.27178	1	-0.232184	0.582384	0	-0.542792	1.68389	1	-0.984287	3.17729	1
ZMO0710	ZMO1_ZMO0710	hypothetical protein	0.725672	5.19689	1	0.724712	3.35179	1	0.620775	2.89411	1	0.83153	3.7845	1	0.991944	6.3394	1	0.953839	4.23723	1	0.747854	3.44869	1	1.27414	5.24564	1	0.266271	2.11991	1	0.229127	0.90939	0	0.127079	0.431601	0	0.442608	2.02468	1
ZMO0711	ZMO1_ZMO0711	ATPase involved in DNA replication initiation	0.665819	4.44826	1	0.893461	3.60609	1	0.278931	0.992554	0	0.825064	3.358	1	1.02729	5.99616	1	1.18967	4.5551	1	0.751999	3.07955	1	1.1402	4.40942	1	0.361472	2.56614	1	0.296212	1.07079	0	0.473069	1.88888	1	0.315134	1.15732	0
ZMO0715	aspS	aspartate--tRNA(Asp/Asn) ligase	-1.77937	10.2211	1	-1.64746	7.80477	1	-1.99741	8.54347	1	-1.69326	7.90958	1	-1.62453	9.86778	1	-1.34055	7.02136	1	-1.71859	7.96641	1	-1.81445	8.17437	1	0.154844	1.86749	1	0.306911	2.1737	1	0.278815	1.95229	1	-0.121193	0.69884	0
ZMO0718	greB	transcription elongation factor GreB	1.0176	5.12126	1	0.965737	3.13422	1	0.65992	2.11755	1	1.42714	4.38501	1	1.06282	5.27671	1	0.939946	3.05447	1	0.600206	1.90278	1	1.6483	4.88402	1	0.045217	0.158443	0	-0.0257917	0.047396	0	-0.0597136	0.116896	0	0.221156	0.550819	0
ZMO0719	ZMO1_ZMO0719	lytic transglycosylase catalytic	1.09652	7.39655	1	1.05927	5.23098	1	1.03682	5.15442	1	1.19347	5.66211	1	1.18006	7.6761	1	1.17667	5.6105	1	0.987542	4.98144	1	1.37596	6.18539	1	0.0835423	0.637678	0	0.117405	0.489823	0	-0.0492767	0.172896	0	0.182498	0.856725	0
ZMO0721	smpB	SsrA-binding protein	0.761699	6.80842	1	1.10605	6.15005	1	0.572345	3.83596	1	0.606705	4.02694	1	0.464712	4.99676	1	1.09978	6.12903	1	-0.249077	1.63345	1	0.543429	3.66922	1	-0.296987	3.49603	1	-0.00626367	0.0237493	0	-0.821421	5.06879	1	-0.0632765	0.296191	0
ZMO0724	nusG	transcription termination/antitermination factor NusG	-1.69045	6.96882	1	-1.61895	4.80027	1	-1.97087	5.50153	1	-1.48151	4.49267	1	-1.33811	6.09511	1	-1.1313	3.6013	1	-1.71681	5.00694	1	-1.16623	3.698	1	0.352331	1.92621	1	0.487651	1.47907	0	0.254061	0.65169	0	0.315281	0.857735	0
ZMO0725	rplK	ribosomal protein L11	-2.24253	10.837	1	-2.23107	8.68884	1	-2.30866	8.82061	1	-2.18787	8.61353	1	-2.33642	10.9966	1	-2.14935	8.54518	1	-2.46182	9.06851	1	-2.39807	8.9672	1	-0.0938838	0.925882	0	0.0817132	0.388754	0	-0.153159	0.858035	0	-0.210206	1.27815	0
ZMO0726	rplA	ribosomal protein L1	-2.16995	9.88797	1	-2.15689	7.74806	1	-2.22268	7.86285	1	-2.13029	7.7007	1	-2.27724	10.0752	1	-2.06949	7.5903	1	-2.28406	7.96705	1	-2.47817	8.27973	1	-0.107287	0.838531	0	0.0873962	0.325922	0	-0.0613776	0.214021	0	-0.347879	1.81612	1
ZMO0727	rplJ	ribosomal protein L10	-2.84854	8.53436	1	-2.933	6.55631	1	-2.64758	6.17502	1	-2.96504	6.59699	1	-3.15516	8.92832	1	-2.96583	6.59799	1	-2.97741	6.61258	1	-3.52225	7.24612	1	-0.306627	1.43286	0	-0.0328372	0.0540115	0	-0.329829	0.788241	0	-0.557214	1.51863	0
ZMO0728	rplL	ribosomal protein L7/L12	-2.91934	8.98641	1	-2.97365	6.95649	1	-2.66036	6.53824	1	-3.12402	7.1429	1	-3.33421	9.50014	1	-3.09172	7.10357	1	-3.38055	7.4423	1	-3.53037	7.60738	1	-0.414867	2.26293	1	-0.118065	0.247759	0	-0.720189	2.26846	1	-0.406348	1.15431	0
ZMO0733	ZMO1_ZMO0733	GCN5-related N-acetyltransferase	-0.710265	2.03791	1	-0.62934	0.902403	0	-0.3281	0.396777	0	-1.17335	1.93164	1	-0.274975	0.633049	0	-0.0180924	0.016689	0	-0.546445	0.753959	0	-0.260388	0.299332	0	0.435289	1.13368	0	0.611247	0.86956	0	-0.218345	0.242637	0	0.912966	1.43632	0
ZMO0735	accC	acetyl-CoA carboxylase complex biotin carboxylase subunit	-1.3646	8.9688	1	-1.34816	6.82417	1	-1.588	7.44371	1	-1.15765	6.25446	1	-1.47069	9.25806	1	-1.36697	6.87634	1	-1.51265	7.25912	1	-1.53246	7.30848	1	-0.106091	1.10105	0	-0.0188103	0.0736583	0	0.0753489	0.358417	0	-0.374811	2.53059	1
ZMO0736	accB	acetyl-CoA carboxylase complex biotin carboxyl carrier protein	-0.9592	5.79113	1	-0.81729	3.36817	1	-1.36184	5.07324	1	-0.698466	2.90277	1	-0.639848	4.35618	1	-0.277621	1.00275	0	-0.99345	3.99011	1	-0.648474	2.69535	1	0.319351	2.28119	1	0.539669	2.22087	1	0.368392	1.42593	0	0.0499926	0.125891	0
ZMO0737	aroD	type II 3-dehydroquinate dehydratase	-0.146993	1.72303	1	-0.0531398	0.247278	0	-0.292216	2.01904	1	-0.0956227	0.506625	0	0.491125	5.27681	1	1.0485	6.0386	1	-0.0785554	0.396613	0	0.503428	3.50144	1	0.638117	6.23372	1	1.10164	6.22158	1	0.213661	1.39638	0	0.599051	4.06201	1
ZMO0738	thiG	thiazole biosynthesis protein ThiG	-0.78316	5.50332	1	-0.956614	4.27699	1	-0.907548	4.10046	1	-0.485317	2.26387	1	-1.22227	7.15706	1	-1.02101	4.49887	1	-1.07072	4.66302	1	-1.5751	6.05015	1	-0.439114	3.52897	1	-0.0643916	0.193039	0	-0.163169	0.597304	0	-1.08978	4.7244	1
ZMO0740	csbD	general stress protein CsbD	4.99995	10.2904	1	5.80889	8.74462	1	4.84273	8.04555	1	4.34822	7.63389	1	5.04252	10.3234	1	5.64604	8.63508	1	4.66196	7.89993	1	4.81957	8.02718	1	0.0425718	0.114955	0	-0.162855	0.2859	0	-0.180776	0.324259	0	0.471346	1.08001	0
ZMO0748	cysK	cysteine synthase	1.0615	2.55419	1	1.42003	1.92693	1	0.373063	0.366506	0	1.39142	1.88256	1	1.85271	4.25003	1	2.43679	3.36174	1	1.03107	1.31623	0	2.09027	2.90739	1	0.791208	1.84989	1	1.01676	1.29373	0	0.658009	0.74711	0	0.698853	0.806654	0
ZMO0749	rpoH	RNA polymerase sigma 32 subunit RpoH	2.16249	10.0493	1	2.62291	8.6712	1	1.89293	7.42226	1	1.97162	7.57724	1	2.86235	11.1392	1	3.32892	9.59209	1	2.33638	8.22641	1	2.92176	9.08743	1	0.699866	5.75581	1	0.706004	3.87217	1	0.443451	2.49614	1	0.950143	4.88083	1
ZMO0750	rluD	23S rRNA pseudouridine synthase D RluD	0.586759	1.15388	0	1.33181	1.60674	1	0.208675	0.165506	0	0.219795	0.175625	0	0.781698	1.63854	1	1.85349	2.3388	1	-0.718557	0.743767	0	1.21016	1.43162	0	0.194939	0.290578	0	0.521682	0.495914	0	-0.927231	1.02822	0	0.990365	1.11711	0
ZMO0751	ZMO1_ZMO0751	Mov34/MPN/PAD-1 family protein	-0.574637	2.75687	1	-0.317311	0.709237	0	-0.548562	1.41224	0	-0.858037	2.36357	1	0.0691098	0.214358	0	-0.214889	0.433949	0	0.476029	1.1854	0	-0.0538105	0.0873625	0	0.643747	3.08127	1	0.102422	0.178964	0	1.02459	2.83788	1	0.804227	2.20357	1
ZMO0753	ZMO1_ZMO0753	glutaredoxin 3	1.89471	9.13517	1	1.33822	5.73779	1	2.59471	8.23042	1	1.75119	6.73557	1	1.80956	8.9576	1	1.32773	5.70904	1	2.04475	7.32093	1	2.0562	7.34212	1	-0.0851462	0.580067	0	-0.0104903	0.0295724	0	-0.549959	2.7975	1	0.305011	1.44854	0
ZMO0754	ZMO1_ZMO0754	sterol-binding domain protein	1.49123	9.39176	1	0.835022	5.13881	1	2.24698	8.85351	1	1.39169	7.02202	1	1.49336	9.39728	1	0.897492	5.39758	1	1.87605	8.1595	1	1.70653	7.79698	1	0.00212584	0.0138567	0	0.0624703	0.292801	0	-0.370933	2.55782	1	0.31484	2.14569	1
ZMO0756	ZMO1_ZMO0756	TPR repeat-containing protein	-1.82097	10.0827	1	-1.94764	8.22075	1	-1.72169	7.74873	1	-1.79359	7.90507	1	-1.77733	9.9886	1	-1.65084	7.58846	1	-1.58936	7.44401	1	-2.09178	8.49506	1	0.0436442	0.359501	0	0.296795	1.96062	1	0.132327	0.725246	0	-0.298189	1.97108	1
ZMO0763	ZMO1_ZMO0763	tetratricopeptide domain protein	0.575192	4.71422	1	0.40324	2.03046	1	0.778468	3.88099	1	0.543869	2.79106	1	0.70915	5.45818	1	1.04249	4.87293	1	0.582499	2.98606	1	0.502463	2.57513	1	0.133958	1.04296	0	0.639246	3.26112	1	-0.195968	0.841917	0	-0.0414054	0.129032	0
ZMO0765	thrS	threonyl-tRNA synthetase	-0.559468	3.95404	1	-0.662617	2.79344	1	-0.702487	2.95911	1	-0.313299	1.18789	0	-1.03334	6.1165	1	-1.03699	4.1789	1	-0.933267	3.83133	1	-1.12977	4.46933	1	-0.473873	3.42418	1	-0.374372	1.47888	0	-0.23078	0.807158	0	-0.816468	3.40794	1
ZMO0766	glnD	bifunctional uridylyltransferase/uridylyl-removing protein GlnD	0.964621	6.18312	1	0.981814	4.28704	1	0.698667	3.1981	1	1.21338	5.0211	1	1.1863	6.95711	1	0.970035	4.24631	1	1.37182	5.46068	1	1.21703	5.03175	1	0.221674	1.69084	1	-0.0117781	0.0300274	0	0.673151	3.08764	1	0.00364965	0.0090959	0
ZMO0767	ZMO1_ZMO0767	hypothetical protein	-0.388061	2.38955	1	-0.545021	1.89478	1	-0.235965	0.672535	0	-0.383199	1.24204	0	0.564268	3.45211	1	0.108277	0.256996	0	0.643974	2.28221	1	0.940553	3.33396	1	0.952329	5.2158	1	0.653298	2.3179	1	0.879938	3.13343	1	1.32375	4.44496	1
ZMO0768	ZMO1_ZMO0768	hypothetical protein	1.25485	4.83571	1	1.19814	2.91671	1	1.8424	4.26656	1	0.724027	1.68851	1	0.766985	3.21944	1	0.650353	1.48532	0	0.752921	1.76781	1	0.897679	2.15862	1	-0.48787	2.01795	1	-0.547783	1.20285	0	-1.08948	2.65201	1	0.173652	0.285875	0
ZMO0769	mnmA	tRNA 2-thiouridine(34) synthase MnmA	-1.05891	6.58783	1	-1.01422	4.44971	1	-1.33411	5.41544	1	-0.828394	3.77623	1	-1.2694	7.27133	1	-1.05646	4.59002	1	-1.52626	5.90582	1	-1.22547	5.11086	1	-0.21049	1.61947	1	-0.0422431	0.118776	0	-0.192151	0.728043	0	-0.397075	1.79063	1
ZMO0770	mgtE	magnesium transporter	-0.770609	4.88665	1	-0.526392	2.08411	1	-0.97406	3.819	1	-0.811374	3.24668	1	-1.05354	6.01589	1	-0.887242	3.52154	1	-1.07656	4.14834	1	-1.19681	4.50727	1	-0.282927	1.92242	1	-0.36085	1.33581	0	-0.102501	0.277415	0	-0.385431	1.44788	0
ZMO0773	ZMO1_ZMO0773	peptidyl-prolyl cis-trans isomerase cyclophilin type	-1.08219	7.44278	1	-1.04785	5.2829	1	-1.07811	5.3853	1	-1.12061	5.52512	1	-1.23615	7.95023	1	-1.08493	5.40805	1	-1.08492	5.40803	1	-1.5386	6.69665	1	-0.153958	1.42183	0	-0.0370747	0.128997	0	-0.00681422	0.0214521	0	-0.417987	2.383	1
ZMO0776	pmtA	phospholipid N-methyltransferase PmtA	-1.21013	10.5477	1	-1.24652	8.53616	1	-1.32894	8.78274	1	-1.05494	7.89591	1	-0.919658	9.48272	1	-0.924178	7.39137	1	-1.06028	7.9152	1	-0.774518	6.72382	1	0.290477	5.13963	1	0.322346	3.63054	1	0.268661	3.0734	1	0.280426	3.20053	1
ZMO0778	ZMO1_ZMO0778	inner membrane transporter of efflux system	-0.309956	3.18256	1	-0.518998	3.08227	1	-0.363371	2.13334	1	-0.0474999	0.178283	0	-0.601348	5.39866	1	-1.03473	5.37491	1	-0.134909	0.63239	0	-0.634407	3.69944	1	-0.291392	3.00072	1	-0.515731	3.06373	1	0.228462	1.23196	0	-0.586907	3.45415	1
ZMO0779	ZMO1_ZMO0779	RND efflux pump membrane fusion protein	-0.140092	0.687819	0	-0.713628	2.51793	1	-0.207365	0.563573	0	0.500718	1.69662	1	-0.779299	4.47656	1	-1.34011	4.45192	1	-0.357122	1.123	0	-0.640661	2.24436	1	-0.639207	3.81519	1	-0.626486	2.19013	1	-0.149757	0.37557	0	-1.14138	3.91431	1
ZMO0780	ZMO1_ZMO0780	AcrB-like multidrug efflux transporter	-0.351514	1.90353	1	-0.805815	2.58423	1	-0.36689	1.02899	0	0.118162	0.251168	0	-0.977228	4.92837	1	-1.61386	4.76114	1	-0.439316	1.28899	0	-0.878514	2.82073	1	-0.625714	3.44174	1	-0.80804	2.59159	1	-0.0724255	0.142765	0	-0.996676	3.18662	1
ZMO0781	ZMO1_ZMO0781	LysR family transcriptional regulator	-1.01167	7.96353	1	-0.914628	5.52787	1	-1.18133	6.47067	1	-0.939061	5.62367	1	-0.972094	7.81092	1	-1.04039	5.99914	1	-0.903026	5.48162	1	-0.972867	5.75271	1	0.0395788	0.334455	0	-0.125762	0.713981	0	0.278303	1.90391	1	-0.0338052	0.146196	0
ZMO0782	gatB	glutamyl-tRNA(Gln) amidotransferase B subunit	-0.799626	5.97274	1	-0.781338	3.96123	1	-1.16581	5.345	1	-0.451732	2.35326	1	-0.916248	6.47789	1	-0.852507	4.25141	1	-0.936458	4.57183	1	-0.95978	4.65696	1	-0.116622	0.898472	0	-0.0711687	0.246092	0	0.22935	1.0552	0	-0.508048	2.66088	1
ZMO0783	gatA	glutamyl-tRNA(Gln) amidotransferase A subunit	-0.743236	5.2071	1	-0.732507	3.32013	1	-1.07803	4.58288	1	-0.419174	1.85796	1	-1.05738	6.4991	1	-0.949092	4.14985	1	-0.968958	4.21929	1	-1.25408	5.11372	1	-0.31414	2.47739	1	-0.216585	0.824193	0	0.109069	0.348405	0	-0.834904	3.72976	1
ZMO0784	gatC	glutamyl-tRNA(Gln) amidotransferase C subunit	-0.53678	3.32864	1	-0.222167	0.630817	0	-1.10097	3.86222	1	-0.287206	0.874518	0	-0.758801	4.45404	1	-0.319909	1.0027	0	-1.21503	4.18797	1	-0.741464	2.67403	1	-0.222022	1.26278	0	-0.0977416	0.230388	0	-0.114065	0.276667	0	-0.454258	1.54759	0
ZMO0786	ZMO1_ZMO0786	hypothetical protein	0.955961	7.17117	1	1.13342	5.75757	1	0.985072	5.24942	1	0.749392	4.29505	1	1.28148	8.28936	1	1.42544	6.60688	1	1.47452	6.73386	1	0.944489	5.09918	1	0.32552	3.37425	1	0.292018	1.68847	1	0.489444	2.95323	1	0.195098	1.02904	0
ZMO0787	ZMO1_ZMO0787	glucose-methanol-choline oxidoreductase	0.910358	6.1037	1	0.741888	3.49317	1	1.0225	4.55005	1	0.966688	4.35795	1	0.728816	5.2923	1	0.445091	2.08893	1	1.15548	4.97703	1	0.585879	2.79392	1	-0.181542	1.38956	0	-0.296797	1.29436	0	0.13298	0.46958	0	-0.380809	1.74783	1
ZMO0789	ZMO1_ZMO0789	TonB-dependent receptor	1.22044	6.98486	1	1.71259	6.19684	1	0.759174	3.38646	1	1.18955	4.87685	1	1.88013	8.63468	1	2.12142	6.99834	1	1.31737	5.23921	1	2.20161	7.13859	1	0.659697	4.73593	1	0.408829	1.77567	1	0.558198	2.50734	1	1.01206	4.3186	1
ZMO0791	pyrB	aspartate carbamoyltransferase	-1.17686	5.70411	1	-1.59134	4.81714	1	-0.859285	2.84301	1	-1.07995	3.52438	1	-2.05884	7.8013	1	-2.1954	5.97631	1	-1.668	4.98279	1	-2.31311	6.1693	1	-0.881978	4.67456	1	-0.604054	1.95228	1	-0.808715	2.67494	1	-1.23317	3.95017	1
ZMO0792	pyrC1	dihydroorotase	-0.831981	5.09671	1	-1.19571	4.44495	1	-0.665228	2.62905	1	-0.635004	2.50545	1	-1.83798	8.0496	1	-2.20969	6.66389	1	-1.39157	4.97283	1	-1.91268	6.12595	1	-1.006	5.78276	1	-1.01398	3.89347	1	-0.726337	2.8721	1	-1.27768	4.67354	1
ZMO0793	ZMO1_ZMO0793	hypothetical protein	-0.534259	1.10708	0	-0.814922	0.942945	0	-0.146844	0.119363	0	-0.641011	0.69481	0	-1.0269	2.38801	1	-1.04046	1.2813	0	-0.620096	0.666113	0	-1.42014	1.86014	1	-0.492638	0.999498	0	-0.225534	0.194009	0	-0.473252	0.473624	0	-0.779129	0.890678	0
ZMO0794	ZMO1_ZMO0794	prolyl oligopeptidase	0.855506	4.79217	1	0.928559	3.25715	1	0.382526	1.2203	0	1.25543	4.223	1	0.767861	4.41845	1	0.790954	2.79071	1	0.685059	2.40634	1	0.827572	2.9185	1	-0.0876449	0.380864	0	-0.137605	0.337738	0	0.302533	0.908167	0	-0.427863	1.40104	0
ZMO0800	ZMO1_ZMO0800	ABC transporter related protein	0.641675	5.14484	1	0.359374	1.80623	1	0.539653	2.80495	1	1.026	4.86172	1	-0.0202162	0.108674	0	-0.18881	0.816116	0	0.098634	0.360948	0	0.0295277	0.0901823	0	-0.661891	5.25576	1	-0.548185	2.84902	1	-0.441019	2.27331	1	-0.99647	4.75943	1
ZMO0801	ZMO1_ZMO0801	secretion protein HlyD family protein	0.750329	4.14141	1	0.440737	1.35169	0	0.792387	2.63396	1	1.01786	3.35726	1	0.187772	0.923773	0	0.00636288	0.0115029	0	0.487838	1.52931	0	0.0691162	0.14094	0	-0.562557	3.22471	1	-0.434374	1.32774	0	-0.304549	0.849767	0	-0.948747	3.14504	1
ZMO0805	ZMO1_ZMO0805	NLP/P60 protein	1.24188	7.92643	1	1.47698	6.50293	1	0.745337	4.0648	1	1.50333	6.56909	1	1.25674	7.97193	1	1.64519	6.9078	1	1.07382	5.33188	1	1.0512	5.25543	1	0.0148565	0.0853304	0	0.168216	0.786663	0	0.328484	1.79942	1	-0.45213	2.55872	1
ZMO0807	rimO	ribosomal protein S12 methylthiotransferase RimO	-1.8736	8.90886	1	-1.78782	6.63535	1	-2.13294	7.30124	1	-1.70005	6.44707	1	-2.10639	9.36135	1	-1.84841	6.76045	1	-2.2914	7.5737	1	-2.17935	7.38297	1	-0.232784	1.9047	1	-0.0605929	0.186417	0	-0.158463	0.598284	0	-0.479295	2.30856	1
ZMO0811	fmt	methionyl-tRNA formyltransferase	-0.641673	2.59546	1	-0.802027	1.81415	1	-0.749464	1.6758	1	-0.373529	0.703396	0	-1.21553	4.58237	1	-1.08495	2.53146	1	-1.13572	2.65373	1	-1.42592	3.30977	1	-0.573856	2.30698	1	-0.282923	0.494995	0	-0.386255	0.734036	0	-1.05239	2.45191	1
ZMO0815	ZMO1_ZMO0815	hypothetical protein	1.01251	4.18526	1	0.784217	1.90765	1	0.887516	2.19157	1	1.3658	3.38017	1	0.823036	3.51294	1	0.418165	0.88334	0	0.969076	2.40977	1	1.08187	2.70144	1	-0.189475	0.648973	0	-0.366052	0.745686	0	0.08156	0.123102	0	-0.283933	0.540289	0
ZMO0818	queD	queuosine biosynthesis protein QueD	-1.19671	8.39739	1	-1.19828	6.31931	1	-1.08611	5.9555	1	-1.30573	6.64002	1	-0.837706	7.03694	1	-0.936925	5.41652	1	-0.628626	4.03023	1	-0.947567	5.45733	1	0.359002	3.99424	1	0.261357	1.66005	1	0.457489	3.03739	1	0.358161	2.36917	1
ZMO0820	purL	phosphoribosylformylglycinamidine synthase subunit PurL	-1.71908	9.39474	1	-1.55459	6.9061	1	-1.93397	7.73472	1	-1.66868	7.17367	1	-1.47207	8.79555	1	-1.09031	5.59023	1	-1.61998	7.06162	1	-1.70593	7.25733	1	0.247006	2.56122	1	0.464283	2.78371	1	0.313984	1.82263	1	-0.037249	0.136424	0
ZMO0823	mraW	S-adenosyl-methyltransferase MraW	-0.184782	1.56271	1	0.236709	1.07756	0	-0.445165	2.2795	1	-0.345892	1.71357	1	-0.929387	6.47531	1	-0.823531	4.0857	1	-0.93363	4.51001	1	-1.031	4.85475	1	-0.744604	5.65677	1	-1.06024	4.95325	1	-0.488466	2.51603	1	-0.685107	3.49212	1
ZMO0825	pbp2	penicillin-binding protein PBP2	-0.415364	3.80768	1	-0.721094	3.81516	1	-0.474031	2.56992	1	-0.0509666	0.173907	0	-1.31747	7.98764	1	-1.90171	7.29284	1	-0.827196	4.26935	1	-1.22349	5.64835	1	-0.902102	6.55227	1	-1.18062	5.5187	1	-0.353164	1.86158	1	-1.17252	5.49377	1
ZMO0826	murE	UDP-N-acetylmuramoyl-L-alanyl-D-glutamate-2%2C6-diaminopimelate ligase	-0.718887	6.78004	1	-0.927223	5.68656	1	-0.834991	5.30709	1	-0.394448	2.85512	1	-1.40418	9.34109	1	-1.83311	8.25118	1	-0.902594	5.58851	1	-1.47683	7.42535	1	-0.685291	6.60043	1	-0.905889	5.60176	1	-0.0676033	0.341033	0	-1.08238	6.25639	1
ZMO0827	murF	UDP-N-acetylmuramoyl-tripeptide-D-alanyl-D-alanine ligase	-0.801159	6.44036	1	-1.12488	5.66542	1	-0.785012	4.39271	1	-0.493589	2.92674	1	-1.50602	8.84275	1	-1.93248	7.69147	1	-1.1109	5.61986	1	-1.4747	6.668	1	-0.704866	5.96552	1	-0.807603	4.48973	1	-0.325885	1.8795	1	-0.981109	5.17179	1
ZMO0828	mraY	phospho-N-acetylmuramoyl-pentapeptide transferase	-0.966025	4.72415	1	-1.48776	4.32027	1	-0.586958	1.72829	1	-0.823356	2.51754	1	-1.87578	7.15507	1	-2.59749	6.31477	1	-1.11371	3.38165	1	-1.91613	5.203	1	-0.909751	4.51639	1	-1.10973	3.37064	1	-0.526754	1.51959	0	-1.09277	3.32352	1
ZMO0829	murD	UDP-N-acetylmuramoyl-L-alanine-D-glutamate ligase	-0.688698	8.09901	1	-0.962762	7.28158	1	-0.558428	5.2629	1	-0.544903	5.17516	1	-1.13596	10.0308	1	-1.39628	8.70415	1	-0.921068	7.11387	1	-1.09053	7.7559	1	-0.447262	6.46314	1	-0.433513	4.37651	1	-0.362641	3.78405	1	-0.545631	5.17992	1
ZMO0830	ftsW	cell division protein FtsW	-0.535114	6.414	1	-0.699376	5.37996	1	-0.472379	4.01875	1	-0.433588	3.73954	1	-1.25727	9.67781	1	-1.37899	7.91709	1	-1.05993	6.91719	1	-1.33289	7.78713	1	-0.722159	7.54474	1	-0.679615	5.27687	1	-0.587555	4.76124	1	-0.899306	6.30167	1
ZMO0831	murG	undecaprenyldiphospho-muramoylpentapeptide beta-N-acetylglucosaminyltransferase	-0.494994	5.71047	1	-0.680689	4.88234	1	-0.483328	3.72674	1	-0.320964	2.52414	1	-1.0606	8.58569	1	-1.13012	6.73478	1	-0.973144	6.17664	1	-1.07854	6.55966	1	-0.565608	6.20139	1	-0.449427	3.49657	1	-0.489816	3.76961	1	-0.757579	5.26257	1
ZMO0832	murC	UDP-N-acetylmuramate-L-alanine ligase	-0.901739	7.51377	1	-1.1687	6.42015	1	-0.826992	5.1554	1	-0.709522	4.61662	1	-1.40652	9.22093	1	-1.54489	7.47221	1	-1.0988	6.19079	1	-1.57586	7.54774	1	-0.504777	5.35481	1	-0.376187	2.63376	1	-0.271809	1.847	1	-0.866335	5.32188	1
ZMO0833	murB	UDP-N-acetylenolpyruvoylglucosamine reductase	-0.565074	4.90347	1	-0.870956	4.49759	1	-0.468717	2.58114	1	-0.35555	1.90966	1	-1.09129	7.32851	1	-1.25473	5.79703	1	-0.868839	4.48924	1	-1.15029	5.48055	1	-0.526213	4.65437	1	-0.383772	2.0818	1	-0.400122	2.18025	1	-0.794745	4.18682	1
ZMO0834	ddl	D-alanine-D-alanine ligase	-0.62467	6.80691	1	-0.809337	5.72909	1	-0.588237	4.59207	1	-0.476435	3.88319	1	-1.1268	9.06107	1	-1.21408	7.24205	1	-0.855065	5.93063	1	-1.31127	7.53463	1	-0.502134	5.99322	1	-0.404742	3.3666	1	-0.266828	2.21573	1	-0.834831	5.84265	1
ZMO0836	ftsA	cell division protein FtsA	1.17863	8.2948	1	1.36518	6.76405	1	1.04435	5.76942	1	1.12636	6.04733	1	0.81416	6.88606	1	1.14874	6.12005	1	0.407029	2.67511	1	0.886709	5.17744	1	-0.364471	4.00624	1	-0.216434	1.30299	0	-0.637325	4.03772	1	-0.239653	1.47592	0
ZMO0843	argS	arginine--tRNA ligase	-1.09951	8.75061	1	-0.954796	6.13129	1	-1.31164	7.32304	1	-1.03209	6.42055	1	-0.738186	7.22619	1	-0.438603	3.44185	1	-0.949579	6.11102	1	-0.826377	5.60109	1	0.361324	4.61283	1	0.516193	3.96241	1	0.362064	2.87214	1	0.205715	1.54005	0
ZMO0845	alaS	alanine--tRNA ligase	-1.08601	8.63861	1	-1.12635	6.68498	1	-1.45804	7.66205	1	-0.673629	4.81089	1	-1.47818	9.83033	1	-1.4384	7.61032	1	-1.61688	8.05733	1	-1.37926	7.4505	1	-0.392171	4.84007	1	-0.312043	2.42504	1	-0.15884	1.09692	0	-0.705631	4.97423	1
ZMO0847	oprB2	carbohydrate-selective porin OprB	-0.00414217	0.0110795	0	0.219391	0.459932	0	-0.57615	1.54651	0	0.344333	0.813469	0	-0.553275	2.72399	1	0.13427	0.252976	0	-1.57892	4.26765	1	-0.215174	0.44894	0	-0.549133	2.70335	1	-0.0851204	0.149313	0	-1.00277	2.85041	1	-0.559507	1.49286	0
ZMO0854	coaD	pantetheine-phosphate adenylyltransferase	-0.920054	4.68389	1	-0.617669	1.91417	1	-1.37366	4.17673	1	-0.76883	2.43605	1	-1.19324	5.61022	1	-1.08828	3.4251	1	-1.45259	4.36531	1	-1.03884	3.28269	1	-0.273182	1.39567	0	-0.470609	1.38646	0	-0.078931	0.155651	0	-0.270007	0.68857	0
ZMO0855	ispA2	geranylgeranyl pyrophosphate synthase	-1.78537	11.0697	1	-1.74985	8.8617	1	-2.07909	9.52804	1	-1.52716	8.33768	1	-1.91828	11.3493	1	-1.63122	8.59117	1	-2.00057	9.37903	1	-2.12304	9.60905	1	-0.132909	2.00459	1	0.118637	0.894097	0	0.0785217	0.529492	0	-0.595885	4.83731	1
ZMO0856	xseB	exodeoxyribonuclease VII small subunit	-1.36687	7.29102	1	-1.07369	4.40937	1	-2.08935	6.81873	1	-0.937581	3.95529	1	-1.8177	8.38005	1	-1.31374	5.11357	1	-2.42752	7.38608	1	-1.71183	6.0752	1	-0.450825	3.37336	1	-0.240047	0.885423	0	-0.338175	1.36074	0	-0.774254	3.34734	1
ZMO0857	ZMO1_ZMO0857	DUF1013 domain-containing protein	-1.57695	9.00761	1	-1.38729	6.42711	1	-2.33005	8.3954	1	-1.01351	5.27631	1	-1.7323	9.37077	1	-1.19143	5.86366	1	-2.04915	7.90281	1	-1.95633	7.72571	1	-0.155351	1.49343	0	0.195865	1.00712	0	0.280904	1.57273	1	-0.942822	5.01846	1
ZMO0860	ZMO1_ZMO0860	ferredoxin	1.23867	6.32112	1	1.20618	4.26309	1	1.28405	4.47589	1	1.22579	4.31762	1	1.32245	6.56533	1	1.04377	3.7854	1	1.10046	3.95765	1	1.82312	5.72065	1	0.0837739	0.384044	0	-0.162411	0.441521	0	-0.183594	0.514682	0	0.597327	2.1951	1
ZMO0862	ZMO1_ZMO0862	YbaB/EbfC family DNA-binding protein	-0.524532	4.37101	1	-0.804657	3.96483	1	-0.171582	0.704147	0	-0.597356	3.03752	1	-1.17898	7.32104	1	-1.56049	6.30962	1	-0.878984	4.25908	1	-1.09745	5.02796	1	-0.654445	5.14298	1	-0.755837	3.7612	1	-0.707402	3.55049	1	-0.500097	2.54277	1
ZMO0863	dcd	deoxycytidine triphosphate deaminase	-2.185	7.76297	1	-2.16322	5.66739	1	-2.21147	5.74794	1	-2.1803	5.69607	1	-2.05089	7.52147	1	-2.11282	5.58156	1	-2.04243	5.45871	1	-1.99743	5.37828	1	0.134106	0.547823	0	0.050407	0.0915335	0	0.169045	0.368827	0	0.182866	0.406304	0
ZMO0864	cdd	cytidine deaminase	-1.28604	7.61063	1	-1.36137	5.76604	1	-1.16794	5.21125	1	-1.32881	5.6776	1	-1.50209	8.20453	1	-1.50609	6.13792	1	-1.32501	5.66714	1	-1.67516	6.53385	1	-0.216043	1.82602	1	-0.144719	0.559682	0	-0.157067	0.620783	0	-0.346343	1.668	1
ZMO0866	ZMO1_ZMO0866	cation diffusion facilitator family transporter	-2.03166	6.43248	1	-2.30777	4.89762	1	-1.63276	3.72914	1	-2.15445	4.65731	1	-2.70665	7.51446	1	-3.02937	5.87773	1	-2.55067	5.25324	1	-2.53991	5.23808	1	-0.674987	2.72908	1	-0.7216	1.59943	1	-0.917909	2.11124	1	-0.38545	0.730783	0
ZMO0867	hpnA	hopanoid-associated sugar epimerase HpnA	-0.89035	4.94123	1	-0.679754	2.39287	1	-1.52478	4.90133	1	-0.466521	1.56036	0	-1.63243	7.17217	1	-1.30929	4.37351	1	-2.14205	6.13178	1	-1.44596	4.71544	1	-0.742083	4.31081	1	-0.629534	2.20252	1	-0.617279	2.15543	1	-0.979436	3.42789	1
ZMO0868	hpnB	hopene-associated glycosyltransferase HpnB	-0.450493	3.34818	1	-0.198628	0.689176	0	-0.962407	4.01674	1	-0.190446	0.65329	0	-1.19799	6.76468	1	-1.08034	4.4049	1	-1.67241	5.96167	1	-0.841232	3.58198	1	-0.7475	5.03514	1	-0.881707	3.73152	1	-0.710007	3.06529	1	-0.650787	2.81548	1
ZMO0869	hpnC	squalene synthase HpnC	-0.368772	3.45548	1	-0.193522	0.899085	0	-0.858864	4.42384	1	-0.0539303	0.187274	0	-0.915263	6.63622	1	-0.877062	4.49564	1	-1.19253	5.58394	1	-0.676197	3.63446	1	-0.546491	4.75969	1	-0.68354	3.66881	1	-0.333665	1.759	1	-0.622266	3.37481	1
ZMO0870	hpnD	squalene synthase HpnD	-0.55142	4.67556	1	-0.374205	1.93259	1	-0.919482	4.54412	1	-0.360572	1.85207	1	-1.24565	7.67715	1	-0.96421	4.70862	1	-1.57512	6.48816	1	-1.19764	5.47925	1	-0.694235	5.49378	1	-0.590005	3.11443	1	-0.655635	3.43373	1	-0.837064	4.2244	1
ZMO0871	hpnE	squalene-associated FAD-dependent desaturase HpnE	-0.655571	5.4961	1	-0.610383	3.39182	1	-0.917905	4.73904	1	-0.438424	2.45101	1	-1.21378	7.79941	1	-1.1264	5.46702	1	-1.37532	6.19894	1	-1.13964	5.50933	1	-0.558214	4.92124	1	-0.516014	2.8938	1	-0.457417	2.56213	1	-0.701212	3.83066	1
ZMO0872	shc1	squalene-hopene cyclase	-1.16979	7.29086	1	-1.24918	5.49172	1	-1.38299	5.86284	1	-0.87719	4.25176	1	-1.63604	8.57377	1	-1.55789	6.30294	1	-1.82228	6.88989	1	-1.52795	6.23083	1	-0.466251	3.9763	1	-0.308709	1.47206	0	-0.439286	2.21397	1	-0.650759	3.29216	1
ZMO0874	hpnH	hopanoid biosynthesis associated radical SAM protein HpnH	-0.839957	7.1697	1	-0.899455	5.38622	1	-1.1959	6.43266	1	-0.424515	2.91499	1	-1.34137	8.96183	1	-1.55134	7.41333	1	-1.31764	6.79584	1	-1.15513	6.30348	1	-0.501414	5.26019	1	-0.651883	4.25986	1	-0.12174	0.665792	0	-0.730619	4.65006	1
ZMO0875	ispH	4-hydroxy-3-methylbut-2-enyl diphosphate reductase	-1.00274	8.55716	1	-1.17621	7.06891	1	-1.27414	7.37196	1	-0.557883	4.36227	1	-1.23545	9.3626	1	-1.24235	7.27606	1	-1.41754	7.77823	1	-1.04647	6.62892	1	-0.23271	3.31096	1	-0.0661386	0.391047	0	-0.143405	1.03831	0	-0.488586	3.91955	1
ZMO0876	hpnM	hopanoid biosynthesis associated membrane protein HpnM	-0.364504	3.96396	1	-0.613438	3.86987	1	0.0561381	0.23943	0	-0.536211	3.44198	1	0.654415	6.02286	1	0.639223	4.00483	1	0.824232	4.87266	1	0.499788	3.22713	1	1.01892	7.68791	1	1.25266	6.39368	1	0.768094	4.62647	1	1.036	5.69283	1
ZMO0877	ZMO1_ZMO0877	hypothetical protein	0.151354	0.818169	0	0.48382	1.74648	1	0.278781	0.88475	0	-0.308539	1.00617	0	1.19939	6.23581	1	1.75214	5.60968	1	0.66732	2.49673	1	1.17871	4.21674	1	1.04804	5.73873	1	1.26832	4.46543	1	0.388539	1.34189	0	1.48724	5.02069	1
ZMO0880	cheA2	putative CheA signal transduction histidine kinase	0.487149	2.2725	1	0.944021	2.55987	1	0.145166	0.262876	0	0.372259	0.847585	0	0.917924	4.13749	1	1.26977	3.41373	1	0.459285	1.10579	0	1.02472	2.78297	1	0.430775	1.98292	1	0.325751	0.715147	0	0.314118	0.682818	0	0.652456	1.69821	1
ZMO0883	rpsI	ribosomal protein S9	-3.05427	9.13335	1	-3.10026	7.08702	1	-2.84972	6.7693	1	-3.21283	7.22204	1	-3.60804	9.77826	1	-3.11057	7.09958	1	-3.58744	7.64131	1	-4.12609	8.17635	1	-0.553768	3.02072	1	-0.010317	0.0178081	0	-0.737723	2.31034	1	-0.913263	2.8798	1
ZMO0884	rplM	ribosomal protein L13	-3.11544	8.29076	1	-3.269	6.39023	1	-2.81208	5.83339	1	-3.26522	6.38591	1	-4.41377	9.63502	1	-4.24376	7.37293	1	-3.89626	7.04922	1	-5.10129	8.07526	1	-1.29834	5.02642	1	-0.974759	2.41155	1	-1.08418	2.69319	1	-1.83607	4.32259	1
ZMO0885	ZMO1_ZMO0885	hypothetical protein	3.38937	8.74573	1	3.53587	6.8114	1	3.79469	7.07783	1	2.83757	5.99151	1	4.95634	10.2165	1	5.69051	8.62573	1	4.20184	7.46437	1	4.97668	8.11072	1	1.56697	5.82791	1	2.15464	4.99531	1	0.407156	0.885766	0	2.13911	4.96972	1
ZMO0888	ZMO1_ZMO0888	resolvase domain-containing protein	0.475738	4.54121	1	0.427642	2.51864	1	0.744134	4.19454	1	0.255437	1.39884	0	1.60341	9.06479	1	1.36877	6.37018	1	1.76463	7.32614	1	1.67684	7.13274	1	1.12767	7.71258	1	0.941128	5.0056	1	1.02049	5.29437	1	1.4214	6.51097	1
ZMO0889	mro	aldose 1-epimerase	1.37101	8.126	1	1.19374	5.5453	1	1.60609	6.64144	1	1.31319	5.89364	1	3.47145	11.7253	1	3.20858	9.28539	1	3.43289	9.5469	1	3.77288	9.91289	1	2.10044	9.77182	1	2.01484	7.49828	1	1.8268	7.12647	1	2.45969	8.26098	1
ZMO0892	ZMO1_ZMO0892	helicase c2	0.79548	6.51528	1	0.594518	3.56877	1	0.855612	4.78399	1	0.936312	5.10205	1	0.960828	7.22641	1	0.627888	3.74252	1	1.33544	6.39867	1	0.919157	5.03635	1	0.165347	1.66873	1	0.0333707	0.122921	0	0.479826	2.92357	1	-0.0171545	0.0597411	0
ZMO0895	ZMO1_ZMO0895	hypothetical protein	1.28601	3.47629	1	1.51692	2.3844	1	1.56767	2.46893	1	0.773445	1.07744	0	1.13244	3.09085	1	1.33232	2.06938	1	0.693433	0.938539	0	1.37157	2.13729	1	-0.153571	0.283664	0	-0.184599	0.184716	0	-0.874241	1.25568	0	0.598127	0.777668	0
ZMO0896	ZMO1_ZMO0896	hypothetical protein	-0.674199	3.64613	1	-0.917356	2.91625	1	-0.596737	1.8398	1	-0.508504	1.52312	0	-1.65422	6.821	1	-1.56777	4.62721	1	-1.50866	4.4947	1	-1.88624	5.27991	1	-0.980024	4.90485	1	-0.65041	2.0296	1	-0.911924	2.89931	1	-1.37774	4.18664	1
ZMO0899	ZMO1_ZMO0899	NAD+ synthetase	-0.306939	4.68369	1	-0.128841	1.08453	0	-0.596823	5.09056	1	-0.195153	1.79775	1	-0.591195	7.08048	1	0.000509558	0.00261369	0	-1.05371	7.18879	1	-0.720384	5.76998	1	-0.284256	4.41915	1	0.12935	1.08992	0	-0.456888	4.16644	1	-0.52523	4.64163	1
ZMO0902	ZMO1_ZMO0902	TonB-dependent receptor	1.00726	4.58964	1	1.10908	3.12584	1	0.903263	2.54934	1	1.00945	2.85353	1	1.38204	5.71644	1	1.59146	4.27566	1	1.43727	3.93648	1	1.1174	3.14801	1	0.374778	1.76945	1	0.482381	1.23618	0	0.534011	1.40116	0	0.107942	0.194655	0
ZMO0903	leuA	2-isopropylmalate synthase	0.152436	0.876309	0	0.253208	0.830887	0	0.0623222	0.151403	0	0.141778	0.39996	0	0.933192	5.48684	1	1.05121	3.99158	1	0.751396	2.9514	1	0.996974	3.81852	1	0.780755	4.85038	1	0.797997	3.12703	1	0.689073	2.70813	1	0.855196	3.33534	1
ZMO0904	bga	beta-galactosidase	1.212	7.54973	1	1.21827	5.51923	1	1.36669	5.93928	1	1.05104	4.99011	1	1.17221	7.42271	1	1.30234	5.76228	1	1.25986	5.64124	1	0.95443	4.65218	1	-0.0397932	0.238135	0	0.0840674	0.301738	0	-0.106832	0.404263	0	-0.0966151	0.357262	0
ZMO0905	mdoD	glucan biosynthesis protein MdoD	0.619012	6.56622	1	0.887702	5.86599	1	0.064457	0.360264	0	0.904878	5.93642	1	1.06036	8.61441	1	1.39267	7.55436	1	0.445302	3.49178	1	1.34311	7.4165	1	0.441349	5.32254	1	0.504966	3.89334	1	0.380845	3.01996	1	0.438235	3.44203	1
ZMO0908	ZMO1_ZMO0908	putative capsule polysaccharide export protein	-1.59703	4.87226	1	-1.20361	2.31097	1	-1.78682	3.41969	1	-1.80067	3.44359	1	-1.30012	4.16565	1	-1.11867	2.13341	1	-1.74779	3.35174	1	-1.03389	1.95283	1	0.296912	0.829952	0	0.084931	0.09709	0	0.0390276	0.0423792	0	0.766776	1.37055	0
ZMO0911	ZMO1_ZMO0911	polysaccharide export system periplasmic protein	-1.29889	7.26808	1	-1.16743	4.85502	1	-1.53511	5.83957	1	-1.19413	4.9346	1	-1.71886	8.33802	1	-1.49777	5.74937	1	-1.8171	6.46396	1	-1.84172	6.51425	1	-0.419971	3.29417	1	-0.330332	1.39704	0	-0.281987	1.14854	0	-0.647595	2.95041	1
ZMO0912	ZMO1_ZMO0912	DUF885 domain-containing protein	0.971036	4.4536	1	0.832024	2.33017	1	0.959965	2.7055	1	1.12112	3.14919	1	1.00304	4.56503	1	0.535163	1.39984	0	1.32409	3.66193	1	1.14988	3.22491	1	0.0320065	0.0919686	0	-0.296861	0.666292	0	0.364122	0.864059	0	0.0287585	0.0456749	0
ZMO0913	ilvE	branched-chain amino acid aminotransferase	-1.36599	6.52093	1	-1.28585	4.32972	1	-1.37909	4.56922	1	-1.43304	4.70218	1	-1.5645	7.03096	1	-1.35582	4.51062	1	-1.52947	4.93038	1	-1.80821	5.52961	1	-0.198506	1.07809	0	-0.0699682	0.154056	0	-0.150376	0.380023	0	-0.375174	1.20259	0
ZMO0914	folD	bifunctional methylenetetrahydrofolate dehydrogenase/methenyltetrahydrofolate cyclohydrolase	-1.16553	5.75436	1	-1.48256	4.65191	1	-0.635512	2.12191	1	-1.37852	4.40161	1	-1.32747	6.23387	1	-1.75858	5.25452	1	-0.674689	2.26585	1	-1.54915	4.80505	1	-0.161941	0.783131	0	-0.276015	0.767258	0	-0.0391767	0.0770548	0	-0.170631	0.418389	0
ZMO0915	copA	copper-translocating P-type ATPase	2.53462	9.61265	1	2.98433	8.12429	1	2.55807	7.53538	1	2.06145	6.71885	1	2.50502	9.56714	1	2.67982	7.7126	1	2.26677	7.07662	1	2.56846	7.5508	1	-0.029604	0.134544	0	-0.304514	1.17579	0	-0.291306	1.11229	0	0.507008	2.15299	1
ZMO0916	ZMO1_ZMO0916	heavy metal transport/detoxification protein	2.69595	7.96783	1	2.89008	6.15681	1	3.07994	6.39324	1	2.11783	5.02779	1	2.73378	8.02117	1	2.36505	5.42297	1	2.77243	6.00322	1	3.06386	6.37373	1	0.0378296	0.102741	0	-0.525029	1.26095	0	-0.307506	0.640921	0	0.946024	2.49028	1
ZMO0918	katE	catalase	5.10158	11.1749	1	6.06486	9.71276	1	4.63091	8.67024	1	4.60897	8.65195	1	4.85028	10.9783	1	5.78347	9.52873	1	4.02087	8.12736	1	4.74651	8.76525	1	-0.251296	1.26673	0	-0.281391	0.730102	0	-0.610041	1.89738	1	0.137545	0.299408	0
ZMO0919	ZMO1_ZMO0919	diguanylate cyclase with beta propeller sensor	1.33454	4.79565	1	1.75872	3.87024	1	1.12141	2.53407	1	1.12349	2.53894	1	1.11212	4.17079	1	1.24377	2.8159	1	0.632841	1.31405	0	1.45976	3.2836	1	-0.222416	0.702319	0	-0.514948	1.01557	0	-0.488573	0.950188	0	0.336271	0.591	0
ZMO0920	ZMO1_ZMO0920	hypothetical protein	3.05812	7.93942	1	3.28848	6.14078	1	3.26623	6.11564	1	2.61967	5.31047	1	3.47448	8.42902	1	2.95831	5.75136	1	3.67668	6.55616	1	3.78844	6.66835	1	0.416351	1.57783	1	-0.330173	0.59221	0	0.41045	0.780902	0	1.16878	2.69878	1
ZMO0921	ZMO1_ZMO0921	hypothetical protein	0.866263	5.67346	1	0.977856	4.1691	1	0.63087	2.81215	1	0.990062	4.2107	1	0.989251	6.1616	1	0.997332	4.2353	1	0.697897	3.10261	1	1.27252	5.07992	1	0.122988	0.782585	0	0.0194762	0.0490818	0	0.0670261	0.189954	0	0.282463	1.1189	0
ZMO0925	ZMO1_ZMO0925	cold-shock DNA-binding domain protein	1.27763	6.16428	1	1.5597	4.89736	1	1.03191	3.51631	1	1.24129	4.11384	1	1.54081	6.86422	1	1.53609	4.84375	1	1.0131	3.45897	1	2.07322	5.92352	1	0.26317	1.47451	0	-0.0236064	0.0459521	0	-0.0188062	0.036249	0	0.831924	2.87286	1
ZMO0927	aat	leucyl/phenylalanyl-tRNA--protein transferase	1.10176	6.13881	1	1.1631	4.37031	1	0.898746	3.52589	1	1.24343	4.59936	1	0.818989	5.06127	1	0.785731	3.11642	1	0.754717	2.99851	1	0.91652	3.58748	1	-0.282769	1.8961	1	-0.377371	1.39144	0	-0.144029	0.413873	0	-0.326907	1.16503	0
ZMO0929	ZMO1_ZMO0929	hypothetical protein	0.504021	0.733241	0	0.812632	0.572337	0	-1.03338	0.99713	0	1.73281	1.84089	1	-0.469694	0.671032	0	0.970833	0.715555	0	-3.86874	3.92468	1	1.48883	1.54923	0	-0.973715	1.78614	1	0.158202	0.105903	0	-2.83536	3.02643	1	-0.243982	0.172015	0
ZMO0930	ZMO1_ZMO0930	hypothetical protein	-0.159929	0.690602	0	0.589653	1.7661	1	-0.650754	1.97817	1	-0.418687	1.16567	0	-0.0578024	0.199037	0	1.1679	3.5729	1	-1.23996	3.76365	1	-0.101351	0.201886	0	0.102127	0.39319	0	0.578249	1.7262	1	-0.589205	1.76453	1	0.317336	0.82106	0
ZMO0931	ZMO1_ZMO0931	hypothetical protein	-0.491798	2.22058	1	0.277086	0.560171	0	-1.30346	3.39968	1	-0.449022	1.03397	0	-0.441286	1.96808	1	0.836965	2.17816	1	-1.59683	4.04976	1	-0.563991	1.37354	0	0.0505116	0.14129	0	0.559879	1.36128	0	-0.293376	0.60214	0	-0.114969	0.1929	0
ZMO0932	zliS	DUF847/glycoside hydrolase family 108 domain-containing protein	0.340451	1.91366	1	0.889119	2.95893	1	0.0171638	0.0317535	0	0.11507	0.254193	0	0.503657	2.90441	1	1.53773	4.72033	1	-0.495716	1.56142	0	0.468953	1.46034	0	0.163206	0.77413	0	0.648614	2.13027	1	-0.51288	1.62617	1	0.353883	1.02967	0
ZMO0935	gstA	glutathione S-transferase domain protein	1.22407	5.75535	1	1.4299	4.3603	1	1.69022	4.94012	1	0.552088	1.70854	1	1.64911	6.86308	1	1.9411	5.43454	1	1.32482	4.10347	1	1.68142	4.92171	1	0.425042	2.36182	1	0.511193	1.55931	0	-0.365404	1.02988	0	1.12933	3.5854	1
ZMO0937	ZMO1_ZMO0937	aromatic-amino-acid transaminase	0.438113	2.951	1	-0.404559	1.47454	0	1.01331	3.83882	1	0.705593	2.74586	1	0.455491	3.06394	1	-0.365939	1.30429	0	1.19573	4.38996	1	0.536682	2.05168	1	0.017378	0.0674099	0	0.0386194	0.088154	0	0.182426	0.541077	0	-0.168911	0.491185	0
ZMO0941	ZMO1_ZMO0941	NAD-dependent epimerase/dehydratase	1.70817	8.23748	1	1.80093	6.35628	1	1.7026	6.14776	1	1.62097	5.96631	1	1.82648	8.49479	1	2.01139	6.76984	1	1.45455	5.56996	1	2.0135	6.77378	1	0.11831	0.747358	0	0.210454	0.773153	0	-0.248051	0.952865	0	0.392528	1.67828	1
ZMO0942	scrB	sucrose-6-phosphate hydrolase	2.20523	11.7141	1	2.55185	10.1451	1	2.08412	9.36034	1	1.97972	9.16163	1	2.12516	11.57	1	2.70817	10.376	1	1.41492	7.86978	1	2.25238	9.66093	1	-0.0800755	1.02842	0	0.156324	1.19508	0	-0.669206	5.08566	1	0.272655	2.29754	1
ZMO0945	ZMO1_ZMO0945	galactose mutarotase-like structural superfamily protein	-0.734399	5.65885	1	-0.893041	4.40704	1	-0.481591	2.51655	1	-0.828563	4.15391	1	-0.963479	6.66394	1	-1.02328	4.87884	1	-0.680943	3.51798	1	-1.18622	5.40554	1	-0.22908	2.03989	1	-0.130236	0.514442	0	-0.199351	0.882928	0	-0.357654	1.81195	1
ZMO0946	tig	trigger factor	-2.90629	8.40421	1	-2.8443	6.24089	1	-3.23189	6.71798	1	-2.64268	5.96897	1	-2.7798	8.23331	1	-2.52563	5.80255	1	-3.02023	6.46436	1	-2.79355	6.17411	1	0.126485	0.439191	0	0.318673	0.704411	0	0.211652	0.42078	0	-0.150869	0.278571	0
ZMO0947	ZMO1_ZMO0947	glycosyl transferase family 2	-2.22758	8.05123	1	-2.37251	6.21347	1	-2.34803	6.175	1	-1.96219	5.5166	1	-2.88792	9.05017	1	-2.73741	6.74774	1	-3.05379	7.16029	1	-2.87257	6.92914	1	-0.660346	3.66324	1	-0.364901	1.0436	0	-0.705758	2.28596	1	-0.910379	2.96937	1
ZMO0952	ZMO1_ZMO0952	SpoU type tRNA/rRNA methyltransferase	-0.0734105	0.20126	0	-0.213922	0.374595	0	-0.0811556	0.120933	0	0.0748468	0.110573	0	-0.651258	2.78639	1	-0.872246	2.12404	1	-0.0595864	0.0861784	0	-1.02194	2.51893	1	-0.577848	2.46451	1	-0.658323	1.53321	0	0.0215692	0.0295256	0	-1.09679	2.70878	1
ZMO0955		transposase DDE domain containing protein	0.921915	4.71518	1	1.21265	3.78937	1	0.705454	2.23783	1	0.847639	2.71432	1	1.05468	5.19011	1	1.4033	4.27196	1	0.439407	1.28525	0	1.32132	4.07043	1	0.132763	0.566694	0	0.190653	0.447931	0	-0.266048	0.681772	0	0.473682	1.40948	0
ZMO0962	nagA	N-acetylglucosamine-6-phosphate deacetylase	-1.10374	4.9036	1	-1.23439	3.44598	1	-0.98565	2.78245	1	-1.09117	3.07349	1	-1.45007	5.88703	1	-1.56219	4.20815	1	-1.14564	3.21818	1	-1.64237	4.37739	1	-0.346328	1.60936	1	-0.327799	0.757264	0	-0.159993	0.309397	0	-0.551193	1.45362	0
ZMO0963	ZMO1_ZMO0963	TetR family transcriptional regulator	-0.601699	2.64485	1	-0.613898	1.45691	0	-0.632145	1.50946	0	-0.559055	1.29918	0	-1.13549	4.63275	1	-0.964044	2.439	1	-1.22104	3.0928	1	-1.22138	3.09362	1	-0.533791	2.3327	1	-0.350146	0.719727	0	-0.588898	1.38494	0	-0.662328	1.59633	1
ZMO0965	ZMO1_ZMO0965	efflux pump membrane protein	-1.03365	7.44161	1	-1.31245	6.27312	1	-1.17128	5.85279	1	-0.617225	3.63553	1	-0.693679	5.94639	1	-1.01836	5.34414	1	-0.339892	1.99622	1	-0.722781	4.15039	1	0.339971	3.48743	1	0.294084	1.68883	1	0.831384	4.62703	1	-0.105556	0.468549	0
ZMO0966	emrB	EmrB/QacA subfamily drug resistance transporter	-0.747658	5.91837	1	-1.05198	5.16464	1	-0.929286	4.727	1	-0.261708	1.32802	0	-0.478691	4.33462	1	-0.889581	4.57554	1	-0.237011	1.1744	0	-0.309479	1.62697	1	0.268967	2.56883	1	0.162398	0.727584	0	0.692274	3.73835	1	-0.0477716	0.164672	0
ZMO0967	ZMO1_ZMO0967	NupC-like Na+ dependent nucleoside transporter	-0.104648	0.340917	0	-0.679331	1.76777	1	-0.175732	0.328324	0	0.54112	1.34556	0	-1.30541	5.34172	1	-2.17678	5.20547	1	-0.423661	0.991086	0	-1.31579	3.5053	1	-1.20076	5.04307	1	-1.49745	3.91923	1	-0.247929	0.502331	0	-1.85691	4.64532	1
ZMO0968	ZMO1_ZMO0968	hypothetical protein	-0.373401	0.516151	0	-0.982246	0.87711	0	-0.548491	0.420165	0	0.410535	0.294951	0	-1.64711	3.01234	1	-2.12396	2.22318	1	-1.28205	1.22697	0	-1.53533	1.53007	0	-1.27371	2.31661	1	-1.14172	1.06121	0	-0.733557	0.60509	0	-1.94587	2.01734	1
ZMO0969	ZMO1_ZMO0969	xanthine/uracil/vitamin C permease	-0.972477	4.91347	1	-1.1071	3.51006	1	-1.1456	3.61767	1	-0.664733	2.10344	1	-1.25917	5.84393	1	-1.19533	3.75333	1	-1.1877	3.73276	1	-1.39449	4.26151	1	-0.286697	1.49841	0	-0.0882336	0.178811	0	-0.0421001	0.0786597	0	-0.729759	2.32945	1
ZMO0970	ZMO1_ZMO0970	purine nucleoside permease	-0.835066	4.48834	1	-1.06726	3.48971	1	-1.14957	3.72473	1	-0.288371	0.788147	0	-1.28537	6.03058	1	-1.34412	4.23908	1	-1.08201	3.53265	1	-1.42999	4.4493	1	-0.450308	2.57933	1	-0.276863	0.748319	0	0.0675542	0.136668	0	-1.14162	3.7025	1
ZMO0971	add2	adenosine deaminase	-1.37313	5.62609	1	-1.1725	3.23726	1	-1.40978	3.81391	1	-1.53712	4.09781	1	-1.19907	5.13755	1	-1.08669	3.0123	1	-1.28297	3.51381	1	-1.22755	3.37687	1	0.174062	0.666354	0	0.0858094	0.146675	0	0.126809	0.229907	0	0.309568	0.689151	0
ZMO0972	ZMO1_ZMO0972	hopanoid biosynthesis associated glycosyl transferase protein HpnI	-1.88002	7.21174	1	-1.6135	4.64201	1	-2.13939	5.64684	1	-1.88718	5.19398	1	-1.88036	7.21242	1	-1.45367	4.28481	1	-2.13282	5.63564	1	-2.05459	5.4999	1	-0.000338082	0.00097602	0	0.159832	0.34669	0	0.00656875	0.0110742	0	-0.167415	0.366912	0
ZMO0973	ZMO1_ZMO0973	hopanoid biosynthesis associated radical SAM protein HpnJ	-1.4806	8.201	1	-1.59102	6.3918	1	-1.22393	5.42809	1	-1.62686	6.47491	1	-1.95777	9.27741	1	-1.60248	6.41855	1	-1.894	7.04622	1	-2.37685	7.90992	1	-0.47717	4.06211	1	-0.0114574	0.0325304	0	-0.670064	3.39021	1	-0.749989	3.7449	1
ZMO0974	ZMO1_ZMO0974	hopanoid biosynthesis associated protein HpnK	-1.53918	8.19939	1	-1.5889	6.24093	1	-1.34974	5.64074	1	-1.67892	6.44608	1	-1.74701	8.68634	1	-1.27898	5.44534	1	-1.86762	6.84539	1	-2.09443	7.27857	1	-0.207826	1.69349	1	0.309917	1.41507	0	-0.517885	2.53862	1	-0.41551	1.99864	1
ZMO0975	ZMO1_ZMO0975	conserved hypothetical membrane spanning protein	-2.11787	5.75735	1	-1.97699	3.62418	1	-2.35121	4.19025	1	-2.02542	3.70125	1	-1.70541	4.97745	1	-0.946787	1.69189	1	-2.42381	4.29265	1	-1.74564	3.23916	1	0.412461	1.20139	0	1.0302	1.86677	1	-0.0725939	0.0787649	0	0.279781	0.368987	0
ZMO0976	xyrA	xylose reductase	3.20546	8.89183	1	3.73789	7.37571	1	3.36464	6.97734	1	2.51385	5.89048	1	4.1196	9.86249	1	5.17126	8.618	1	3.29904	6.90308	1	3.88851	7.52594	1	0.914138	4.25351	1	1.43336	3.92282	1	-0.0656025	0.110781	0	1.37465	3.78686	1
ZMO0978	ZMO1_ZMO0978	periplasmic binding protein	-0.529393	1.69306	1	-0.608526	1.02336	0	-0.279453	0.383523	0	-0.700199	1.22029	0	-0.556694	1.79569	1	-0.462866	0.722861	0	-0.189363	0.239933	0	-1.01785	1.91133	1	-0.0273012	0.0516605	0	0.14566	0.176836	0	0.0900901	0.103204	0	-0.317654	0.449464	0
ZMO0979	ZMO1_ZMO0979	TonB-dependent receptor	-0.806649	3.01294	1	-0.373937	0.636802	0	-1.85226	3.88504	1	-0.193747	0.282205	0	-0.850908	3.17022	1	-0.243589	0.372509	0	-1.88071	3.93486	1	-0.428425	0.757075	0	-0.0442586	0.097938	0	0.130348	0.177359	0	-0.0284452	0.0342073	0	-0.234679	0.355883	0
ZMO0982	ZMO1_ZMO0982	ABC transporter permease	-1.35287	5.7631	1	-1.06997	3.12052	1	-1.76367	4.74575	1	-1.22496	3.53304	1	-1.20161	5.33282	1	-1.30802	3.74132	1	-1.25682	3.61394	1	-1.03998	3.03699	1	0.15126	0.595958	0	-0.238056	0.528063	0	0.506857	1.3705	0	0.184979	0.385674	0
ZMO0983	ZMO1_ZMO0983	type 1 ABC transporter solute-binding subunit	-0.8704	5.56309	1	-0.668212	2.87532	1	-1.01468	4.17538	1	-0.928307	3.8813	1	-0.78161	5.17546	1	-0.560575	2.40169	1	-0.936081	3.90852	1	-0.848173	3.59151	1	0.0887905	0.49544	0	0.107637	0.319042	0	0.0786	0.219443	0	0.0801341	0.224466	0
ZMO0984	nlpD	lipoprotein NlpD	-0.700524	5.22556	1	-0.471034	2.275	1	-1.08574	4.83166	1	-0.544802	2.65168	1	-1.04009	6.6783	1	-0.808455	3.8335	1	-1.2894	5.4443	1	-1.02241	4.6222	1	-0.339565	2.86371	1	-0.337421	1.55251	0	-0.203669	0.827197	0	-0.477605	2.30932	1
ZMO0985	surE	5'-nucleotidase SurE	-1.24832	8.03698	1	-1.04258	5.31098	1	-1.65761	7.02563	1	-1.04477	5.31851	1	-1.56414	8.90424	1	-1.1832	5.76999	1	-1.75763	7.24735	1	-1.7516	7.23433	1	-0.315821	3.16293	1	-0.140617	0.645459	0	-0.100017	0.420663	0	-0.706829	3.96791	1
ZMO0986	serS	seryl-tRNA synthetase	-1.30428	8.8872	1	-1.0321	5.91908	1	-1.78262	7.97667	1	-1.09812	6.14792	1	-1.3984	9.15625	1	-0.9258	5.52208	1	-1.79691	8.00725	1	-1.47249	7.24833	1	-0.0941237	0.975936	0	0.106295	0.566828	0	-0.014298	0.0564209	0	-0.374368	2.59135	1
ZMO0987	ZMO1_ZMO0987	TraR/DksA family transcriptional regulator	-0.8612	6.6879	1	-0.816233	4.50521	1	-1.4552	6.59517	1	-0.312171	1.77566	1	-1.33143	8.34486	1	-1.24713	6.02143	1	-1.60937	6.97379	1	-1.13779	5.68474	1	-0.470233	4.49777	1	-0.4309	2.53601	1	-0.154177	0.740364	0	-0.825623	4.54455	1
ZMO0988	ZMO1_ZMO0988	DUF465 domain-containing protein	0.0157808	0.0369775	0	0.461407	0.962795	0	-0.790523	1.85892	1	0.376459	0.743305	0	-1.14787	4.50753	1	-0.66923	1.52752	0	-2.14417	4.76932	1	-0.630209	1.42032	0	-1.16365	4.55451	1	-1.13064	2.73868	1	-1.35365	3.2598	1	-1.00667	2.42903	1
ZMO0989	ibpA	heat-shock protein IbpA	2.27404	8.23985	1	1.81067	5.32949	1	2.8614	7.02218	1	2.15005	5.95507	1	3.65983	10.078	1	2.73848	6.85658	1	4.29427	8.572	1	3.94674	8.24763	1	1.38579	6.3628	1	0.927804	3.10804	1	1.43287	4.50551	1	1.79669	5.30163	1
ZMO0994	ZMO1_ZMO0994	hypothetical protein	1.05195	7.63672	1	1.08017	5.67979	1	1.02621	5.49351	1	1.04947	5.57481	1	0.545572	5.19664	1	0.552437	3.39406	1	0.830626	4.74099	1	0.253651	1.47326	0	-0.506375	4.93185	1	-0.527731	3.25449	1	-0.195581	1.06777	0	-0.795814	4.59233	1
ZMO0998	msrA	peptide methionine sulfoxide reductase	3.73633	9.66771	1	4.44716	8.22034	1	3.33419	7.12212	1	3.42763	7.22677	1	3.56367	9.48447	1	4.75265	8.47557	1	2.33993	5.80135	1	3.59842	7.41134	1	-0.172659	0.715707	0	0.305489	0.735367	0	-0.994261	2.94119	1	0.170794	0.354838	0
ZMO1000	metE	5- methyltetrahydropteroyltriglutamate--homocysteine S-methyltransferase	-0.881082	6.75756	1	-0.132841	0.609366	0	-1.99622	7.77566	1	-0.514189	3.01471	1	-0.616675	5.43972	1	0.221517	1.16525	0	-1.34191	6.27686	1	-0.729628	4.11113	1	0.264406	2.68811	1	0.354357	2.04279	1	0.654301	3.75422	1	-0.215439	1.12537	0
ZMO1001	ZMO1_ZMO1001	amino acid/peptide transporter	0.820954	4.84339	1	1.26245	4.4312	1	0.305449	0.986724	0	0.894964	3.31476	1	1.39911	6.7914	1	1.66196	5.39879	1	0.678279	2.52539	1	1.85708	5.80248	1	0.578153	3.66503	1	0.399507	1.3794	0	0.372831	1.26686	0	0.96212	3.53854	1
ZMO1003	thiD	bifunctional hydroxymethylpyrimidine/phosphomethylpyrimidine kinase	-0.754525	4.83605	1	-0.871705	3.48724	1	-0.826969	3.32473	1	-0.564902	2.26907	1	-0.868356	5.33554	1	-1.1586	4.41906	1	-0.526624	2.10073	1	-0.919845	3.65659	1	-0.113831	0.62797	0	-0.286894	1.01151	0	0.300345	1.07169	0	-0.354943	1.31976	0
ZMO1004	rnhB	ribonuclease H	-0.99011	6.14145	1	-1.07602	4.47186	1	-1.11716	4.60102	1	-0.777143	3.40829	1	-1.05619	6.38141	1	-1.20133	4.85419	1	-1.01852	4.28492	1	-0.948702	4.04731	1	-0.0660754	0.356025	0	-0.12531	0.397985	0	0.0986431	0.297296	0	-0.17156	0.589633	0
ZMO1006	folP	dihydropteroate synthase	-0.551419	4.85753	1	-0.274294	1.42384	0	-1.09823	5.35446	1	-0.281737	1.47092	0	-0.0862512	0.662591	0	0.0588804	0.211951	0	-0.287726	1.5088	0	-0.0299083	0.0987507	0	0.465168	4.2712	1	0.333174	1.7952	1	0.810501	4.2913	1	0.251828	1.28204	0
ZMO1007	ZMO1_ZMO1007	UPF0187 domain-containing protein	2.72449	9.12159	1	3.40381	7.86532	1	2.54528	6.76269	1	2.22437	6.25902	1	2.18505	8.27163	1	3.20154	7.63144	1	1.09544	3.77088	1	2.25816	6.31507	1	-0.539437	3.27317	1	-0.202267	0.544014	0	-1.44984	4.71296	1	0.0337932	0.0686308	0
ZMO1008	glcD	glycolate oxidase subunit GlcD	1.85842	7.61365	1	1.89941	5.64077	1	1.78357	5.41256	1	1.89227	5.62704	1	1.29552	6.25413	1	1.30443	4.31519	1	1.16692	3.94367	1	1.41523	4.59423	1	-0.562891	3.37228	1	-0.594987	2.03819	1	-0.616653	2.12119	1	-0.477034	1.57694	1
ZMO1009	ZMO1_ZMO1009	SapC family protein	-1.02306	5.30884	1	-1.33805	4.32593	1	-1.06498	3.57781	1	-0.666146	2.25307	1	-0.906214	4.87754	1	-1.07411	3.60477	1	-0.661441	2.23575	1	-0.983092	3.32949	1	0.116846	0.522674	0	0.263943	0.731775	0	0.403539	1.25135	0	-0.316946	0.923623	0
ZMO1010	ZMO1_ZMO1010	DUF4186 domain-containing protein	1.58921	9.11514	1	1.54587	6.90842	1	1.83632	7.56095	1	1.38545	6.49718	1	1.78552	9.5657	1	1.40455	6.54839	1	1.75928	7.39791	1	2.19274	8.23931	1	0.196313	2.01066	1	-0.141316	0.682301	0	-0.0770358	0.320303	0	0.80729	4.54617	1
ZMO1011	ZMO1_ZMO1011	YacG/DUF329 family protein	2.52734	7.07157	1	2.93601	5.5872	1	2.30275	4.72118	1	2.34327	4.78206	1	2.71973	7.34955	1	3.23458	5.94151	1	2.18437	4.53837	1	2.74024	5.33761	1	0.192392	0.571435	0	0.298573	0.49763	0	-0.118375	0.164356	0	0.396978	0.713565	0
ZMO1012	ZMO1_ZMO1012	hypothetical protein	-2.84101	7.35204	1	-2.44774	4.78433	1	-3.20018	5.74464	1	-2.87511	5.35587	1	-2.61332	7.03561	1	-2.30518	4.5758	1	-2.61807	5.02121	1	-2.91673	5.40768	1	0.227687	0.669961	0	0.142569	0.193669	0	0.582112	1.09822	0	-0.0416197	0.0501995	0
ZMO1013	ZMO1_ZMO1013	septum formation inhibitor Maf	-3.47669	7.59313	1	-3.89067	5.95318	1	-3.39704	5.4579	1	-3.14235	5.17775	1	-3.35351	7.45581	1	-3.37446	5.43379	1	-3.13121	5.16507	1	-3.55485	5.62267	1	0.123179	0.26415	0	0.516216	0.791217	0	0.265824	0.344279	0	-0.412503	0.594961	0
ZMO1014	infA	translation initiation factor IF-1	-2.4747	6.81556	1	-1.93631	3.97442	1	-3.0633	5.57125	1	-2.42448	4.7375	1	-1.76189	5.55745	1	-0.960738	1.99752	1	-2.84819	5.30814	1	-1.47674	3.12533	1	0.712808	2.61879	1	0.975572	2.03231	1	0.215111	0.313547	0	0.947741	1.96696	1
ZMO1019	dys	deoxyhypusine synthase	-2.18635	8.15094	1	-2.0815	5.89527	1	-2.39162	6.40953	1	-2.08594	5.90311	1	-2.70827	8.97476	1	-2.1851	6.07427	1	-2.84796	7.0654	1	-3.09177	7.37668	1	-0.521922	3.07903	1	-0.103602	0.231201	0	-0.456343	1.45579	0	-1.00582	3.40052	1
ZMO1020	lysA1	diaminopimelate decarboxylase LysA	-1.60813	6.97426	1	-1.70882	5.17302	1	-1.98428	5.71303	1	-1.13131	3.76524	1	-3.1032	9.49363	1	-2.90123	7.12827	1	-3.16428	7.45753	1	-3.2441	7.55235	1	-1.49507	6.69986	1	-1.19241	3.93617	1	-1.18	3.90194	1	-2.11279	5.94313	1
ZMO1025	nrdD	anaerobic ribonucleoside-triphosphate reductase	-1.96171	7.43808	1	-1.96208	5.39515	1	-2.2968	5.96962	1	-1.62625	4.72882	1	-1.98708	7.48696	1	-2.31409	5.99725	1	-1.85412	5.19192	1	-1.79304	5.07253	1	-0.0253699	0.080832	0	-0.35201	0.955807	0	0.442683	1.27428	0	-0.166782	0.372951	0
ZMO1026	ZMO1_ZMO1026	hypothetical protein	0.734962	2.01854	1	1.34952	2.1543	1	-0.125034	0.12209	0	0.980396	1.48699	0	0.746664	2.05467	1	1.64534	2.65943	1	-1.29142	2.0514	1	1.88607	3.04449	1	0.0117015	0.017939	0	0.295814	0.331703	0	-1.16639	1.82669	1	0.905678	1.35003	0
ZMO1027	pflA1	pyruvate-formate lyase-activating enzyme RflA	-0.771375	5.85959	1	-0.653577	3.40838	1	-1.35481	5.91078	1	-0.30574	1.51533	0	-0.653142	5.25566	1	-0.807877	4.08881	1	-0.962022	4.68312	1	-0.189528	0.834045	0	0.118233	0.920318	0	-0.1543	0.642029	0	0.392787	2.02994	1	0.116212	0.44931	0
ZMO1029	ZMO1_ZMO1029	ABC transporter related protein	-1.58847	6.92724	1	-1.72994	5.21634	1	-1.58427	4.904	1	-1.45121	4.59782	1	-0.992599	5.19412	1	-1.14379	3.80013	1	-1.07528	3.6026	1	-0.758718	2.58158	1	0.595875	3.47395	1	0.58615	1.95025	1	0.508987	1.65535	1	0.692489	2.3449	1
ZMO1030	ZMO1_ZMO1030	putative EfiE/EfiG/ABC2 family lantabiotic-exporting membrane pepmease	-1.07881	6.24809	1	-0.799913	3.32192	1	-1.47102	5.37206	1	-0.965487	3.91729	1	-0.46733	3.35811	1	-0.349378	1.34689	0	-1.11623	4.40231	1	0.0636233	0.166389	0	0.611476	4.22439	1	0.450535	1.82543	1	0.354781	1.37249	0	1.02911	4.12816	1
ZMO1033	cfa	cyclopropane fatty-acyl-phospholipid synthase Cfa	1.59361	6.79966	1	1.30206	4.10365	1	1.82349	5.27209	1	1.65529	4.92776	1	1.70121	7.04599	1	1.33655	4.19101	1	1.77376	5.17311	1	1.99332	5.59379	1	0.1076	0.44902	0	0.0344898	0.0650064	0	-0.0497292	0.0964555	0	0.338038	0.95404	0
ZMO1034	ZMO1_ZMO1034	calcium-binding EF-hand-containing protein	1.29783	5.11938	1	0.672467	1.6348	1	1.90547	4.54007	1	1.31556	3.33092	1	1.58642	5.8459	1	0.937183	2.37904	1	2.39021	5.33916	1	1.43186	3.59412	1	0.288586	1.13706	0	0.264716	0.508195	0	0.484747	1.09413	0	0.116296	0.188459	0
ZMO1036	argG	argininosuccinate synthase ArgG	-1.83141	8.92286	1	-1.54957	6.20048	1	-2.16023	7.44984	1	-1.78444	6.72731	1	-2.05284	9.36388	1	-1.72412	6.59835	1	-2.03198	7.2175	1	-2.40241	7.85499	1	-0.221426	1.85372	1	-0.174554	0.699511	0	0.128245	0.473878	0	-0.61797	3.07137	1
ZMO1039	nrdA	ribonucleoside-diphosphate reductase alpha subunit	-2.34199	10.7472	1	-1.80783	7.62746	1	-3.32434	9.97403	1	-1.89379	7.80473	1	-2.69252	11.29	1	-2.34945	8.63191	1	-3.26041	9.89871	1	-2.46771	8.82115	1	-0.350536	3.70765	1	-0.541614	3.34986	1	0.0639245	0.266369	0	-0.573919	3.52936	1
ZMO1040	ZMO1_ZMO1040	TonB-dependent receptor	0.647783	5.50807	1	0.995251	5.07771	1	0.494363	2.81582	1	0.453735	2.58121	1	1.05341	7.31781	1	1.25709	5.92326	1	0.936702	4.86342	1	0.966429	4.97353	1	0.405623	3.88652	1	0.261835	1.3804	0	0.442339	2.5139	1	0.512694	2.91889	1
ZMO1041	ZMO1_ZMO1041	NUDIX-like hydrolase	0.832553	7.30688	1	0.831462	5.26552	1	0.740068	4.85212	1	0.926128	5.65548	1	1.16629	8.59629	1	1.17204	6.52561	1	0.91819	5.62412	1	1.40863	7.21803	1	0.333734	4.00899	1	0.340576	2.4384	1	0.178122	1.14223	0	0.482503	3.43061	1
ZMO1042	ZMO1_ZMO1042	DUF477 domain-containing protein	1.05603	6.99548	1	1.28151	5.67276	1	0.813886	4.08227	1	1.07269	5.0326	1	1.20811	7.50556	1	1.34	5.83598	1	0.929367	4.53124	1	1.35498	5.87679	1	0.152085	1.24832	0	0.0584861	0.194668	0	0.115481	0.440622	0	0.282289	1.35956	0
ZMO1043	ZMO1_ZMO1043	LemA family protein	0.703383	5.8467	1	0.870754	4.64522	1	0.349922	1.96943	1	0.889474	4.71915	1	0.928923	6.88194	1	0.856983	4.59004	1	0.918207	4.83029	1	1.01158	5.17311	1	0.22554	2.22623	1	-0.0137712	0.0446142	0	0.568286	3.25245	1	0.122106	0.53427	0
ZMO1044	ZMO1_ZMO1044	large conductance mechanosensitive channel protein	-0.443918	2.52674	1	-0.917349	3.01641	1	-0.149322	0.342995	0	-0.265083	0.703037	0	-0.31847	1.74829	1	-1.24373	3.96231	1	0.59639	1.9135	1	-0.308073	0.851278	0	0.125447	0.546399	0	-0.326379	0.916083	0	0.745712	2.44693	1	-0.0429906	0.0826196	0
ZMO1045	ZMO1_ZMO1045	phosphate-selective porin O and P	0.641974	3.42977	1	1.36913	4.09896	1	0.00345769	0.00582119	0	0.553332	1.64516	1	1.42754	6.1956	1	1.96225	5.35005	1	0.857039	2.67076	1	1.46335	4.32248	1	0.785569	4.07828	1	0.593111	1.78499	1	0.853581	2.65978	1	0.910014	2.83678	1
ZMO1052	purC	phosphoribosylaminoimidazole-succinocarboxamide synthase	-1.26297	7.42895	1	-1.35254	5.63413	1	-1.37422	5.69209	1	-1.06215	4.77059	1	-2.11956	9.4178	1	-2.13096	7.32942	1	-1.9145	6.92414	1	-2.31323	7.64167	1	-0.856593	5.97309	1	-0.778422	3.72594	1	-0.540285	2.64137	1	-1.25107	5.35171	1
ZMO1055	ZMO1_ZMO1055	bifunctional diguanylate cyclase (GGDEF)/phosphodiesterase	1.44939	7.35533	1	1.80166	6.1102	1	0.998752	4.02622	1	1.54777	5.55333	1	1.37944	7.16774	1	1.16002	4.53155	1	1.3898	5.16564	1	1.5885	5.6478	1	-0.0699535	0.355698	0	-0.641639	2.68176	1	0.391047	1.54314	0	0.0407312	0.101018	0
ZMO1056	cca	polynucleotide adenylyltransferase	-1.56978	7.54004	1	-1.47309	5.2622	1	-1.5767	5.50728	1	-1.65954	5.6935	1	-1.37888	7.04814	1	-1.40808	5.10098	1	-1.37131	5.00704	1	-1.35725	4.97056	1	0.190895	1.20932	0	0.0650032	0.164407	0	0.205388	0.661746	0	0.302293	1.08096	0
ZMO1057	ZMO1_ZMO1057	GCN5-related N-acetyltransferase	-2.02278	7.1721	1	-2.23135	5.49583	1	-1.8721	4.86895	1	-1.9649	5.03979	1	-1.85736	6.84994	1	-1.72565	4.58506	1	-2.1349	5.33631	1	-1.71153	4.55672	1	0.165421	0.647173	0	0.505701	1.32618	0	-0.262799	0.580036	0	0.253362	0.553849	0
ZMO1059	ZMO1_ZMO1059	dihydroneopterin aldolase	-1.04807	7.09237	1	-0.978432	4.82537	1	-1.14851	5.39575	1	-1.01727	4.96238	1	-0.932839	6.65369	1	-0.94567	4.70639	1	-1.02285	4.98172	1	-0.829993	4.25905	1	0.115233	0.91814	0	0.0327617	0.105212	0	0.125661	0.510468	0	0.187278	0.846757	0
ZMO1060	sod	superoxide dismutase	3.24999	9.17669	1	3.81354	7.68029	1	3.42713	7.27388	1	2.50931	6.1049	1	3.73563	9.71569	1	4.54386	8.3512	1	3.54586	7.40319	1	3.11716	6.91539	1	0.485635	2.5158	1	0.730317	2.16174	1	0.118734	0.23291	0	0.607855	1.75468	1
ZMO1062	pspD	putative peripheral inner membrane phage shock protein pspD	2.41888	8.63521	1	2.58757	6.79789	1	2.80717	7.10516	1	1.8619	5.57892	1	1.50837	6.83408	1	2.41095	6.53274	1	0.843483	2.95012	1	1.27067	4.23664	1	-0.910509	4.98322	1	-0.176615	0.454862	0	-1.96369	5.77307	1	-0.59122	2.03042	1
ZMO1063	pspA	phage shock protein A PspA	1.75276	8.09558	1	1.4208	5.25864	1	2.29672	7.03321	1	1.54076	5.55113	1	1.63031	7.81842	1	2.21011	6.88819	1	1.33407	5.03401	1	1.34674	5.06757	1	-0.122453	0.720864	0	0.789315	3.29101	1	-0.96265	3.91807	1	-0.194024	0.643695	0
ZMO1064	pspB	phage shock protein B PspB	2.00217	9.02784	1	1.81327	6.55518	1	2.55795	7.85802	1	1.63528	6.17043	1	1.86267	8.74923	1	2.54092	7.83249	1	1.48894	5.82482	1	1.55814	5.99184	1	-0.1395	0.977556	0	0.727655	3.3762	1	-1.06901	4.64021	1	-0.0771411	0.236961	0
ZMO1065	pspC	phage shock protein C PspC	1.68076	8.65602	1	1.48936	6.11528	1	2.2804	7.71944	1	1.27251	5.53847	1	1.68429	8.6641	1	2.16612	7.52347	1	1.37863	5.83068	1	1.50811	6.16158	1	0.00352722	0.0169162	0	0.676761	3.39486	1	-0.901775	4.32625	1	0.235596	1.0457	0
ZMO1069	ZMO1_ZMO1069	heat shock protein DnaJ domain protein	0.613405	4.98366	1	0.95399	4.60688	1	0.238796	1.0985	0	0.64743	3.33758	1	0.876603	6.28177	1	1.25642	5.58537	1	0.323184	1.5934	1	1.05021	4.9427	1	0.263198	2.35507	1	0.302429	1.47114	0	0.0843877	0.298551	0	0.402776	2.05632	1
ZMO1070	ftsY	signal recognition particle-docking protein FtsY	-0.665804	5.67177	1	-0.500701	2.90154	1	-1.01285	5.20293	1	-0.483859	2.80493	1	-0.454334	4.32239	1	-0.128672	0.5759	0	-0.670487	3.79194	1	-0.563842	3.25014	1	0.211471	2.08981	1	0.37203	2.12631	1	0.342366	1.9367	1	-0.0799831	0.319378	0
ZMO1075	ffh	signal recognition particle protein	-0.713222	3.70483	1	-0.700427	2.11344	1	-0.957448	2.93031	1	-0.48179	1.36225	0	-0.981116	4.77591	1	-0.704656	2.1276	1	-1.11851	3.39281	1	-1.12018	3.39742	1	-0.267895	1.30065	0	-0.00422928	0.0070034	0	-0.161062	0.344282	0	-0.638394	1.90355	1
ZMO1076	rpsP	ribosomal protein S16	-1.08167	6.7546	1	-0.924434	4.21398	1	-1.10092	4.81414	1	-1.21967	5.17662	1	-1.28709	7.4119	1	-1.12436	4.88814	1	-1.25612	5.28208	1	-1.48077	5.87984	1	-0.205413	1.61711	1	-0.19993	0.788724	0	-0.155207	0.571787	0	-0.261102	1.10623	0
ZMO1077	rimM	16S rRNA processing protein RimM	-1.01129	7.21521	1	-0.630623	3.58395	1	-1.36659	6.28298	1	-1.03665	5.27237	1	-1.1454	7.68876	1	-0.597062	3.41322	1	-1.60746	6.89069	1	-1.23169	5.89877	1	-0.134114	1.21108	0	0.0335613	0.116488	0	-0.240867	1.26683	0	-0.195035	0.972169	0
ZMO1078	trmD	tRNA (guanosine(37)-N1)-methyltransferase TrmD	-2.42442	7.77775	1	-2.12205	5.23602	1	-2.85604	6.32236	1	-2.29519	5.51871	1	-2.71007	8.20414	1	-1.98078	4.99073	1	-3.26489	6.82309	1	-2.88455	6.35934	1	-0.285646	1.25635	0	0.141271	0.26309	0	-0.408851	0.989106	0	-0.58936	1.55554	0
ZMO1079	rplS	ribosomal protein L19	-2.61032	8.13678	1	-2.4417	5.817	1	-2.83665	6.37123	1	-2.55262	5.98028	1	-2.62645	8.1604	1	-2.09639	5.26389	1	-2.95987	6.52994	1	-2.82309	6.35339	1	-0.0161271	0.0447964	0	0.345308	0.818609	0	-0.123218	0.229164	0	-0.270472	0.600062	0
ZMO1080	ZMO1_ZMO1080	hypothetical protein	0.659193	2.01468	1	1.92931	3.43528	1	-0.440421	0.622043	0	0.488688	0.709919	0	0.812829	2.52899	1	2.37151	4.09917	1	-0.621941	0.964686	0	0.68892	1.09762	0	0.153636	0.332213	0	0.442194	0.62522	0	-0.181519	0.210707	0	0.200233	0.236376	0
ZMO1081	ZMO1_ZMO1081	hypothetical protein	-0.0404218	0.136807	0	0.386733	1.09398	0	-0.856862	2.73997	1	0.348863	0.960512	0	0.580772	3.20212	1	1.04821	3.32664	1	0.0850848	0.170598	0	0.609023	1.89536	1	0.621194	3.40676	1	0.661474	2.08102	1	0.941946	3.00821	1	0.260161	0.661389	0
ZMO1084	bscB	cellulose synthase subunit B BscB	0.708965	5.17408	1	1.11556	4.83421	1	0.211386	0.838663	0	0.799946	3.71436	1	1.05505	6.63294	1	1.19015	5.06268	1	0.940858	4.24804	1	1.03413	4.57045	1	0.34608	2.84291	1	0.0745837	0.231256	0	0.729472	3.42398	1	0.234184	0.955209	0
ZMO1085	bcsC	cellulose synthase operon C domain protein	0.620021	5.8157	1	0.91368	5.23	1	0.0898843	0.422012	0	0.856497	4.99986	1	1.18668	8.2623	1	1.22587	6.30447	1	1.14459	6.05022	1	1.18957	6.19285	1	0.566656	5.48777	1	0.312189	1.97748	1	1.05471	5.74965	1	0.333073	2.1263	1
ZMO1086	celA	endo-1%2C4-beta-D-glucanase (Cellulase)	0.225905	1.98488	1	0.488058	2.52453	1	-0.0871306	0.309375	0	0.276789	1.31621	0	1.04841	6.94294	1	1.35871	5.86236	1	0.711528	3.62393	1	1.07499	5.01651	1	0.822504	6.03672	1	0.870656	4.28586	1	0.798658	3.99765	1	0.798198	3.99575	1
ZMO1087	mltA	membrane-bound lytic murein transglycosylase A	1.65003	8.68936	1	1.75987	6.83964	1	1.5913	6.46213	1	1.59892	6.47995	1	1.4941	8.30751	1	1.58763	6.4535	1	1.28678	5.67767	1	1.60788	6.50084	1	-0.155932	1.28314	0	-0.17224	0.727098	0	-0.304519	1.48609	0	0.00896472	0.0257484	0
ZMO1088	rlpA	rare lipoprotein A RlpA	1.24452	5.0734	1	1.22467	3.20212	1	1.35505	3.51204	1	1.15384	3.02607	1	1.26434	5.12963	1	1.27611	3.32657	1	1.31908	3.42833	1	1.19783	3.13606	1	0.0198208	0.0510817	0	0.0514441	0.0785733	0	-0.0359735	0.0536622	0	0.0439917	0.0664356	0
ZMO1091	holB	DNA polymerase III subunit delta'	-0.414886	3.79	1	-0.642774	3.43705	1	-0.251517	1.23151	0	-0.350367	1.83541	1	-0.709201	5.64713	1	-1.02117	4.98337	1	-0.493479	2.66644	1	-0.612952	3.29133	1	-0.294315	2.75555	1	-0.378399	2.00409	1	-0.241962	1.17349	0	-0.262584	1.29897	0
ZMO1092	metG	methionine--tRNA ligase	-1.33687	8.1055	1	-1.60794	6.72027	1	-1.10453	5.33639	1	-1.29815	5.92433	1	-1.2842	7.95156	1	-1.46758	6.37858	1	-1.07637	5.24368	1	-1.30865	5.95398	1	0.052671	0.352932	0	0.14036	0.603895	0	0.0281544	0.0913727	0	-0.0105017	0.0321991	0
ZMO1093	ZMO1_ZMO1093	TatD family deoxyribonuclease	-1.05843	6.30992	1	-1.32758	5.1323	1	-0.937772	3.93884	1	-0.909944	3.84056	1	-1.15914	6.64938	1	-1.29045	5.03147	1	-1.09866	4.47011	1	-1.0883	4.43769	1	-0.100707	0.586111	0	0.0371209	0.0949816	0	-0.160886	0.529267	0	-0.178357	0.602863	0
ZMO1094	ZMO1_ZMO1094	metallo-beta-lactamase-like protein	-1.07044	5.63202	1	-1.42876	4.70272	1	-0.671436	2.3827	1	-1.11111	3.85474	1	-1.24103	6.17546	1	-1.55539	5.00088	1	-0.945952	3.34644	1	-1.22173	4.16795	1	-0.17059	0.893503	0	-0.126635	0.3094	0	-0.274517	0.813689	0	-0.110619	0.263102	0
ZMO1097	ZMO1_ZMO1097	thioredoxin-domain containing protein	0.560024	5.55356	1	0.306409	2.00274	1	1.03131	5.77705	1	0.34235	2.26445	1	0.737246	6.5684	1	0.452303	3.0134	1	1.02821	5.76601	1	0.731228	4.55181	1	0.177222	2.00679	1	0.145894	0.807632	0	-0.00310645	0.0112607	0	0.388878	2.59154	1
ZMO1100	ZMO1_ZMO1100	nucleotidyl transferase	-1.06655	8.77536	1	-0.749097	5.37902	1	-1.55095	8.10309	1	-0.899599	6.0474	1	-1.12522	8.98194	1	-0.866078	5.90749	1	-1.40403	7.72242	1	-1.10556	6.81627	1	-0.0586716	0.666044	0	-0.116981	0.796702	0	0.146925	1.06376	0	-0.205959	1.61175	1
ZMO1102	ZMO1_ZMO1102	histidine kinase	1.23032	7.81702	1	1.4465	6.35332	1	1.16492	5.55659	1	1.07953	5.28171	1	1.28559	7.98509	1	1.36169	6.129	1	1.11738	5.40575	1	1.37769	6.17227	1	0.0552698	0.377932	0	-0.0848133	0.32598	0	-0.0475437	0.165062	0	0.298166	1.56905	1
ZMO1107	ZMO1_ZMO1107	transcriptional regulator AsnC family	-0.717788	4.11708	1	-0.278018	0.793217	0	-0.698939	2.40168	1	-1.17641	3.93443	1	-1.17958	5.86754	1	-0.671968	2.30257	1	-1.32113	4.32132	1	-1.54565	4.86342	1	-0.461796	2.76096	1	-0.393949	1.2318	0	-0.622192	2.11655	1	-0.369245	1.13617	0
ZMO1111	ZMO1_ZMO1111	major facilitator superfamily transporter	-0.953776	5.48646	1	-0.796083	3.0554	1	-1.23187	4.45089	1	-0.833372	3.19088	1	-0.470833	3.12638	1	-0.362403	1.26986	0	-0.737409	2.83558	1	-0.312686	1.05596	0	0.482944	3.20204	1	0.433679	1.58033	1	0.494466	1.84386	1	0.520686	1.95628	1
ZMO1113	ndh	FAD-dependent pyridine nucleotide-disulfide oxidoreductase	3.47765	9.1886	1	3.99339	7.60961	1	3.44378	7.04758	1	2.99577	6.52361	1	3.05796	8.6923	1	4.15643	7.76226	1	2.56337	5.94512	1	2.45409	5.78518	1	-0.419683	2.00089	1	0.163034	0.314761	0	-0.880403	2.46618	1	-0.541681	1.4152	0
ZMO1114	ung1	uracil-DNA glycosylase	0.61838	3.09647	1	0.905444	2.62234	1	0.573371	1.57373	1	0.376326	0.933475	0	0.076389	0.254384	0	0.632669	1.76787	1	-0.474426	1.24898	0	0.0709236	0.124361	0	-0.541991	2.72065	1	-0.272775	0.619967	0	-1.0478	3.03207	1	-0.305402	0.715684	0
ZMO1121	ZMO1_ZMO1121	MerR family transcriptional regulator	1.34012	6.09029	1	1.51	4.54852	1	1.33996	4.14302	1	1.17041	3.70045	1	1.57422	6.6902	1	1.50585	4.53904	1	1.49987	4.52535	1	1.71694	4.99729	1	0.234097	1.17437	0	-0.00415076	0.00724676	0	0.159906	0.363937	0	0.546535	1.6893	1
ZMO1122	himA	integration host factor alpha subunit	0.628767	3.95502	1	0.675756	2.5306	1	0.736493	2.76346	1	0.474053	1.70588	1	1.03517	5.69485	1	1.06092	3.86943	1	0.956245	3.53723	1	1.08833	3.95282	1	0.406399	2.63952	1	0.385167	1.32814	0	0.219752	0.653923	0	0.614277	2.28686	1
ZMO1125	ntrY	histidine kinase	1.10365	7.34136	1	1.16479	5.49737	1	1.0097	4.98561	1	1.13645	5.40831	1	0.865235	6.42483	1	0.694793	3.71998	1	1.02923	5.05351	1	0.871679	4.47343	1	-0.23841	2.23744	1	-0.469995	2.56743	1	0.0195342	0.0611289	0	-0.26477	1.33175	0
ZMO1126	ntrX	Fis family transcriptional regulator	-0.357601	0.94851	0	-0.298725	0.378362	0	-0.653093	1.01432	0	-0.120986	0.131259	0	-0.93709	2.89371	1	-0.742239	1.19116	0	-1.30445	2.30985	1	-0.764583	1.23595	0	-0.579489	1.71856	1	-0.443514	0.62029	0	-0.651356	1.01091	0	-0.643598	0.995713	0
ZMO1129	ZMO1_ZMO1129	hypothetical protein	0.837197	5.79345	1	0.958117	4.32599	1	0.564244	2.68862	1	0.98923	4.43479	1	1.12694	6.89907	1	1.30013	5.39664	1	0.696452	3.29695	1	1.38422	5.62376	1	0.289739	2.37975	1	0.342018	1.53775	0	0.132208	0.465883	0	0.394992	1.82275	1
ZMO1133	ZMO1_ZMO1133	carbonate dehydratase	2.2292	10.3571	1	2.77063	9.07113	1	2.05264	7.91763	1	1.86434	7.55037	1	2.03156	9.99663	1	2.76301	9.0605	1	1.75604	7.32283	1	1.57562	6.91271	1	-0.197644	1.98546	1	-0.00761512	0.0248854	0	-0.296598	1.68205	1	-0.288718	1.62926	1
ZMO1134	ZMO1_ZMO1134	hypothetical protein	2.22369	8.64428	1	2.33504	6.73702	1	2.29148	6.66633	1	2.04454	6.24075	1	1.95777	8.15479	1	2.05998	6.2687	1	1.73044	5.62721	1	2.08289	6.30981	1	-0.265915	1.68212	1	-0.275059	0.889074	0	-0.561038	2.10928	1	0.0383518	0.0856546	0
ZMO1136	mauG	MauG-like cytochrome-c peroxidase	1.05892	7.79286	1	1.13189	5.9771	1	0.677373	4.16084	1	1.36748	6.6805	1	1.18367	8.2193	1	1.00074	5.52678	1	1.2613	6.37825	1	1.28898	6.45923	1	0.124756	1.26245	0	-0.131155	0.67145	0	0.583923	3.67545	1	-0.0785018	0.353422	0
ZMO1138	miaA	tRNA (adenosine(37)-N6)-dimethylallyltransferase MiaA	2.38139	7.4435	1	2.99417	6.2385	1	2.31449	5.29704	1	1.83551	4.4819	1	2.11289	6.9902	1	2.1896	5.09871	1	1.46032	3.72194	1	2.68874	5.84137	1	-0.268506	1.06564	0	-0.804572	2.05913	1	-0.854175	2.20022	1	0.853229	2.19755	1
ZMO1139	ilvI	acetolactate synthase large subunit	1.04351	4.28047	1	1.30716	3.24089	1	1.17083	2.91738	1	0.652546	1.53385	0	1.26566	4.94787	1	1.1211	2.7948	1	1.05715	2.63353	1	1.61874	3.91382	1	0.222154	0.792722	0	-0.186052	0.319498	0	-0.11368	0.17874	0	0.966193	2.3974	1
ZMO1141	ilvC	ketol-acid reductoisomerase	-1.04497	5.17561	1	-0.409072	1.18357	0	-0.952978	3.06169	1	-1.77286	5.10181	1	-0.320706	1.71662	1	0.00126779	0.00219505	0	-0.778896	2.50138	1	-0.18449	0.432777	0	0.724265	3.91642	1	0.41034	1.18815	0	0.174083	0.402737	0	1.58837	4.71481	1
ZMO1143	ZMO1_ZMO1143	chloramphenicol acetyltransferase	-0.997226	3.31048	1	-0.318941	0.452587	0	-1.38544	2.67349	1	-1.28729	2.47785	1	-0.689565	2.28764	1	-0.593708	0.993868	0	-0.988341	1.85104	1	-0.486647	0.771962	0	0.307661	0.866503	0	-0.274768	0.376332	0	0.397103	0.596159	0	0.800648	1.44183	0
ZMO1144	ZMO1_ZMO1144	teicoplanin resistance protein VanZ	-0.890317	2.65622	1	-0.0756965	0.0756507	0	-1.36162	2.33144	1	-1.23363	2.09274	1	-0.978615	2.9197	1	-0.216048	0.245634	0	-1.83226	3.14671	1	-0.887539	1.42364	0	-0.0882986	0.164512	0	-0.140352	0.149239	0	-0.47064	0.640379	0	0.346096	0.435051	0
ZMO1145	rpmE	ribosomal protein L31	-2.96741	7.73791	1	-2.75245	5.4071	1	-3.13271	5.87841	1	-3.01708	5.74059	1	-2.50412	7.09278	1	-2.15659	4.54539	1	-2.76274	5.42058	1	-2.59303	5.19279	1	0.463289	1.74319	1	0.595859	1.21554	0	0.369963	0.664818	0	0.424044	0.790878	0
ZMO1146	fabZ	beta-hydroxyacyl-(acyl-carrier-protein) dehydratase FabZ	-1.23278	7.86203	1	-1.68641	6.96533	1	-1.26101	5.88179	1	-0.750934	4.05815	1	-0.939481	6.83072	1	-1.57415	6.70607	1	-0.250999	1.28746	0	-0.993291	5.01961	1	0.293304	2.85196	1	0.112257	0.465993	0	1.01001	5.07886	1	-0.242357	1.23276	0
ZMO1147	ZMO1_ZMO1147	chaperone protein Skp (OmpH)	-1.0572	7.4988	1	-1.51249	6.77545	1	-1.10847	5.62395	1	-0.550636	3.25842	1	-0.767873	6.29463	1	-1.42416	6.54978	1	-0.08463	0.353278	0	-0.794825	4.44643	1	0.289325	2.97985	1	0.0883245	0.372258	0	1.02384	5.33648	1	-0.244189	1.33749	0
ZMO1148	ZMO1_ZMO1148	YaeT-like component of outer membrane protein assembly complex	-0.967918	8.78532	1	-1.0226	6.89767	1	-1.23149	7.60228	1	-0.649664	5.22528	1	-0.685068	7.46083	1	-0.758315	5.78547	1	-0.683085	5.4056	1	-0.613804	5.023	1	0.28285	4.24267	1	0.264287	2.39204	1	0.548402	4.62808	1	0.0358602	0.210263	0
ZMO1150	dxr	1-deoxy-D-xylulose 5-phosphate reductoisomerase	-1.10228	7.672	1	-1.25185	6.08387	1	-0.988613	5.22412	1	-1.06637	5.4968	1	-1.60044	9.10454	1	-1.52047	6.80919	1	-1.59715	6.9946	1	-1.6837	7.19418	1	-0.498167	4.743	1	-0.268629	1.50911	0	-0.608538	3.57871	1	-0.617332	3.62407	1
ZMO1151	cdsA	phosphatidate cytidylyltransferase	-0.776703	6.52495	1	-0.759766	4.46431	1	-0.890793	5.01909	1	-0.679551	4.08763	1	-1.77265	9.68039	1	-1.72694	7.46744	1	-1.73462	7.48434	1	-1.85638	7.74289	1	-0.995946	7.46324	1	-0.967173	5.31274	1	-0.843831	4.82815	1	-1.17683	6.02788	1
ZMO1152	uppS	undecaprenyl pyrophosphate synthase UppS	-0.723899	5.99009	1	-0.450631	2.61839	1	-0.998871	5.16454	1	-0.722195	4.0453	1	-0.968658	7.07866	1	-0.583156	3.36222	1	-1.37963	6.34431	1	-0.94319	4.96083	1	-0.244758	2.45719	1	-0.132525	0.600204	0	-0.380755	2.18899	1	-0.220995	1.14798	0
ZMO1154	pyrH	uridylate kinase	-0.999149	7.37841	1	-0.681096	4.0106	1	-1.58526	7.0461	1	-0.731086	4.24685	1	-1.24054	8.20486	1	-0.806911	4.58359	1	-1.64545	7.18707	1	-1.26927	6.21321	1	-0.241394	2.54685	1	-0.125815	0.597274	0	-0.0601856	0.241677	0	-0.538182	3.26426	1
ZMO1155	tsf	translation elongation factor Ts	-2.07114	9.80398	1	-1.55596	6.60633	1	-2.70042	8.70605	1	-1.95703	7.47254	1	-1.70848	9.05902	1	-0.933866	4.74994	1	-2.23752	7.98374	1	-1.95404	7.46673	1	0.36266	3.43682	1	0.62209	3.40687	1	0.462901	2.55629	1	0.00298895	0.00895949	0
ZMO1156	rpsB	ribosomal protein S2	-1.33271	5.69148	1	-0.755067	2.17202	1	-2.09167	5.33428	1	-1.1514	3.32719	1	-0.678891	3.39167	1	-0.227243	0.495243	0	-1.18938	3.42692	1	-0.620051	1.73599	1	0.653819	3.27673	1	0.527825	1.432	0	0.902287	2.62526	1	0.531347	1.44363	0
ZMO1159	pssA	CDP-diacylglycerol--serine O-phosphatidyltransferase	-0.848087	5.20761	1	-0.757486	3.027	1	-0.849525	3.37024	1	-0.937249	3.67795	1	-1.35725	6.94157	1	-1.51478	5.31784	1	-1.21416	4.53838	1	-1.34281	4.88904	1	-0.509163	3.48594	1	-0.757296	3.02627	1	-0.364636	1.34418	0	-0.405558	1.52985	0
ZMO1160	psd	phosphatidylserine decarboxylase	-0.820965	7.05248	1	-0.783491	4.86568	1	-0.864518	5.21475	1	-0.814886	5.00428	1	-1.26527	8.70528	1	-1.16012	6.28931	1	-1.16217	6.29588	1	-1.47351	7.18722	1	-0.444302	4.80271	1	-0.37663	2.56258	1	-0.297656	1.98506	1	-0.658619	4.26716	1
ZMO1162	ZMO1_ZMO1162	histidine kinase	1.128	7.0072	1	1.23586	5.31388	1	1.13998	5.02556	1	1.00816	4.59525	1	1.75704	8.70005	1	1.93172	6.9644	1	1.40022	5.76687	1	1.93919	6.97896	1	0.629044	4.86582	1	0.695866	3.37911	1	0.260239	1.13691	0	0.931026	4.32273	1
ZMO1164	phoB	transcriptional regulator PhoB	0.624041	6.56143	1	0.642965	4.67711	1	0.610174	4.4963	1	0.618984	4.5456	1	0.947878	8.14748	1	1.0002	6.27217	1	0.820496	5.54436	1	1.02294	6.35578	1	0.323837	4.2103	1	0.357236	2.81046	1	0.210322	1.56552	1	0.403953	3.16585	1
ZMO1170	ZMO1_ZMO1170	antibiotic biosynthesis monooxygenase	1.19561	5.98727	1	1.43578	4.67235	1	1.08779	3.74209	1	1.06327	3.66914	1	1.46936	6.75502	1	1.69634	5.26141	1	1.02874	3.56458	1	1.683	5.23311	1	0.273749	1.58084	1	0.260564	0.748293	0	-0.0590461	0.125824	0	0.619729	2.15219	1
ZMO1171	ZMO1_ZMO1171	beta-N-acetylhexosaminidase	0.870835	6.06635	1	0.795523	3.82435	1	1.11077	4.95871	1	0.706215	3.44651	1	0.891838	6.1545	1	0.790087	3.80215	1	0.857306	4.06971	1	1.02812	4.68769	1	0.0210029	0.10705	0	-0.00543668	0.0146323	0	-0.253459	1.10968	0	0.321905	1.49063	0
ZMO1181	hutG1	N-formylglutamate amidohydrolase	0.886436	4.98602	1	0.836641	3.00629	1	1.11891	3.9061	1	0.703761	2.52701	1	1.63973	7.2538	1	1.64522	5.23204	1	1.4686	4.82944	1	1.80539	5.56718	1	0.753299	4.4199	1	0.808576	2.90809	1	0.349692	1.11787	0	1.10163	3.85537	1
ZMO1183	ZMO1_ZMO1183	TPR repeat-containing protein	-0.0277315	0.0852238	0	-0.104166	0.202641	0	-0.002934	0.00480013	0	0.0239057	0.0406451	0	0.743963	3.80974	1	0.726008	2.17571	1	0.4667	1.29454	0	1.03918	3.14126	1	0.771694	3.9289	1	0.830174	2.51223	1	0.469634	1.3046	0	1.01527	3.07256	1
ZMO1184	fixC	electron-transferring-flavoprotein dehydrogenase	0.589801	4.89967	1	0.53026	2.79813	1	0.549587	2.89912	1	0.689556	3.58134	1	1.04097	6.9836	1	0.927436	4.56271	1	0.819656	4.14317	1	1.37582	5.97418	1	0.451168	3.98483	1	0.397176	2.05964	1	0.270069	1.30541	0	0.68626	3.56624	1
ZMO1185	ZMO1_ZMO1185	uracil-DNA glycosylase superfamily protein	0.187978	0.590166	0	0.267895	0.461808	0	0.270939	0.468369	0	0.0251004	0.0325937	0	-0.443841	1.72487	1	-0.88055	2.0165	1	-0.356236	0.661496	0	-0.0947371	0.135019	0	-0.631819	2.55187	1	-1.14845	2.68159	1	-0.627175	1.3504	0	-0.119837	0.17622	0
ZMO1186	mltB	lytic transglycosylase	2.3244	9.12667	1	2.42903	7.19056	1	2.25568	6.91077	1	2.28849	6.96523	1	1.85131	8.2501	1	1.45344	5.28841	1	1.79268	6.05298	1	2.30782	6.99697	1	-0.473088	3.3612	1	-0.975591	3.91459	1	-0.463002	1.85959	1	0.0193301	0.0450302	0
ZMO1187	mutM	formamidopyrimidine-DNA glycosylase	1.33612	5.6092	1	1.62128	4.35337	1	1.31015	3.6515	1	1.07692	3.05212	1	1.3817	5.73153	1	1.36745	3.78869	1	0.862153	2.43909	1	1.91549	4.93118	1	0.0455807	0.137001	0	-0.253831	0.551486	0	-0.448	1.1334	0	0.838573	2.36829	1
ZMO1189	ubiB1	2-octaprenylphenol hydroxylase UbiB	-0.456672	2.81953	1	-0.61266	2.15607	1	-0.343687	1.0811	0	-0.413668	1.36137	0	-0.629974	3.79425	1	-1.07812	3.75552	1	-0.337943	1.0584	0	-0.473859	1.6046	1	-0.173303	0.910972	0	-0.465461	1.57069	1	0.00574421	0.0111238	0	-0.0601912	0.130442	0
ZMO1192	thiF	ThiF/MoeB/HesA/family domain-containing protein	-0.503561	6.11463	1	-0.742953	5.52688	1	-0.411449	3.51058	1	-0.35628	3.07378	1	-0.610111	6.8312	1	-1.20129	7.31583	1	-0.0908272	0.614718	0	-0.538215	4.39018	1	-0.10655	1.49871	0	-0.458337	3.8549	1	0.320622	2.7723	1	-0.181935	1.47306	0
ZMO1194	dprA	DNA protecting protein DprA	-1.29668	7.75637	1	-1.37279	5.90658	1	-1.21121	5.44989	1	-1.30604	5.72389	1	-1.37245	7.97349	1	-1.5096	6.25767	1	-0.961268	4.63068	1	-1.64649	6.5814	1	-0.0757745	0.513893	0	-0.136807	0.54145	0	0.249938	1.16206	0	-0.340454	1.69344	1
ZMO1195	plsY	glycerol-3-phosphate acyltransferase PlsY	-0.916764	5.91191	1	-1.15723	4.77484	1	-0.587634	2.64001	1	-1.00543	4.29109	1	-1.39229	7.47829	1	-1.51096	5.72988	1	-1.021	4.34317	1	-1.64491	6.04192	1	-0.475527	3.63643	1	-0.353728	1.49239	0	-0.43337	1.89604	1	-0.639483	2.87417	1
ZMO1197	murI	glutamate racemase	-0.416544	2.38867	1	-0.548328	1.75719	1	-0.480627	1.50247	0	-0.220677	0.564494	0	-0.739881	4.09533	1	-1.05207	3.45986	1	-0.379619	1.12323	0	-0.787958	2.61938	1	-0.323336	1.80097	1	-0.503737	1.58963	1	0.101009	0.217752	0	-0.56728	1.82801	1
ZMO1200	rpiB	ribose 5-phosphate isomerase B	-0.928864	6.31566	1	-1.7236	6.57278	1	0.0325698	0.0951195	0	-1.09556	4.91975	1	-1.10263	6.95836	1	-1.68015	6.47733	1	-0.260952	1.1549	0	-1.36679	5.71439	1	-0.173768	1.37814	0	0.0434462	0.130737	0	-0.293522	1.33638	0	-0.271229	1.21193	0
ZMO1201	glyA	glycine hydroxymethyltransferase	-0.880223	5.38867	1	-2.04452	6.46719	1	0.264335	0.913178	0	-0.860481	3.45059	1	-1.455	7.25457	1	-2.29598	6.9024	1	-0.269036	0.933836	0	-1.79998	5.99445	1	-0.574776	3.91562	1	-0.251459	0.857015	0	-0.533371	2.1334	1	-0.939499	3.7279	1
ZMO1202	nrdR	transcriptional regulator NrdR	-1.13737	5.56388	1	-2.27285	6.08811	1	0.0361665	0.0686448	0	-1.17542	3.77984	1	-1.54206	6.68946	1	-2.49128	6.42893	1	-0.213195	0.533788	0	-1.9217	5.47391	1	-0.404692	2.29147	1	-0.218435	0.550375	0	-0.249362	0.650839	0	-0.746278	2.45006	1
ZMO1203	trmH	TrmH family RNA methyltransferase	-1.10089	8.66892	1	-2.14975	9.13162	1	0.0394495	0.195309	0	-1.19236	6.87753	1	-1.8848	10.7518	1	-3.09182	10.5404	1	-0.438555	3.37224	1	-2.12403	9.08511	1	-0.783914	7.36904	1	-0.94207	5.99878	1	-0.478004	3.64138	1	-0.931668	5.95786	1
ZMO1205	ZMO1_ZMO1205	hypothetical protein	1.9945	7.55703	1	2.2943	6.01972	1	2.38434	6.16204	1	1.30487	4.02998	1	2.27918	8.06676	1	2.74648	6.68939	1	1.8749	5.28443	1	2.21617	5.89215	1	0.28468	1.4805	0	0.452181	1.33201	0	-0.509445	1.53995	0	0.911303	2.91817	1
ZMO1206	ZMO1_ZMO1206	LysR family transcriptional regulator	1.00854	7.03526	1	0.90915	4.65061	1	1.66598	6.85648	1	0.450502	2.48042	1	1.35202	8.15161	1	1.33729	6.03659	1	1.53805	6.55656	1	1.18071	5.58036	1	0.343474	3.26513	1	0.428138	2.35004	1	-0.127926	0.537621	0	0.730209	3.91104	1
ZMO1207	ZMO1_ZMO1207	carbon-nitrogen hydrolase	1.9074	7.37739	1	1.53298	4.56596	1	2.51326	6.34803	1	1.67597	4.87662	1	1.59374	6.69875	1	1.27318	3.94055	1	1.84918	5.22567	1	1.65887	4.8406	1	-0.313661	1.65761	1	-0.259801	0.659593	0	-0.664083	2.08841	1	-0.017098	0.030302	0
ZMO1209	kup	potassium transporter Kup	-0.715785	4.83522	1	-0.967055	3.98869	1	-0.255831	0.934981	0	-0.924471	3.84141	1	-0.752255	5.0104	1	-0.783293	3.31927	1	-0.298605	1.13637	0	-1.17487	4.64762	1	-0.0364696	0.168863	0	0.183762	0.613871	0	-0.0427746	0.109074	0	-0.250396	0.909842	0
ZMO1211	gor	glutathione reductase	1.65816	8.55749	1	1.21392	5.32464	1	2.30025	7.70649	1	1.46032	5.99803	1	1.70967	8.67528	1	1.41684	5.88677	1	2.13883	7.42935	1	1.57335	6.27399	1	0.0515074	0.305066	0	0.202916	0.852234	0	-0.161421	0.63701	0	0.113027	0.407304	0
ZMO1212	pgi	glucose-6-phosphate isomerase	0.852869	6.009	1	0.395442	1.91134	1	1.55634	6.20199	1	0.606828	3.00671	1	0.720483	5.39341	1	0.553271	2.74484	1	1.09259	4.91923	1	0.515587	2.55386	1	-0.132386	0.98458	0	0.157829	0.612427	0	-0.463748	2.28247	1	-0.0912402	0.310243	0
ZMO1215	ZMO1_ZMO1215	hypothetical protein	1.50415	6.70301	1	1.73738	5.2136	1	1.89062	5.51809	1	0.884458	2.99446	1	1.6316	7.00924	1	2.28058	6.20621	1	0.997859	3.35419	1	1.61636	4.95688	1	0.127446	0.578168	0	0.543201	1.77626	1	-0.892762	3.0216	1	0.731898	2.47349	1
ZMO1216	ZMO1_ZMO1216	signal transduction histidine kinase	1.17636	7.61186	1	0.983489	4.9185	1	1.81641	7.17539	1	0.7292	3.89999	1	0.704703	5.69403	1	0.776252	4.10622	1	0.824114	4.30712	1	0.513743	2.83087	1	-0.471662	4.27757	1	-0.207237	0.989352	0	-0.992291	4.94993	1	-0.215457	1.0392	0
ZMO1218	tatC	twin-arginine translocase subunit TatC	0.564105	5.82331	1	0.51608	3.61743	1	0.939996	5.68188	1	0.236241	1.59964	1	-0.329581	3.94272	1	-0.241037	1.63835	1	-0.115461	0.652783	0	-0.632245	4.28292	1	-0.893686	7.54727	1	-0.757116	4.90541	1	-1.05546	6.10756	1	-0.868486	5.39481	1
ZMO1223	fabD	malonyl CoA-acyl carrier protein transacylase	-0.270484	1.8918	1	-1.0626	4.20828	1	0.348673	1.33026	0	-0.0975237	0.271244	0	-0.636669	4.33344	1	-0.698478	2.89793	1	-0.170282	0.537978	0	-1.04125	4.14029	1	-0.366184	2.63045	1	0.364124	1.40288	0	-0.518954	2.12321	1	-0.943723	3.81675	1
ZMO1225	rpsF	ribosomal protein S6	-2.6624	8.24239	1	-2.92088	6.50944	1	-2.10994	5.31494	1	-2.95638	6.55463	1	-3.09889	8.82652	1	-2.83429	6.39712	1	-2.75989	6.29808	1	-3.70249	7.40369	1	-0.43649	2.14155	1	0.0865866	0.15394	0	-0.64995	1.80415	1	-0.746108	2.11044	1
ZMO1226	rpsR	ribosomal protein S18	-2.43562	7.14406	1	-2.52991	5.25236	1	-2.01533	4.45455	1	-2.76163	5.56866	1	-2.72412	7.56916	1	-2.20008	4.75787	1	-2.72908	5.52562	1	-3.24321	6.1586	1	-0.288501	1.02657	0	0.329828	0.605579	0	-0.713747	1.59369	1	-0.481584	0.97975	0
ZMO1227	rplI	ribosomal protein L9	-2.68747	9.08788	1	-2.92023	7.30046	1	-1.98732	5.86113	1	-3.15486	7.59433	1	-2.96432	9.46702	1	-2.78558	7.12159	1	-2.56149	6.80518	1	-3.54589	8.04076	1	-0.276849	1.61543	1	0.134651	0.330565	0	-0.574173	1.99145	1	-0.391024	1.26038	0
ZMO1229	folE	GTP cyclohydrolase I FolE	-1.08132	5.75975	1	-1.69944	5.40654	1	-0.372917	1.23594	0	-1.17161	4.11115	1	-1.34198	6.55941	1	-1.43409	4.80259	1	-0.791177	2.89202	1	-1.80067	5.61624	1	-0.26066	1.56113	0	0.265343	0.804307	0	-0.41826	1.42341	0	-0.629062	2.28174	1
ZMO1231	recJ	single-stranded-DNA-specific exonuclease RecJ	0.663698	5.31387	1	0.240295	1.12648	0	1.46563	6.20183	1	0.285165	1.39275	0	0.828197	6.12224	1	0.510536	2.68884	1	1.42776	6.10487	1	0.546293	2.87733	1	0.164499	1.39129	0	0.270241	1.30377	0	-0.0378726	0.120298	0	0.261128	1.24959	0
ZMO1232	ZMO1_ZMO1232	glycosyl transferase family 1	0.672959	4.20704	1	0.254414	0.795904	0	1.74549	5.62602	1	0.0189775	0.0402183	0	0.859292	5.05272	1	0.565856	2.10827	1	1.28329	4.53419	1	0.728731	2.75614	1	0.186333	1.07613	0	0.311442	1.02887	0	-0.462198	1.67129	1	0.709754	2.68359	1
ZMO1234	dxs1	deoxyxylulose-5-phosphate synthase	1.63148	6.9048	1	1.2775	4.05515	1	1.78217	5.20588	1	1.83477	5.31018	1	0.956955	4.94814	1	0.774324	2.54888	1	0.940892	3.09452	1	1.15565	3.72814	1	-0.674522	3.76315	1	-0.503171	1.57057	1	-0.841273	2.77396	1	-0.679122	2.21615	1
ZMO1235	ZMO1_ZMO1235	Fur family ferric uptake regulator	1.28674	6.8529	1	0.96638	3.87276	1	1.96563	6.38232	1	0.928211	3.74239	1	1.14504	6.41561	1	0.753525	3.09903	1	1.84683	6.15072	1	0.834751	3.40801	1	-0.141705	0.848739	0	-0.212855	0.707981	0	-0.118798	0.341437	0	-0.0934607	0.255871	0
ZMO1236	adhA	Zn-dependent alcohol dehydrogenase	4.33265	9.09089	1	4.42799	7.07125	1	5.15075	7.6454	1	3.41922	6.10369	1	4.35299	9.10898	1	4.5365	7.16285	1	4.56352	7.18533	1	3.95895	6.64965	1	0.0203358	0.043549	0	0.108515	0.146984	0	-0.587235	1.15496	0	0.539727	1.03879	0
ZMO1237	ldhA	lactate dehydrogenase	2.99826	9.71618	1	3.05862	7.67807	1	3.35661	8.03343	1	2.57954	7.03123	1	3.44457	10.2545	1	3.85221	8.56224	1	3.1842	7.83169	1	3.29729	7.96517	1	0.446311	2.88666	1	0.793587	2.96173	1	-0.172409	0.478703	0	0.717756	2.68008	1
ZMO1242	ZMO1_ZMO1242	peptidase M14 carboxypeptidase A	0.943415	6.55225	1	0.446005	2.29803	1	1.52409	6.29245	1	0.860145	4.25004	1	0.664634	5.26612	1	0.474032	2.45246	1	1.27258	5.62852	1	0.247288	1.14638	0	-0.27878	2.50046	1	0.0280275	0.0851064	0	-0.25151	1.17091	0	-0.612858	3.16911	1
ZMO1243	ZMO1_ZMO1243	hypothetical protein	0.572431	2.71381	1	-0.0344432	0.0535414	0	1.23392	3.35014	1	0.517814	1.29683	0	0.0169239	0.0451908	0	-0.13198	0.237071	0	0.863745	2.35062	1	-0.680993	1.8021	1	-0.555507	2.63212	1	-0.0975371	0.166967	0	-0.370176	0.850122	0	-1.19881	3.2623	1
ZMO1246	ZMO1_ZMO1246	50S ribosomal protein L36	-1.27825	2.61952	1	-1.13067	1.20819	0	-1.51997	1.72968	1	-1.18411	1.27946	0	-1.70606	3.45886	1	-0.975456	1.00371	0	-2.66672	3.14683	1	-1.47599	1.6709	1	-0.427804	0.707683	0	0.155214	0.109855	0	-1.14675	1.22959	0	-0.291879	0.225028	0
ZMO1251	ZMO1_ZMO1251	hypothetical protein	-0.980921	7.1048	1	-1.46557	6.54867	1	-0.587833	3.36933	1	-0.889366	4.73466	1	-0.769661	6.19576	1	-0.828557	4.48963	1	-0.329162	1.84595	1	-1.15126	5.65646	1	0.211261	2.08165	1	0.637008	3.62	1	0.258671	1.38534	0	-0.261896	1.40648	0
ZMO1253	ccmH	cytochrome c-type biogenesis protein NrfF/CcmH	-0.552118	2.25971	1	-1.48034	3.48521	1	0.525089	1.11066	0	-0.701102	1.58437	1	-0.846725	3.45614	1	-1.61965	3.7704	1	0.422643	0.843865	0	-1.34316	3.18816	1	-0.294607	1.07141	0	-0.139314	0.21476	0	-0.102446	0.150869	0	-0.642061	1.42479	0
ZMO1255	ccmF	cytochrome c-type biogenesis protein CcmF/NfrE	-0.245201	2.50096	1	-0.903952	4.864	1	0.490513	2.89472	1	-0.322165	1.84423	1	-0.465739	4.46879	1	-1.0003	5.22328	1	0.432088	2.54633	1	-0.829008	4.56264	1	-0.220537	2.23308	1	-0.0963443	0.410139	0	-0.0584254	0.224475	0	-0.506842	2.98871	1
ZMO1256	ccmE	cytochrome c-type biogenesis protein CcmE/CycJ	0.675801	4.6251	1	0.416392	1.69899	1	1.15747	4.58631	1	0.453542	1.87664	1	1.17969	6.64639	1	1.13834	4.52886	1	1.35503	5.13978	1	1.0457	4.23984	1	0.503889	3.64747	1	0.721949	3.06695	1	0.197561	0.67059	0	0.592156	2.51533	1
ZMO1257	ZMO1_ZMO1257	hypothetical protein	0.194885	0.386656	0	-0.596036	0.790843	0	1.00292	1.51605	0	0.177765	0.180303	0	0.740881	2.02158	1	0.229946	0.243329	0	1.57054	2.5173	1	0.422162	0.51074	0	0.545996	1.41179	0	0.825981	1.19463	0	0.56761	0.743135	0	0.244396	0.261555	0
ZMO1260	ZMO1_ZMO1260	TonB-dependent receptor	1.46816	8.28189	1	1.45192	6.16151	1	1.87064	7.11088	1	1.08192	5.09174	1	1.64854	8.72766	1	1.91963	7.20878	1	1.44674	6.14828	1	1.57925	6.47421	1	0.180383	1.55288	0	0.467713	2.45197	1	-0.423892	2.20592	1	0.497326	2.61382	1
ZMO1267	guaA	GMP synthase large subunit	-1.19588	7.08023	1	-1.69551	6.32889	1	-0.584305	2.75338	1	-1.30783	5.37685	1	-1.98284	9.0155	1	-2.13078	7.18733	1	-1.15868	4.94478	1	-2.65904	8.03122	1	-0.786953	5.52636	1	-0.435272	2.01036	1	-0.574376	2.70616	1	-1.35121	5.49476	1
ZMO1268	ZMO1_ZMO1268	hypothetical protein	1.70581	9.09585	1	1.56274	6.66422	1	1.2296	5.77508	1	2.3251	8.17337	1	1.73085	9.15215	1	1.38427	6.21179	1	1.83097	7.26178	1	1.97732	7.55402	1	0.0250378	0.149702	0	-0.178468	0.833889	0	0.601364	3.33689	1	-0.347783	1.89256	1
ZMO1271	cysG2	siroheme synthase CysG	1.58744	8.47723	1	1.69619	6.63942	1	1.73818	6.73119	1	1.32795	5.73264	1	1.54094	8.36294	1	1.88315	7.03296	1	1.40255	5.93305	1	1.33713	5.75781	1	-0.0464993	0.277267	0	0.18696	0.790405	0	-0.335633	1.63729	1	0.00917516	0.0259281	0
ZMO1272	astD	N-succinylglutamate 5-semialdehyde dehydrogenase	1.05792	3.82844	1	0.921342	1.92759	1	1.08869	2.31964	1	1.16375	2.48988	1	1.31347	4.55316	1	1.02175	2.16474	1	1.63757	3.47118	1	1.28109	2.74815	1	0.255545	0.782534	0	0.100409	0.131013	0	0.548883	1.02838	0	0.117341	0.156137	0
ZMO1278	fabF	3-oxoacyl-(acyl-carrier-protein) synthase 2	-1.05144	8.52011	1	-0.873845	5.74951	1	-1.40796	7.53482	1	-0.872516	5.74395	1	-1.05547	8.53481	1	-0.810265	5.47466	1	-1.2462	7.07175	1	-1.10993	6.63576	1	-0.00402476	0.0302116	0	0.0635803	0.3474	0	0.161761	1.12451	0	-0.237415	1.79214	1
ZMO1279	acpP	acyl carrier protein	-0.85536	3.66227	1	-0.141693	0.233757	0	-1.3171	3.29604	1	-1.10729	2.78992	1	-0.79551	3.43441	1	-0.543567	1.24271	0	-1.29747	3.25057	1	-0.545494	1.24818	0	0.0598501	0.162823	0	-0.401873	0.849247	0	0.0196276	0.0273421	0	0.561796	1.29452	0
ZMO1284	sldC	sorbitol dehydrogenase cytochrome c subunit	3.1455	9.37757	1	3.44018	7.6101	1	3.2795	7.42803	1	2.71682	6.7166	1	2.19757	7.99645	1	2.87758	6.93293	1	1.52728	4.62457	1	2.18784	5.91142	1	-0.947934	4.87707	1	-0.562599	1.76961	1	-1.75222	5.10725	1	-0.528979	1.6459	1
ZMO1285	sldL	solbitol dehydrogenase large subunit	3.51919	9.97951	1	3.81621	8.17157	1	3.62909	7.97892	1	3.11226	7.39289	1	2.48049	8.62701	1	3.17642	7.47047	1	1.95242	5.65243	1	2.31263	6.27581	1	-1.0387	5.35607	1	-0.639798	2.15078	1	-1.67666	5.10375	1	-0.799635	2.72318	1
ZMO1286	sldS	sorbitol dehydrogenase small subunit	3.2291	9.92486	1	3.73325	8.36337	1	3.19883	7.77147	1	2.75521	7.2035	1	2.63529	9.13806	1	3.13067	7.68927	1	2.06968	6.13099	1	2.70552	7.13458	1	-0.593807	3.68903	1	-0.602582	2.17944	1	-1.12915	3.99203	1	-0.049692	0.108589	0
ZMO1287	ZMO1_ZMO1287	putative UDP-glucose-glycogen glucosyltransferase	-0.40386	1.62412	1	0.100841	0.152116	0	-0.689222	1.59572	1	-0.623198	1.41311	0	-0.254589	0.917126	0	0.196215	0.33195	0	-1.12208	2.73706	1	0.162095	0.263808	0	0.149271	0.4664	0	0.0953738	0.142841	0	-0.432854	0.895765	0	0.785293	1.85973	1
ZMO1289	ZMO1_ZMO1289	putative transglycosylase-associated protein	4.6827	9.6829	1	5.56889	8.23216	1	5.00054	7.81991	1	3.47867	6.44758	1	4.41982	9.45915	1	5.92733	8.47181	1	3.58362	6.55866	1	3.74852	6.72732	1	-0.262875	0.921364	0	0.358445	0.679592	0	-1.41693	3.33364	1	0.269857	0.474883	0
ZMO1294	murQ	N-acetylmuramic acid 6-phosphate etherase MurQ	-1.69911	7.18415	1	-1.74479	5.24928	1	-1.94383	5.63968	1	-1.40871	4.49766	1	-1.50734	6.73239	1	-1.38976	4.45124	1	-1.72654	5.21161	1	-1.40573	4.4904	1	0.191768	0.978758	0	0.355035	1.06468	0	0.217294	0.570877	0	0.00297586	0.00547639	0
ZMO1295	ZMO1_ZMO1295	organic radical activating enzyme	-0.591104	2.79363	1	-0.149488	0.273758	0	-1.0029	2.73632	1	-0.620928	1.61038	1	-0.0474117	0.136931	0	0.111714	0.194404	0	-0.722928	1.92322	1	0.468978	1.14183	0	0.543692	2.5658	1	0.261203	0.543737	0	0.279968	0.593547	0	1.08991	2.97117	1
ZMO1298	ZMO1_ZMO1298	TonB-dependent receptor plug domain	1.4375	5.33353	1	1.90582	4.39546	1	1.14451	2.7991	1	1.26217	3.07969	1	1.6591	5.85472	1	1.62658	3.86718	1	1.37811	3.34331	1	1.97262	4.51338	1	0.221604	0.771212	0	-0.279233	0.515264	0	0.233593	0.412407	0	0.710453	1.65931	1
ZMO1299	bcbG	putative capsular polysaccharide biosynthesis protein BcbG	-1.38482	5.08667	1	-1.50003	3.50754	1	-1.24628	2.95077	1	-1.40815	3.31246	1	-1.59869	5.60344	1	-1.96024	4.38348	1	-1.2718	3.00936	1	-1.56401	3.63916	1	-0.213866	0.707964	0	-0.460207	0.933084	0	-0.025526	0.0336618	0	-0.155867	0.243284	0
ZMO1300	bcbE	putative capsular polysaccharide biosynthesis protein BcbE	-1.34545	4.5422	1	-1.40091	2.92307	1	-1.2058	2.5115	1	-1.42964	2.98144	1	-1.84114	5.65654	1	-2.38928	4.62841	1	-1.40007	2.92136	1	-1.73408	3.56515	1	-0.495693	1.72121	1	-0.988371	2.0238	1	-0.194271	0.271889	0	-0.304438	0.470876	0
ZMO1303	proC2	pyrroline-5-carboxylate reductase	1.04109	7.36919	1	0.896196	4.79709	1	1.16877	5.74884	1	1.05831	5.38825	1	0.703396	5.90107	1	0.585579	3.38893	1	0.746841	4.17219	1	0.777768	4.30882	1	-0.337694	3.38538	1	-0.310618	1.74626	1	-0.421924	2.45666	1	-0.28054	1.54762	0
ZMO1305	ZMO1_ZMO1305	DUF526 domain-containing protein	1.75968	8.04444	1	1.57428	5.56649	1	2.04765	6.53665	1	1.65711	5.7534	1	1.67047	7.84535	1	1.44551	5.25847	1	1.55998	5.53336	1	2.00591	6.4597	1	-0.0892137	0.472657	0	-0.128772	0.377047	0	-0.487671	1.96684	1	0.348801	1.32103	0
ZMO1306	ZMO1_ZMO1306	hemolysin A	-1.44652	5.14797	1	-1.52113	3.46883	1	-1.4231	3.26443	1	-1.39534	3.20512	1	-1.69524	5.72104	1	-1.6154	3.65805	1	-1.39628	3.20715	1	-2.07404	4.48618	1	-0.248717	0.829648	0	-0.0942629	0.132461	0	0.0268125	0.0344664	0	-0.678701	1.46526	0
ZMO1307	fumA	iron-dependent fumarate hydratase	-1.61848	6.49126	1	-1.2011	3.52641	1	-2.07325	5.38219	1	-1.5811	4.42896	1	-1.61468	6.48248	1	-1.17896	3.46832	1	-1.78694	4.85309	1	-1.87815	5.02877	1	0.00380056	0.0106404	0	0.0221419	0.0368063	0	0.28631	0.68206	0	-0.29705	0.714775	0
ZMO1308	holC	DNA polymerase III chi subunit HolC	1.05872	6.0655	1	1.11627	4.29881	1	1.04185	4.06759	1	1.01805	3.99118	1	1.50303	7.38035	1	1.6118	5.59251	1	1.21179	4.5795	1	1.6855	5.75556	1	0.44431	3.11416	1	0.495531	1.96593	1	0.169945	0.521707	0	0.667453	2.70827	1
ZMO1309	pepA2	leucyl aminopeptidase	0.580516	3.04187	1	-0.127718	0.257195	0	1.23923	3.6817	1	0.630037	1.85271	1	0.846207	4.23242	1	0.549552	1.57779	1	1.43754	4.16736	1	0.551531	1.58458	1	0.265691	1.27102	0	0.67727	2.01191	1	0.198311	0.439188	0	-0.0785067	0.146489	0
ZMO1311	ostA	organic solvent tolerance protein	-0.864752	5.37183	1	-0.697211	2.86434	1	-1.28904	4.83779	1	-0.608004	2.49169	1	-0.797561	5.08226	1	-0.719238	2.95308	1	-0.918048	3.69576	1	-0.755396	3.0959	1	0.0671916	0.331564	0	-0.0220271	0.0512798	0	0.370995	1.4178	0	-0.147393	0.443395	0
ZMO1315	ZMO1_ZMO1315	hypothetical protein	-1.2851	5.8795	1	-1.39652	4.23039	1	-1.25556	3.87789	1	-1.20323	3.74013	1	-1.28029	5.86573	1	-1.21156	3.76232	1	-1.47361	4.41248	1	-1.15571	3.61163	1	0.00481046	0.0144412	0	0.184963	0.427373	0	-0.218049	0.524983	0	0.0475175	0.0886329	0
ZMO1316	ZMO1_ZMO1316	polysaccharide biosynthesis protein	-1.2937	7.79573	1	-1.2384	5.57605	1	-1.50047	6.28197	1	-1.14223	5.28406	1	-0.982482	6.75239	1	-0.897098	4.43628	1	-1.42872	6.1003	1	-0.621626	3.25012	1	0.311221	2.83424	1	0.341304	1.72377	1	0.0717515	0.249502	0	0.520608	2.73724	1
ZMO1317	ZMO1_ZMO1317	hypothetical protein	-0.881853	5.64865	1	-0.833717	3.57025	1	-1.08425	4.43517	1	-0.727594	3.15306	1	-0.700738	4.82583	1	-0.605475	2.63142	1	-0.937085	3.94625	1	-0.559653	2.42422	1	0.181115	1.23682	0	0.228241	0.82806	0	0.147164	0.475035	0	0.167941	0.560805	0
ZMO1320	ZMO1_ZMO1320	16S rRNA C967 or C1407 C5-methylase RsmB/RsmF family	-1.9703	7.22307	1	-2.05659	5.34485	1	-2.44798	5.97971	1	-1.40631	4.02727	1	-2.27175	7.76474	1	-1.8879	5.03897	1	-2.77376	6.44312	1	-2.15359	5.5113	1	-0.30145	1.44775	0	0.168695	0.350972	0	-0.325772	0.801551	0	-0.747274	2.19475	1
ZMO1321	guaB	inosine-5'-monophosphate dehydrogenase	-2.34802	9.8054	1	-2.25962	7.54356	1	-2.56633	8.02968	1	-2.21813	7.47302	1	-2.74048	10.4053	1	-2.25187	7.53049	1	-2.67164	8.18382	1	-3.29794	8.99446	1	-0.392458	3.29524	1	0.00774618	0.0207561	0	-0.10531	0.362078	0	-1.07981	4.82023	1
ZMO1323	chvG	histidine kinase	-0.839442	7.03779	1	-0.990157	5.61013	1	-0.606146	3.90446	1	-0.922022	5.35206	1	-1.25734	8.58041	1	-1.04025	5.79027	1	-1.27797	6.55265	1	-1.45382	7.03743	1	-0.417903	4.49958	1	-0.0500889	0.215067	0	-0.671827	4.24595	1	-0.531793	3.48641	1
ZMO1324	ZMO1_ZMO1324	HPr kinase	1.07308	5.98097	1	1.8055	5.87428	1	0.621223	2.42111	1	0.792523	3.09354	1	2.13975	8.59278	1	2.73032	7.42309	1	1.11589	4.17517	1	2.57305	7.19794	1	1.06667	5.9589	1	0.924821	3.56433	1	0.494663	1.88218	1	1.78053	5.82318	1
ZMO1325	ZMO1_ZMO1325	glmZ(sRNA)-inactivating NTPase	1.05182	5.08551	1	0.97484	3.03499	1	1.142	3.51383	1	1.03862	3.22271	1	1.02121	4.98078	1	0.896508	2.7958	1	1.11459	3.4382	1	1.05254	3.26284	1	-0.0306073	0.0977972	0	-0.0783318	0.150916	0	-0.0274083	0.0482838	0	0.013918	0.0239101	0
ZMO1334	ZMO1_ZMO1334	polyisoprenoid-binding periplasmic YceI-like protein	0.562614	4.81268	1	0.0323244	0.10372	0	1.13902	5.36736	1	0.516502	2.78734	1	-0.452715	4.07027	1	-0.864439	4.39839	1	-0.226216	1.07627	0	-0.26749	1.3262	0	-1.01533	6.97409	1	-0.896763	4.5241	1	-1.36523	6.02838	1	-0.783992	4.06971	1
ZMO1335	wrbA	flavoprotein WrbA	2.90756	10.2992	1	2.72671	7.93063	1	3.12315	8.45134	1	2.87282	8.13054	1	2.36833	9.50365	1	2.23163	7.16777	1	2.34919	7.36246	1	2.52418	7.63585	1	-0.539228	4.03017	1	-0.49508	2.19101	1	-0.77396	3.42797	1	-0.348642	1.45885	0
ZMO1336	ZMO1_ZMO1336	LysR family transcriptional regulator	2.16382	9.71587	1	2.40154	7.99995	1	2.158	7.59151	1	1.93192	7.17109	1	2.16026	9.70949	1	2.63585	8.35702	1	1.47664	6.16356	1	2.36831	7.94661	1	-0.00355699	0.0174418	0	0.234302	1.06715	0	-0.681365	3.48285	1	0.436392	2.23682	1
ZMO1337	ZMO1_ZMO1337	hydroquinone detoxification protein	1.53637	6.57106	1	1.10701	3.50086	1	2.27807	5.99362	1	1.22402	3.82066	1	1.57268	6.65857	1	1.36107	4.17037	1	2.17342	5.82073	1	1.18354	3.71232	1	0.0363088	0.121613	0	0.25406	0.643258	0	-0.104653	0.217168	0	-0.0404805	0.075176	0
ZMO1338	ZMO1_ZMO1338	lysine exporter protein (LYSE/YGGA)	1.4508	6.98175	1	1.46809	5.00623	1	1.64519	5.41359	1	1.23913	4.41615	1	1.47743	7.05045	1	1.56411	5.23188	1	1.49851	5.07899	1	1.36968	4.76215	1	0.0266322	0.103803	0	0.0960246	0.238691	0	-0.146679	0.398002	0	0.13055	0.344997	0
ZMO1341	ZMO1_ZMO1341	Zn-dependent metalloprotease	1.48509	8.64355	1	1.51537	6.62871	1	1.58578	6.79924	1	1.35411	6.20911	1	1.20243	7.83337	1	1.52242	6.64612	1	0.84535	4.51718	1	1.23952	5.88267	1	-0.282657	2.79708	1	0.00705505	0.0221628	0	-0.740434	4.06926	1	-0.114591	0.488687	0
ZMO1344	dkgA	2%2C5-diketo-D-gluconate reductase A	3.21563	9.30027	1	2.6869	6.51763	1	2.97992	6.90621	1	3.98008	8.00644	1	3.6529	9.79398	1	2.9958	6.92625	1	3.29146	7.28223	1	4.67145	8.62154	1	0.437271	2.35541	1	0.308901	0.800108	0	0.31154	0.808822	0	0.691373	2.13278	1
ZMO1345	pepN1	aminopeptidase N	-1.43245	8.26358	1	-2.18694	7.78033	1	-1.1558	5.39953	1	-0.954626	4.72084	1	-1.95805	9.46896	1	-2.57043	8.39947	1	-1.32216	5.88934	1	-1.98156	7.40459	1	-0.525598	4.55629	1	-0.38349	2.01764	1	-0.166368	0.723408	0	-1.02694	4.97716	1
ZMO1346	ZMO1_ZMO1346	EamA/RhaT family transporter	-0.660637	6.1056	1	-0.925396	5.33055	1	-0.733781	4.51341	1	-0.322734	2.08823	1	-1.06933	7.92181	1	-1.24388	6.41566	1	-0.989858	5.57402	1	-0.97426	5.51637	1	-0.408695	4.39043	1	-0.318481	2.05751	1	-0.256077	1.59834	1	-0.651526	4.1109	1
ZMO1347	ltaE	threonine aldolase	-1.19086	8.17724	1	-1.32948	6.51122	1	-1.27211	6.34664	1	-0.971	5.35625	1	-1.4292	8.87912	1	-1.57505	7.14899	1	-1.1283	5.90277	1	-1.58424	7.17103	1	-0.238333	2.60252	1	-0.245563	1.4465	0	0.143806	0.738744	0	-0.613242	3.77799	1
ZMO1348	map	type I methionine aminopeptidase	-0.779527	7.02101	1	-0.839713	5.26616	1	-0.916014	5.58022	1	-0.582853	4.00434	1	-0.934073	7.70785	1	-0.862169	5.36102	1	-0.939711	5.6732	1	-1.00034	5.90213	1	-0.154546	1.84784	1	-0.0224556	0.0942436	0	-0.0236969	0.0999499	0	-0.417487	2.96851	1
ZMO1350	ZMO1_ZMO1350	putative nucleotide-utilizing enzyme	1.08384	6.20413	1	0.810455	3.31153	1	1.19325	4.5746	1	1.24782	4.72974	1	0.749006	4.86589	1	0.610625	2.50714	1	0.822272	3.35575	1	0.814122	3.32529	1	-0.334836	2.3743	1	-0.199829	0.651754	0	-0.370976	1.42049	0	-0.433702	1.71283	1
ZMO1352	ZMO1_ZMO1352	intergral membrane protein	0.995337	8.16617	1	0.672402	4.67983	1	1.50624	7.64979	1	0.807364	5.32715	1	1.00221	8.19258	1	0.526383	3.85485	1	1.47472	7.5692	1	1.00553	6.12877	1	0.00687594	0.0507762	0	-0.14602	0.942789	0	-0.0315199	0.14606	0	0.198167	1.38104	0
ZMO1354	motB3	flagellar motor protein MotB	-0.564829	4.24775	1	-0.163628	0.576302	0	-1.51229	5.78615	1	-0.0185687	0.0478213	0	-0.681792	4.89675	1	-0.326394	1.37737	0	-1.27622	5.17203	1	-0.442762	1.97531	1	-0.116963	0.755867	0	-0.162766	0.572468	0	0.23607	0.918256	0	-0.424193	1.88108	1
ZMO1355	ZMO1_ZMO1355	ABC transporter related protein	-1.37479	9.52051	1	-1.57626	7.93139	1	-1.18357	6.8432	1	-1.36455	7.38142	1	-1.16916	8.89425	1	-1.21662	6.94698	1	-0.933222	5.95768	1	-1.35763	7.3621	1	0.205638	2.75844	1	0.359646	2.78539	1	0.250346	1.88564	1	0.00692167	0.0297127	0
ZMO1358	rpsT	ribosomal protein S20	-2.74856	9.44257	1	-2.57904	7.09215	1	-3.12446	7.82165	1	-2.54217	7.03772	1	-3.15715	9.97965	1	-2.86763	7.49455	1	-3.30085	8.03174	1	-3.30296	8.0342	1	-0.40859	2.68608	1	-0.288588	0.938776	0	-0.176388	0.502759	0	-0.760794	2.88765	1
ZMO1360	pdc	pyruvate decarboxylase	-0.853365	6.40737	1	-0.660538	3.58819	1	-1.23878	5.75482	1	-0.660775	3.58932	1	-0.939321	6.76668	1	-0.63903	3.48435	1	-1.05665	5.17966	1	-1.12228	5.39599	1	-0.0859551	0.651256	0	0.0215074	0.0683915	0	0.182133	0.841724	0	-0.461505	2.54331	1
ZMO1366	rpsD	30S ribosomal protein S4	-2.84269	8.68084	1	-2.84688	6.59488	1	-3.04132	6.84296	1	-2.63987	6.31309	1	-3.14774	9.07406	1	-2.96817	6.75139	1	-3.29419	7.14446	1	-3.18087	7.01212	1	-0.305054	1.49491	0	-0.121288	0.240349	0	-0.252872	0.591755	0	-0.541004	1.53809	0
ZMO1372	ZMO1_ZMO1372	short-chain dehydrogenase/reductase SDR	4.57761	11.8345	1	5.50796	10.4166	1	3.71225	8.88836	1	4.51261	9.64326	1	5.23724	12.3593	1	6.78455	11.2275	1	3.25677	8.38429	1	5.67038	10.5296	1	0.659627	4.50991	1	1.27659	4.89602	1	-0.45548	1.86609	1	1.15777	4.55559	1
ZMO1373	ZMO1_ZMO1373	hypothetical protein	4.09807	11.0867	1	3.72546	8.58862	1	4.77281	9.54538	1	3.79595	8.6608	1	4.85494	11.7468	1	4.47056	9.2922	1	4.60994	9.41097	1	5.48434	10.0841	1	0.756872	4.70426	1	0.745105	2.89665	1	-0.162876	0.468889	0	1.68839	5.60619	1
ZMO1377	ZMO1_ZMO1377	hypothetical protein	1.34312	6.71978	1	0.314219	1.05117	0	1.69872	5.55681	1	2.01642	6.18617	1	1.15897	6.16955	1	0.0253179	0.0548905	0	1.63935	5.42797	1	1.81224	5.79273	1	-0.184149	1.07117	0	-0.288901	0.945222	0	-0.0593709	0.138516	0	-0.204175	0.607954	0
ZMO1378	eutP	ethanolamine transporter	0.27482	1.02443	0	-1.55492	3.74842	1	1.09457	2.69879	1	1.28481	3.15698	1	0.104068	0.30352	0	-1.94977	4.50205	1	1.26365	3.10775	1	0.99832	2.45374	1	-0.170752	0.559817	0	-0.39485	0.808067	0	0.169083	0.281071	0	-0.286489	0.537796	0
ZMO1380	ZMO1_ZMO1380	AraC family transcriptional regulator	1.72941	2.61955	1	0.299089	0.163238	0	3.586	3.12876	1	1.30314	0.987783	0	2.17595	3.2778	1	0.18699	0.0967223	0	4.14719	3.57358	1	2.19365	1.86452	1	0.446534	0.509598	0	-0.112099	0.0558377	0	0.561193	0.342548	0	0.890509	0.608825	0
ZMO1381	ZMO1_ZMO1381	aminoglycoside phosphotransferase	-0.283273	0.896478	0	-3.01773	5.56875	1	0.8649	1.80018	1	1.30301	2.80599	1	-0.402762	1.39272	0	-2.84523	5.35584	1	0.584417	1.11824	0	1.05253	2.24565	1	-0.119489	0.304472	0	0.172503	0.244972	0	-0.280484	0.441923	0	-0.250486	0.384197	0
ZMO1382	ZMO1_ZMO1382	aspartate aminotransferase family protein	-0.248122	0.459953	0	-2.79819	3.93461	1	0.53121	0.600469	0	1.52262	2.18417	1	-0.72855	1.76517	1	-3.33963	4.52937	1	0.608754	0.713917	0	0.545225	0.620618	0	-0.480428	1.06174	0	-0.541438	0.615156	0	0.0775438	0.0645903	0	-0.977391	1.29792	0
ZMO1385	ZMO1_ZMO1385	toxic anion resistance family protein	1.28431	9.56226	1	1.03926	6.651	1	1.44721	7.90633	1	1.36644	7.68695	1	1.50212	10.1697	1	1.17629	7.11755	1	2.11494	9.36679	1	1.21512	7.24056	1	0.21781	3.15036	1	0.137023	0.996267	0	0.667727	5.0316	1	-0.151322	1.12895	0
ZMO1386	ZMO1_ZMO1386	hypothetical protein	1.49898	11.3049	1	1.0724	7.88435	1	1.86262	10.0137	1	1.56192	9.33152	1	1.21934	10.5016	1	0.585354	5.61513	1	2.01386	10.3168	1	1.0588	7.83557	1	-0.279639	4.93582	1	-0.487043	4.9554	1	0.151242	1.6176	1	-0.503116	5.07042	1
ZMO1387	ZMO1_ZMO1387	winged helix family two component transcriptional regulator	1.7505	7.49168	1	1.65719	5.2482	1	1.88265	5.70982	1	1.71165	5.36437	1	1.86559	7.73437	1	1.46642	4.81464	1	1.69225	5.32336	1	2.43809	6.66772	1	0.115094	0.546212	0	-0.19077	0.516785	0	-0.190397	0.515515	0	0.726448	2.60403	1
ZMO1388	ggt	gamma-glutamyltransferase	-0.262654	1.53342	0	-1.0062	3.54514	1	0.123477	0.300966	0	0.0947611	0.219806	0	0.00284061	0.00953839	0	-0.687828	2.45049	1	0.749692	2.67921	1	-0.0533423	0.114418	0	0.265494	1.55336	0	0.318372	0.985155	0	0.626215	2.2155	1	-0.148103	0.375498	0
ZMO1389	dsbD	Thiol:disulfide interchange protein DsbD	0.157588	0.458925	0	-0.243438	0.39817	0	0.202835	0.318545	0	0.513366	1.02121	0	-0.433753	1.63233	1	-1.34148	3.05398	1	0.433514	0.82402	0	-0.393297	0.727951	0	-0.591341	2.32045	1	-1.09804	2.49833	1	0.230679	0.372639	0	-0.906663	2.02905	1
ZMO1391	ZMO1_ZMO1391	diacylglycerol kinase catalytic region	-1.09711	5.61401	1	-1.51367	4.80107	1	-1.2307	4.09374	1	-0.54695	1.83538	1	-1.79716	7.45638	1	-1.96677	5.7395	1	-1.57217	4.93434	1	-1.85253	5.52164	1	-0.700049	4.04434	1	-0.453094	1.4683	0	-0.341468	1.0338	0	-1.30558	4.29184	1
ZMO1392	ZMO1_ZMO1392	hypothetical protein	-0.952366	5.58393	1	-1.36478	4.90526	1	-1.20757	4.47973	1	-0.284745	0.972379	0	-1.70644	7.76667	1	-2.00957	6.31034	1	-1.49281	5.22372	1	-1.61694	5.51147	1	-0.754075	4.75114	1	-0.644785	2.54645	1	-0.285244	0.974539	0	-1.3322	4.82035	1
ZMO1393	lptF	LPS export ABC transporter permease LptF	0.169417	1.23707	0	0.50082	2.31259	1	-0.0833477	0.257602	0	0.0907778	0.285232	0	-0.617614	4.61909	1	-0.189999	0.713962	0	-1.13213	4.81655	1	-0.530714	2.45992	1	-0.787031	5.4786	1	-0.69082	3.19804	1	-1.04878	4.55076	1	-0.621491	2.88923	1
ZMO1394	lptG	LPS export ABC transporter permease LptG	0.295099	2.58195	1	0.509037	2.57104	1	0.031028	0.0923945	0	0.345232	1.66902	1	-0.615029	4.89783	1	-0.510308	2.57768	1	-0.746999	3.7008	1	-0.58778	2.97014	1	-0.910128	6.32106	1	-1.01935	4.74341	1	-0.778027	3.83189	1	-0.933012	4.43768	1
ZMO1398	ZMO1_ZMO1398	hypothetical protein	0.711609	3.39559	1	0.763365	2.08975	1	0.869311	2.40729	1	0.502151	1.27332	0	1.01794	4.5698	1	0.940869	2.61471	1	0.846366	2.33953	1	1.26658	3.47997	1	0.306328	1.36271	0	0.177504	0.344713	0	-0.0229453	0.0355918	0	0.764424	2.09298	1
ZMO1399	ZMO1_ZMO1399	fatty acid hydroxylase	-1.1601	5.60124	1	-1.31156	4.10803	1	-1.30031	4.07936	1	-0.868432	2.83372	1	-1.03936	5.20472	1	-1.01765	3.29813	1	-1.07771	3.47454	1	-1.0227	3.31319	1	0.120746	0.51484	0	0.293912	0.792592	0	0.222595	0.556908	0	-0.154268	0.352989	0
ZMO1400	ZMO1_ZMO1400	hypothetical protein	-1.81789	9.61003	1	-2.11989	8.08472	1	-1.79453	7.44854	1	-1.53926	6.8677	1	-1.57919	9.06552	1	-1.89783	7.66167	1	-1.47715	6.71283	1	-1.36259	6.41073	1	0.238704	2.4707	1	0.222062	1.19939	0	0.317379	1.84482	1	0.176671	0.899041	0
ZMO1401	xthA1	exodeoxyribonuclease III XthA	0.973238	7.19819	1	0.680389	3.93735	1	1.49711	6.7505	1	0.742213	4.22623	1	0.855734	6.71284	1	0.349887	2.05333	1	1.37651	6.436	1	0.840807	4.65254	1	-0.117504	1.07072	0	-0.330502	1.92515	1	-0.120603	0.55118	0	0.0985937	0.428286	0
ZMO1402	ZMO1_ZMO1402	iron-sulfur cluster assembly accessory protein	1.15964	6.82248	1	1.04908	4.46831	1	1.65358	6.09668	1	0.776253	3.48017	1	1.31942	7.31037	1	1.02171	4.37804	1	1.51932	5.78506	1	1.41723	5.53154	1	0.159783	1.11553	0	-0.0273659	0.0717686	0	-0.134261	0.446803	0	0.640976	2.90801	1
ZMO1403	ZMO1_ZMO1403	peptidase M23	1.49528	6.61584	1	1.54661	4.7412	1	1.22198	3.94257	1	1.71725	5.11017	1	1.46607	6.54198	1	1.29587	4.13686	1	1.13439	3.70162	1	1.96793	5.60071	1	-0.0292134	0.0998974	0	-0.250737	0.664772	0	-0.087586	0.184838	0	0.250683	0.664589	0
ZMO1407	asd	aspartate-semialdehyde dehydrogenase	-1.41543	8.78835	1	-1.68461	7.35142	1	-1.41168	6.68398	1	-1.15	5.92184	1	-1.76053	9.63168	1	-1.65057	7.27394	1	-1.73135	7.45541	1	-1.89967	7.80911	1	-0.345101	3.65155	1	0.034045	0.128632	0	-0.319669	1.94216	1	-0.749679	4.39912	1
ZMO1410	bfr1	bacterioferritin	2.7688	10.0607	1	3.07662	8.34548	1	3.23166	8.53451	1	1.99812	6.70374	1	2.61877	9.84455	1	3.08097	8.3509	1	2.31455	7.25852	1	2.46078	7.49122	1	-0.150037	0.996772	0	0.00434385	0.0104233	0	-0.917113	3.92898	1	0.462658	2.00374	1
ZMO1411	fur	ferric uptake regulator Fur family	-0.970969	6.88426	1	-1.00528	4.99568	1	-1.23663	5.74153	1	-0.671001	3.63193	1	-1.21308	7.72884	1	-1.38776	6.16599	1	-1.21356	5.67278	1	-1.0379	5.10904	1	-0.242106	2.29304	1	-0.382488	2.07255	1	0.0230663	0.0735649	0	-0.366897	1.97776	1
ZMO1412	ZMO1_ZMO1412	transcriptional regulator MucR family	-1.09556	8.20266	1	-1.25847	6.64279	1	-1.43724	7.14324	1	-0.590955	3.95053	1	-1.29478	8.84545	1	-1.6825	7.74226	1	-1.04752	5.96073	1	-1.15433	6.32016	1	-0.199225	2.37008	1	-0.424027	2.92653	1	0.389723	2.69049	1	-0.563371	3.79484	1
ZMO1415	ZMO1_ZMO1415	Nfu/NifU-like scaffold protein	0.264632	2.60238	1	-0.129799	0.567895	0	0.900394	4.71736	1	0.0233018	0.0768866	0	1.06389	7.347	1	0.757709	4.12855	1	1.4873	6.53906	1	0.946664	4.89284	1	0.799258	6.27165	1	0.887508	4.66723	1	0.586903	3.31164	1	0.923363	4.80534	1
ZMO1417	ZMO1_ZMO1417	putative DEAD/DEAH box helicase	-0.117597	0.840184	0	0.543099	2.67623	1	-1.28885	5.48677	1	0.392963	1.88366	1	0.854366	5.9917	1	1.45881	5.93908	1	-0.117744	0.420582	0	1.22203	5.29476	1	0.971963	6.47027	1	0.915714	4.28669	1	1.17111	5.14245	1	0.829064	3.95538	1
ZMO1420	purE	5-(carboxyamino)imidazole ribonucleotide mutase PurE	-1.05426	6.02222	1	-0.718099	2.89163	1	-1.52672	5.36904	1	-0.917967	3.6321	1	-1.44133	7.19288	1	-1.09488	4.20829	1	-1.6816	5.71967	1	-1.54752	5.41786	1	-0.387073	2.6999	1	-0.376778	1.41016	0	-0.154883	0.460096	0	-0.629558	2.53088	1
ZMO1421	purK	phosphoribosylaminoimidazole carboxylase ATPase subunit PurK	-0.886829	5.97496	1	-0.677052	3.18712	1	-1.18201	5.02663	1	-0.801427	3.70974	1	-0.959047	6.26461	1	-0.741402	3.46406	1	-1.20645	5.09933	1	-0.929288	4.19535	1	-0.0722181	0.430426	0	-0.0643491	0.193949	0	-0.0244441	0.0664395	0	-0.127861	0.442331	0
ZMO1422	ZMO1_ZMO1422	peptidase M16 domain protein	0.618092	3.29443	1	0.0167968	0.0288166	0	0.797465	2.46279	1	1.04001	3.20704	1	0.518341	2.7815	1	-0.286202	0.717214	0	1.32075	3.95941	1	0.520479	1.51774	0	-0.0997508	0.380574	0	-0.302999	0.771228	0	0.523281	1.52758	0	-0.519535	1.51442	0
ZMO1423	ZMO1_ZMO1423	peptidase M16 domain protein	0.267586	1.13131	0	-0.148391	0.272796	0	0.399581	0.938202	0	0.551566	1.40338	0	0.386943	1.77129	1	-0.329343	0.733663	0	1.09373	2.99406	1	0.396445	0.928869	0	0.119357	0.408216	0	-0.180953	0.346601	0	0.694145	1.84491	1	-0.155122	0.28767	0
ZMO1424	clpB	ATP-dependent chaperone ClpB	2.26069	7.52188	1	2.12451	5.25028	1	2.50864	5.85341	1	2.14893	5.29128	1	2.57897	8.02487	1	2.75576	6.20007	1	2.36539	5.63844	1	2.61575	6.00723	1	0.318277	1.43984	0	0.631254	1.69355	1	-0.143246	0.268375	0	0.466821	1.1728	0
ZMO1425	thiE2	thiamine monophosphate synthase	2.88338	9.25943	1	2.99144	7.29332	1	3.18023	7.52591	1	2.47846	6.58403	1	3.41449	9.91421	1	3.83282	8.23952	1	2.67925	6.87659	1	3.73141	8.13666	1	0.531115	3.16333	1	0.841383	2.90317	1	-0.500989	1.65001	1	1.25295	4.14289	1
ZMO1426	ZMO1_ZMO1426	DNA repair protein RadC	1.90407	6.97671	1	2.2525	5.56195	1	1.78526	4.73345	1	1.67444	4.51159	1	2.54812	8.08556	1	2.34575	5.70968	1	2.14645	5.38742	1	3.15217	6.80638	1	0.644057	3.19798	1	0.0932529	0.168056	0	0.36119	0.878749	0	1.47773	4.0889	1
ZMO1428	ZMO1_ZMO1428	diacylglycerol kinase catalytic region	-0.0389071	0.10652	0	0.310833	0.65371	0	-0.0740487	0.118201	0	-0.353506	0.769959	0	0.978638	4.27274	1	1.15359	3.05349	1	0.510071	1.22378	0	1.27226	3.34669	1	1.01755	4.40504	1	0.842755	2.21155	1	0.58412	1.44583	0	1.62576	4.13264	1
ZMO1429	ZMO1_ZMO1429	NodT family RND efflux system outer membrane lipoprotein	-1.79609	8.78199	1	-2.09633	7.27106	1	-1.53583	6.10436	1	-1.75611	6.60335	1	-1.83692	8.86868	1	-1.99604	7.08541	1	-1.52055	6.0674	1	-1.99417	7.08186	1	-0.0408331	0.225562	0	0.100289	0.342477	0	0.0152788	0.0419981	0	-0.238067	1.01546	0
ZMO1430	ZMO1_ZMO1430	MFP subunit of RND efflux system transporter	-1.06951	5.98153	1	-1.03108	3.92491	1	-1.05595	4.00323	1	-1.12151	4.2037	1	-0.94715	5.53713	1	-0.800632	3.13392	1	-1.06222	4.02278	1	-0.978598	3.75532	1	0.122364	0.661717	0	0.230453	0.736098	0	-0.0062694	0.0134086	0	0.142909	0.40342	0
ZMO1431	ZMO1_ZMO1431	DUF1656 domain-containing protein	-1.6089	4.71844	1	-1.72331	3.15414	1	-1.39239	2.55351	1	-1.71099	3.13283	1	-2.48632	6.29176	1	-2.00564	3.62058	1	-2.79763	4.7321	1	-2.6557	4.5516	1	-0.877427	2.79163	1	-0.282331	0.366079	0	-1.40524	2.57794	1	-0.944706	1.65683	1
ZMO1432	ZMO1_ZMO1432	membrane protein component of efflux system	-1.35515	6.95014	1	-1.39411	5.035	1	-1.28335	4.74373	1	-1.38799	5.01942	1	-1.94334	8.32378	1	-2.10211	6.53589	1	-1.60981	5.55147	1	-2.11811	6.56425	1	-0.588195	3.96047	1	-0.708006	2.84432	1	-0.326461	1.17761	0	-0.730118	2.93172	1
ZMO1433	holA	DNA polymerase III delta subunit	-1.38684	7.20109	1	-1.40737	5.2229	1	-1.64082	5.77874	1	-1.11234	4.39961	1	-1.46337	7.4049	1	-1.71599	5.94317	1	-1.22002	4.71814	1	-1.4541	5.34014	1	-0.0765286	0.398895	0	-0.308617	1.15871	0	0.420792	1.69076	1	-0.34176	1.31521	0
ZMO1434	ZMO1_ZMO1434	hypothetical protein	-1.47128	7.40319	1	-1.78273	6.06232	1	-1.59651	5.65742	1	-1.0346	4.13544	1	-1.74753	8.0599	1	-1.86781	6.23497	1	-1.59627	5.65687	1	-1.7785	6.05355	1	-0.276247	1.94889	1	-0.0850854	0.232121	0	0.000238262	0.000533443	0	-0.743895	3.09479	1
ZMO1435	leuS	leucyl-tRNA synthetase	-1.51645	7.98075	1	-1.81454	6.5788	1	-1.58647	6.07903	1	-1.14836	4.91007	1	-1.79823	8.6352	1	-1.85576	6.66297	1	-1.52713	5.93846	1	-2.0118	6.96672	1	-0.281777	2.27926	1	-0.0412197	0.116659	0	0.0593333	0.175818	0	-0.863446	3.93798	1
ZMO1436	ZMO1_ZMO1436	hypothetical protein	-1.19549	7.79614	1	-1.18802	5.71278	1	-1.36769	6.23147	1	-1.03075	5.19939	1	-1.24437	7.94936	1	-0.993064	5.06663	1	-1.35346	6.19268	1	-1.38658	6.28244	1	-0.0488818	0.334612	0	0.194959	0.953792	0	0.0142277	0.0456156	0	-0.355832	1.98136	1
ZMO1437	ZMO1_ZMO1437	lysine transporter LysE	-0.406945	1.0634	0	-0.522368	0.72694	0	-0.0935141	0.0946366	0	-0.604953	0.876272	0	-1.23836	3.61667	1	-1.93166	3.2917	1	-0.440207	0.584963	0	-1.34322	2.28623	1	-0.83142	2.46256	1	-1.40929	2.40697	1	-0.346693	0.433517	0	-0.738272	1.12715	0
ZMO1439	ZMO1_ZMO1439	carbon-nitrogen hydrolase	0.899263	5.31343	1	0.741435	2.88175	1	0.962042	3.66847	1	0.994313	3.77423	1	0.937319	5.46289	1	0.480051	1.80438	1	0.864872	3.336	1	1.46703	5.09924	1	0.0380555	0.159327	0	-0.261384	0.853114	0	-0.09717	0.249882	0	0.472721	1.77236	1
ZMO1440	ZMO1_ZMO1440	hypothetical protein	1.48871	6.49365	1	1.32871	4.12608	1	1.12393	3.5824	1	2.0135	5.58121	1	1.52965	6.59511	1	1.46817	4.46355	1	1.17967	3.73648	1	1.9411	5.44846	1	0.0409318	0.140732	0	0.139457	0.309393	0	0.0557403	0.107701	0	-0.0724022	0.144101	0
ZMO1441	ZMO1_ZMO1441	FAD dependent oxidoreductase	-0.882264	4.65913	1	-1.19829	3.84094	1	-0.910401	2.99452	1	-0.538103	1.69829	1	-1.33344	6.146	1	-1.25109	3.98192	1	-1.18287	3.79898	1	-1.56638	4.74517	1	-0.45118	2.56985	1	-0.0528012	0.103354	0	-0.272465	0.728106	0	-1.02827	3.35767	1
ZMO1444	glyS	glycine--tRNA ligase subunit beta	-1.76244	8.59239	1	-1.96683	6.91535	1	-1.85882	6.70287	1	-1.46166	5.81054	1	-2.02299	9.12418	1	-2.00681	6.99124	1	-1.79279	6.56731	1	-2.26936	7.45719	1	-0.260548	2.11232	1	-0.0399704	0.11388	0	0.0660288	0.20096	0	-0.807702	3.75044	1
ZMO1446	glyQ	glycine--tRNA ligase subunit alpha	-1.68572	9.39654	1	-1.85712	7.65657	1	-1.85181	7.64566	1	-1.34822	6.44708	1	-2.03904	10.1341	1	-2.01812	7.97423	1	-1.67422	7.26227	1	-2.42476	8.67924	1	-0.353321	3.6714	1	-0.161006	0.819846	0	0.17759	0.928672	0	-1.07655	5.61702	1
ZMO1447	ZMO1_ZMO1447	conjugative transfer protein GumN	0.707143	7.0575	1	1.2128	7.0203	1	0.236771	1.81482	1	0.671853	4.85463	1	0.733702	7.19702	1	1.31764	7.33425	1	0.250864	1.9395	1	0.632605	4.64456	1	0.0265595	0.239476	0	0.104833	0.659845	0	0.0140934	0.0640407	0	-0.0392477	0.198897	0
ZMO1448	ZMO1_ZMO1448	hypothetical protein	0.498299	1.63378	1	0.967484	1.86723	1	0.307885	0.448997	0	0.21953	0.296688	0	0.489749	1.60047	1	1.02527	1.99495	1	-0.195626	0.258491	0	0.639601	1.13204	0	-0.00855029	0.0160735	0	0.0577884	0.0659896	0	-0.503511	0.83638	0	0.420071	0.664139	0
ZMO1449	mtlD	mannitol-1-phosphate dehydrogenase	1.66358	9.63428	1	2.17598	8.54975	1	1.2497	6.44239	1	1.56506	7.28957	1	3.51041	12.5396	1	4.14303	11.0447	1	3.16128	9.99368	1	3.22693	10.0734	1	1.84684	10.0395	1	1.96706	8.16195	1	1.91158	8.05229	1	1.66187	7.51766	1
ZMO1450	phrB	deoxyribodipyrimidine photo-lyase	0.174011	1.06825	0	0.077299	0.199148	0	0.242259	0.809825	0	0.202476	0.644563	0	1.0151	5.88142	1	0.82166	3.28672	1	0.928704	3.66783	1	1.29493	4.78268	1	0.841086	5.19938	1	0.744361	2.99362	1	0.686445	2.76389	1	1.09245	4.19954	1
ZMO1451	ZMO1_ZMO1451	purine nucleoside permease	-2.17408	7.68611	1	-2.16905	5.62207	1	-2.16439	5.61424	1	-2.18881	5.6551	1	-1.89699	7.16785	1	-1.69015	4.73185	1	-2.00616	5.33949	1	-1.99465	5.3188	1	0.277094	1.34391	0	0.478895	1.34031	0	0.158231	0.333989	0	0.194157	0.429487	0
ZMO1452	araJ1	MFS family predicted arabinose efflux permease araJ	-2.57714	7.26034	1	-2.47897	5.08769	1	-2.53229	5.1635	1	-2.72015	5.42046	1	-2.805	7.58239	1	-2.38998	4.95811	1	-2.99836	5.77455	1	-3.02667	5.80896	1	-0.227866	0.736199	0	0.0889903	0.123354	0	-0.466074	0.909676	0	-0.306516	0.534322	0
ZMO1456	ZMO1_ZMO1456	LysE family translocator	-1.00169	3.7055	1	-0.431758	0.774231	0	-1.5667	3.38522	1	-1.0066	2.16837	1	-0.97474	3.61867	1	-0.552155	1.05786	0	-1.36243	2.96859	1	-1.00963	2.17557	1	0.0269461	0.0580522	0	-0.120396	0.163802	0	0.204268	0.304302	0	-0.00303296	0.00356288	0
ZMO1457	ZMO1_ZMO1457	major facilitator superfamily transporter	-4.05271	10.1661	1	-4.72491	8.63474	1	-2.24657	5.82516	1	-5.18665	8.99425	1	-0.159771	0.688581	0	-0.497757	1.44075	0	0.848925	2.63254	1	-0.830481	2.57366	1	3.89294	10.01	1	4.22715	8.20682	1	3.0955	7.01978	1	4.35617	8.32223	1
ZMO1458	ZMO1_ZMO1458	hypothetical protein	-0.822018	5.9432	1	-0.76978	3.79651	1	-0.527775	2.66755	1	-1.1685	5.22534	1	0.351726	3.07357	1	0.145439	0.565662	0	0.736488	3.65473	1	0.173252	0.706261	0	1.17374	7.27635	1	0.915218	4.37108	1	1.26426	5.5091	1	1.34175	5.72559	1
ZMO1459	pnuC1	nicotinamide mononucleotide transporter PnuC	0.087568	0.18752	0	0.0716365	0.0813487	0	0.285795	0.399452	0	-0.0947276	0.110339	0	0.440703	1.37535	0	0.0841725	0.0969203	0	0.309778	0.441406	0	0.928158	1.73889	1	0.353135	1.04383	0	0.012536	0.0132982	0	0.023983	0.0257877	0	1.02289	1.94544	1
ZMO1460	sseA	3-mercaptopyruvate sulfurtransferase	0.309949	1.17111	0	0.54901	1.2043	0	0.312621	0.590101	0	0.0682169	0.0981893	0	0.749669	3.1474	1	0.795789	1.88206	1	0.274345	0.500532	0	1.17887	2.86699	1	0.439719	1.78896	1	0.246779	0.438512	0	-0.0382761	0.0528303	0	1.11066	2.70098	1
ZMO1463	ZMO1_ZMO1463	TonB-dependent receptor	0.38329	1.39358	0	0.80963	1.767	1	0.102173	0.141916	0	0.238067	0.383822	0	0.693106	2.71757	1	0.77188	1.67064	1	0.0819561	0.111012	0	1.22548	2.77451	1	0.309816	1.06975	0	-0.0377495	0.0482789	0	-0.0202165	0.0252498	0	0.987415	2.21207	1
ZMO1464	ZMO1_ZMO1464	hypothetical protein	1.59778	3.63031	1	1.75412	2.32697	1	1.50078	1.95821	1	1.53842	2.01387	1	0.100262	0.142314	0	0.630033	0.670853	0	-1.27914	1.62604	1	0.949897	1.12931	0	-1.49751	3.42723	1	-1.12409	1.39134	0	-2.77993	3.64462	1	-0.588524	0.615248	0
ZMO1465	ZMO1_ZMO1465	putative amino acid permease	-2.41709	6.65729	1	-1.9531	3.94176	1	-2.44759	4.70582	1	-2.85058	5.24448	1	-2.18986	6.28863	1	-1.88782	3.83087	1	-2.26627	4.44022	1	-2.4155	4.65995	1	0.227226	0.649456	0	0.0652853	0.0791466	0	0.181321	0.249941	0	0.435072	0.737785	0
ZMO1466	ZMO1_ZMO1466	putative alpha/beta hydrolase	-0.748341	5.07395	1	-1.32385	5.14921	1	0.485981	2.08971	1	-1.40715	5.36798	1	1.78235	8.31355	1	1.44933	5.47463	1	2.28764	7.1698	1	1.61008	5.85807	1	2.53069	9.66653	1	2.77318	7.9025	1	1.80166	6.27336	1	3.01723	8.22564	1
ZMO1468	ZMO1_ZMO1468	hypothetical protein	-1.41633	4.10434	1	-1.1424	1.94357	1	-1.61234	2.80983	1	-1.49425	2.60141	1	-1.31374	3.85688	1	-1.3278	2.29661	1	-1.52048	2.64828	1	-1.09294	1.84743	1	0.102591	0.197983	0	-0.185402	0.207993	0	0.091862	0.0944213	0	0.401312	0.530941	0
ZMO1470	ZMO1_ZMO1470	transglycosylase domain-containing protein	1.49453	6.24545	1	1.35778	3.96421	1	0.897477	2.70814	1	2.22832	5.69353	1	0.323384	1.60606	1	-0.383152	1.00513	0	0.428236	1.15611	0	0.925068	2.7919	1	-1.17114	5.35285	1	-1.74093	4.80961	1	-0.469242	1.29531	0	-1.30325	3.83038	1
ZMO1471	typA	GTP-binding protein TypA/BipA	-2.22135	9.57376	1	-2.25879	7.52572	1	-2.70586	8.21609	1	-1.69939	6.45208	1	-2.23504	9.59756	1	-1.8141	6.69659	1	-2.50069	7.91397	1	-2.39034	7.74151	1	-0.0136941	0.0662588	0	0.44469	2.13106	1	0.205176	0.832762	0	-0.690948	3.33182	1
ZMO1473	ZMO1_ZMO1473	hypothetical protein	0.89698	5.09111	1	0.702976	2.57118	1	1.16601	4.10084	1	0.821951	3.00655	1	1.39156	6.70172	1	0.892568	3.25064	1	1.66841	5.34623	1	1.6137	5.22653	1	0.494582	3.12778	1	0.189592	0.526197	0	0.502401	1.77498	1	0.791753	2.89891	1
ZMO1482	ZMO1_ZMO1482	outer membrane autotransporter barrel domain protein	0.703304	5.61649	1	0.780781	4.06146	1	0.489555	2.64462	1	0.839575	4.30474	1	0.746987	5.83666	1	1.02834	5.00791	1	0.702508	3.71693	1	0.510113	2.75725	1	0.0436831	0.27462	0	0.247559	1.20735	0	0.212952	0.99931	0	-0.329463	1.70823	1
ZMO1484	ZMO1_ZMO1484	UvrD/REP helicase	0.532105	4.8329	1	0.320249	1.7725	1	0.843316	4.52436	1	0.432749	2.47629	1	0.885995	6.69283	1	0.652033	3.6701	1	1.19289	5.7586	1	0.813059	4.39923	1	0.35389	3.47538	1	0.331785	1.84678	1	0.349576	1.96059	1	0.38031	2.1546	1
ZMO1485	ZMO1_ZMO1485	deoxyguanosinetriphosphate triphosphohydrolase	2.22397	8.84715	1	2.42144	7.07184	1	2.43754	7.09691	1	1.81294	5.99025	1	2.64103	9.5114	1	2.7551	7.56175	1	2.53734	7.24885	1	2.63067	7.38594	1	0.417062	2.90434	1	0.333661	1.21171	0	0.0997962	0.268554	0	0.817728	3.2689	1
ZMO1487	ZMO1_ZMO1487	diguanylate phosphodiesterase	0.776642	5.71048	1	0.907235	4.31862	1	0.213199	0.911863	0	1.20949	5.32505	1	1.04504	6.81225	1	0.818818	3.9761	1	1.03592	4.77542	1	1.28037	5.53076	1	0.268395	2.31902	1	-0.088417	0.30316	0	0.82272	3.99175	1	0.070881	0.232992	0
ZMO1489	kdsB	3-deoxy-D-manno-octulosonate cytidylyltransferase	0.935775	5.75535	1	0.894145	3.69672	1	0.856842	3.56155	1	1.05634	4.24445	1	1.29799	6.97293	1	1.3396	5.06785	1	1.13671	4.49384	1	1.41765	5.27003	1	0.362212	2.646	1	0.445457	1.81961	1	0.279868	1.03232	0	0.36131	1.4182	0
ZMO1490	ZMO1_ZMO1490	putative outer membrane associated protein	-0.653901	7.15349	1	-0.402307	3.49057	1	-1.15905	7.24098	1	-0.400345	3.47533	1	-0.959267	8.61807	1	-0.733211	5.53726	1	-1.34489	7.80701	1	-0.799702	5.85406	1	-0.305366	4.38547	1	-0.330904	2.9064	1	-0.185835	1.54081	0	-0.399358	3.46765	1
ZMO1491	ZMO1_ZMO1491	hypothetical protein	-0.490862	4.22867	1	-0.296014	1.44097	0	-1.05724	4.9817	1	-0.119335	0.459092	0	-0.655741	5.23678	1	-0.436422	2.25749	1	-1.07187	5.03037	1	-0.458934	2.38305	1	-0.164879	1.37923	0	-0.140408	0.563093	0	-0.0146301	0.0428981	0	-0.3396	1.69858	1
ZMO1493	ZMO1_ZMO1493	putative membrane protein	-0.810081	3.69657	1	-0.413627	0.956904	0	-0.912149	2.44415	1	-1.10447	2.96745	1	-0.463867	2.13059	1	-0.230371	0.456085	0	-0.83001	2.2083	1	-0.331221	0.721349	0	0.346214	1.51781	0	0.183256	0.343934	0	0.0821386	0.134749	0	0.773247	2.04151	1
ZMO1494	argB	acetylglutamate kinase	-1.93144	8.12483	1	-1.86275	5.9178	1	-2.23305	6.591	1	-1.69851	5.5803	1	-1.99664	8.25219	1	-1.76135	5.71266	1	-2.05603	6.28285	1	-2.17253	6.48823	1	-0.0652006	0.29444	0	0.101399	0.258875	0	0.177014	0.511962	0	-0.474015	1.75167	1
ZMO1495	ZMO1_ZMO1495	ATP/cobalamin adenosyltransferase	0.941245	5.57332	1	0.985936	3.83186	1	0.975517	3.79746	1	0.862281	3.40749	1	1.12209	6.21897	1	1.0956	4.17972	1	1.17296	4.41045	1	1.09771	4.18616	1	0.180845	1.10894	0	0.109665	0.297905	0	0.197443	0.617381	0	0.235427	0.772171	0
ZMO1496	ppc	phosphoenolpyruvate carboxylase	-1.25263	10.3317	1	-1.18358	7.99147	1	-1.32977	8.43832	1	-1.24453	8.1839	1	-0.919231	9.13251	1	-0.941873	7.1217	1	-0.822482	6.61129	1	-0.993339	7.32332	1	0.333397	5.31047	1	0.24171	2.5274	1	0.507289	4.85003	1	0.251193	2.62996	1
ZMO1497	ZMO1_ZMO1497	amino acid/polyamine transporter	-0.549501	2.37136	1	-1.10273	2.76216	1	0.0294841	0.0414336	0	-0.57526	1.3233	0	-0.727923	3.14718	1	-1.83802	4.35361	1	0.134502	0.218398	0	-0.480253	1.05653	0	-0.178422	0.603576	0	-0.735291	1.7769	1	0.105018	0.164149	0	0.095007	0.146528	0
ZMO1498	apaH1	diadenosine tetraphosphate hydrolase	-1.5731	6.92601	1	-1.65052	5.08223	1	-1.22158	4.04623	1	-1.84719	5.48627	1	-1.92063	7.68331	1	-1.92586	5.63774	1	-1.8952	5.57934	1	-1.94084	5.66596	1	-0.347537	2.03128	1	-0.275343	0.779785	0	-0.673621	2.29938	1	-0.0936482	0.207208	0
ZMO1499	hisE	phosphoribosyl-ATP pyrophosphatase	-1.60788	8.89985	1	-1.83229	7.2962	1	-1.24729	5.85805	1	-1.74408	7.10928	1	-1.2842	8.03551	1	-1.31385	6.04945	1	-1.16312	5.60276	1	-1.37563	6.21954	1	0.323684	3.15065	1	0.518441	2.92239	1	0.0841635	0.328586	0	0.368448	2.03992	1
ZMO1500	hisF	imidazole glycerol phosphate synthase cyclase subunit	-1.39261	9.05984	1	-1.68568	7.68351	1	-1.13252	6.18514	1	-1.35961	6.86833	1	-1.68363	9.79425	1	-2.19445	8.69511	1	-1.19342	6.37982	1	-1.66302	7.6319	1	-0.291025	3.3892	1	-0.508767	3.41781	1	-0.0609022	0.278138	0	-0.303405	2.01928	1
ZMO1501	hisA	1-(5-phosphoribosyl)-5-[(5-phosphoribosylamino)methylideneamino] imidazole-4-carboxamide isomerase	-1.20779	8.03013	1	-1.52472	6.82826	1	-0.968724	5.15963	1	-1.12993	5.71569	1	-1.445	8.71912	1	-1.71159	7.26509	1	-1.22536	6.01334	1	-1.39804	6.50296	1	-0.237208	2.45186	1	-0.186873	0.964217	0	-0.256635	1.43181	0	-0.268117	1.50979	0
ZMO1502	hisH	imidazole glycerol phosphate synthase subunit HisH	-1.24971	6.89427	1	-1.52557	5.59666	1	-1.0937	4.42014	1	-1.12985	4.53163	1	-2.20287	9.0616	1	-2.66155	7.67822	1	-1.65289	5.88968	1	-2.29416	7.11383	1	-0.953159	5.8853	1	-1.13598	4.55025	1	-0.559188	2.38868	1	-1.16431	4.63536	1
ZMO1503	hisB	Imidazoleglycerol-phosphate dehydratase	-1.11664	7.68857	1	-1.38144	6.41771	1	-0.896942	4.84852	1	-1.07154	5.48316	1	-1.86624	9.66573	1	-2.25414	8.27473	1	-1.4314	6.55044	1	-1.91318	7.64713	1	-0.749599	6.18704	1	-0.8727	4.7526	1	-0.534461	3.15434	1	-0.841638	4.62658	1
ZMO1504	ZMO1_ZMO1504	DUF1321 domain-containing protein	-0.399106	2.54879	1	-0.623017	2.28269	1	-0.316127	1.01745	0	-0.258174	0.786738	0	-1.08194	5.79861	1	-1.28523	4.45779	1	-0.684991	2.5247	1	-1.27559	4.43205	1	-0.682833	4.17617	1	-0.662214	2.43665	1	-0.368864	1.23459	0	-1.01742	3.68344	1
ZMO1506	ZMO1_ZMO1506	hypothetical protein	1.42032	8.28466	1	1.67404	6.81967	1	1.25731	5.75629	1	1.32959	5.96145	1	1.01636	7.00924	1	1.51589	6.44774	1	0.280942	1.42273	0	1.25224	5.74152	1	-0.403955	3.72537	1	-0.158149	0.690436	0	-0.976369	4.84858	1	-0.0773476	0.284222	0
ZMO1507	ppa	inorganic diphosphatase	-2.5616	8.02737	1	-2.04176	5.13474	1	-2.77018	6.24693	1	-2.87288	6.38233	1	-2.69179	8.21742	1	-2.17458	5.3606	1	-2.8871	6.40073	1	-3.0137	6.56104	1	-0.130191	0.471483	0	-0.132828	0.247525	0	-0.116917	0.213071	0	-0.140828	0.265318	0
ZMO1508	hisS	histidine--tRNA ligase	-1.41803	7.98266	1	-1.01036	4.69849	1	-1.74599	6.68783	1	-1.49776	6.11624	1	-1.4388	8.03833	1	-0.911033	4.34271	1	-1.85841	6.92255	1	-1.54697	6.23604	1	-0.0207687	0.108153	0	0.0993267	0.35037	0	-0.112423	0.407974	0	-0.0492102	0.153444	0
ZMO1509	prfA	peptide chain release factor 1	-1.32607	8.99438	1	-0.974706	5.75033	1	-1.5157	7.40064	1	-1.48781	7.33011	1	-1.36601	9.10897	1	-1.00323	5.856	1	-1.58308	7.56611	1	-1.51172	7.39065	1	-0.0399357	0.337085	0	-0.0285221	0.120538	0	-0.0673767	0.326489	0	-0.0239084	0.0992351	0
ZMO1510	prmC	protein-(glutamine-N5) methyltransferase release factor-specific	-1.42889	8.05079	1	-1.00231	4.70603	1	-1.68264	6.58739	1	-1.60174	6.40329	1	-2.07924	9.49627	1	-1.83536	6.91381	1	-2.25583	7.69642	1	-2.14653	7.50716	1	-0.650347	5.11726	1	-0.833046	4.0763	1	-0.573196	2.9156	1	-0.544797	2.7724	1
ZMO1511	ZMO1_ZMO1511	hypothetical protein	-1.34895	7.47007	1	-0.97238	4.27771	1	-1.93468	6.75639	1	-1.1398	4.82485	1	0.287712	2.28934	1	0.515747	2.37539	1	-0.119093	0.394729	0	0.466482	2.12968	1	1.63666	8.20887	1	1.48813	5.78196	1	1.81559	6.51825	1	1.60628	6.06295	1
ZMO1513	pheT	phenylalanine--tRNA ligase subunit beta	-1.26485	10.0533	1	-1.04922	7.22203	1	-1.54553	8.7036	1	-1.19982	7.73225	1	-1.61948	11.0138	1	-1.33544	8.14198	1	-1.69829	9.06722	1	-1.82471	9.34476	1	-0.354627	5.23977	1	-0.286227	2.76437	1	-0.152762	1.36227	0	-0.624892	5.3015	1
ZMO1514	pheS	phenylalanine--tRNA ligase subunit alpha	-1.43828	9.22993	1	-1.32604	6.81841	1	-1.64634	7.63823	1	-1.34247	6.86476	1	-1.872	10.2513	1	-1.6767	7.70795	1	-1.85805	8.10072	1	-2.08123	8.53638	1	-0.433714	4.74554	1	-0.350662	2.39685	1	-0.211715	1.33795	0	-0.738765	4.68733	1
ZMO1515	rplT	ribosomal protein L20	-1.95523	9.21495	1	-1.85867	6.91908	1	-2.4426	7.95749	1	-1.56442	6.27377	1	-2.71726	10.491	1	-2.38341	7.86366	1	-2.80642	8.49026	1	-2.96196	8.69791	1	-0.762032	5.648	1	-0.524742	2.63884	1	-0.363816	1.76445	1	-1.39754	5.85708	1
ZMO1516	rpmI	ribosomal protein L35	-1.76688	6.79228	1	-1.45854	4.13138	1	-2.52826	6.07989	1	-1.31382	3.78822	1	-2.56788	8.2142	1	-1.88685	5.01883	1	-3.11275	6.85621	1	-2.70403	6.32916	1	-0.801002	3.9657	1	-0.428308	1.12619	0	-0.584489	1.6476	1	-1.39021	3.97241	1
ZMO1518	cbbF3	inositol monophosphatase	-3.0699	11.6708	1	-3.01268	9.4631	1	-3.1556	9.64259	1	-3.04142	9.49985	1	-2.96556	11.5361	1	-2.696	9.0337	1	-2.82747	9.21767	1	-3.37321	9.90108	1	0.104338	0.932603	0	0.316676	1.85335	1	0.32813	1.93042	1	-0.331792	1.95497	1
ZMO1519	prs	ribose-phosphate pyrophosphokinase	-3.31703	10.2096	1	-3.27131	8.03502	1	-3.47207	8.2634	1	-3.20771	7.95984	1	-2.8588	9.63296	1	-2.58208	7.13383	1	-2.79313	7.43187	1	-3.20118	7.95204	1	0.458233	3.03792	1	0.689235	2.641	1	0.678937	2.60049	1	0.0065286	0.0136364	0
ZMO1520	ZMO1_ZMO1520	hypothetical protein	-1.01682	5.34459	1	-0.67372	2.32075	1	-1.31638	4.32501	1	-1.06036	3.61481	1	-1.06789	5.52162	1	-0.853167	2.95656	1	-1.31868	4.33094	1	-1.0318	3.52881	1	-0.0510668	0.19583	0	-0.179448	0.458696	0	-0.00230453	0.00430876	0	0.0285516	0.056384	0
ZMO1521	ZMO1_ZMO1521	hypothetical protein	0.0710817	0.0964981	0	-0.607469	0.63509	0	1.11391	1.36475	0	-0.293193	0.258655	0	0.388248	0.722698	0	-0.261958	0.226448	0	1.24663	1.56436	1	0.180071	0.14714	0	0.317166	0.559165	0	0.345511	0.314924	0	0.132724	0.104776	0	0.473264	0.463697	0
ZMO1522	ZMO1_ZMO1522	TonB-dependent receptor	1.40648	4.80033	1	1.43279	3.07517	1	1.37362	2.95259	1	1.41302	3.0345	1	1.76036	5.60226	1	1.58925	3.38694	1	1.62939	3.46409	1	2.06242	4.2283	1	0.353876	1.1853	0	0.156461	0.218136	0	0.25577	0.393672	0	0.649398	1.27356	0
ZMO1524	ZMO1_ZMO1524	EamA domain-containing protein	-1.09167	3.99981	1	-0.757833	1.57185	1	-1.245	2.72725	1	-1.27218	2.78708	1	-0.0711432	0.16907	0	0.300584	0.492271	0	-0.663822	1.33839	0	0.149809	0.211819	0	1.02053	3.77997	1	1.05842	2.30173	1	0.581174	1.13465	0	1.42198	3.1067	1
ZMO1527	ZMO1_ZMO1527	multidrug efflux pump subunit AcrB	-0.480041	3.78064	1	-1.10065	4.72415	1	-0.0506858	0.145233	0	-0.288791	1.21541	0	-0.993303	6.34037	1	-1.92132	6.75342	1	-0.0486081	0.138552	0	-1.00998	4.42745	1	-0.513261	3.99892	1	-0.820671	3.73861	1	0.0020777	0.00522331	0	-0.721191	3.33351	1
ZMO1528	ZMO1_ZMO1528	multidrug efflux pump subunit AcrB	-0.423495	2.66624	1	-0.909338	3.28523	1	-0.232474	0.674971	0	-0.128673	0.322925	0	-0.889843	5.03723	1	-1.5606	5.08153	1	-0.111371	0.271434	0	-0.997555	3.57163	1	-0.466348	2.9355	1	-0.651264	2.35458	1	0.121103	0.30011	0	-0.868882	3.14857	1
ZMO1531	purS	phosphoribosylformylglycinamidine synthase subunit PurS	-1.04814	5.3775	1	-0.824822	2.80058	1	-1.4137	4.49603	1	-0.905891	3.06921	1	-1.11779	5.61049	1	-0.660924	2.22134	1	-1.68318	5.10652	1	-1.00925	3.39426	1	-0.0696461	0.275114	0	0.163898	0.399246	0	-0.269472	0.746444	0	-0.103364	0.229108	0
ZMO1532	purQ	phosphoribosylformylglycinamidine synthase subunit PurQ	-1.73063	7.0727	1	-1.50506	4.56073	1	-1.93039	5.44096	1	-1.75643	5.10218	1	-1.94073	7.50737	1	-1.57643	4.72131	1	-2.08843	5.72695	1	-2.15734	5.84582	1	-0.210105	1.03407	0	-0.0713626	0.142326	0	-0.158038	0.361742	0	-0.400914	1.16782	0
ZMO1533	ZMO1_ZMO1533	hypothetical protein	2.69876	10.3042	1	2.88045	8.43177	1	3.35698	9.0217	1	1.85886	6.7642	1	2.63223	10.2072	1	3.1162	8.73458	1	2.40336	7.73793	1	2.37712	7.69604	1	-0.0665331	0.399214	0	0.235752	0.9854	0	-0.953618	4.35418	1	0.518267	2.4962	1
ZMO1535	ZMO1_ZMO1535	IS4-like transposase; Note=missense mutation at position 1566741 changes start codon to leucine%2C unclear if protein product is translated	0.503381	2.27821	1	0.911017	2.38822	1	0.272628	0.549012	0	0.326497	0.689967	0	0.876788	3.88561	1	1.21613	3.18988	1	0.29005	0.593715	0	1.12419	2.95911	1	0.373407	1.62116	1	0.305109	0.633055	0	0.0174218	0.0253206	0	0.797691	2.06574	1
ZMO1536	ZMO1_ZMO1536	ATPase involved in DNA repair	-0.545837	1.61774	1	-0.28678	0.363739	0	-0.353543	0.471303	0	-0.997189	1.72296	1	-0.568532	1.69767	1	-0.62213	0.964405	0	-0.844704	1.41235	0	-0.238761	0.291231	0	-0.0226944	0.0395976	0	-0.33535	0.441256	0	-0.491162	0.714009	0	0.758428	1.23688	0
ZMO1538	dnaE	DNA polymerase III alpha subunit	-0.30553	3.21642	1	-0.676814	3.99299	1	-0.26731	1.54059	0	0.0275353	0.0996463	0	-0.681295	5.94739	1	-1.13285	5.79752	1	-0.117412	0.547982	0	-0.793626	4.5297	1	-0.375766	3.86485	1	-0.456033	2.78537	1	0.149898	0.74705	0	-0.821162	4.64752	1
ZMO1542	ssb	single-strand binding protein	-0.949246	8.20026	1	-1.26902	7.21234	1	-0.600057	4.4812	1	-0.978657	6.23705	1	-1.44242	9.81511	1	-1.44894	7.7166	1	-1.11873	6.7367	1	-1.75958	8.46091	1	-0.493171	5.73584	1	-0.179915	1.3143	0	-0.518675	3.99085	1	-0.780922	5.41002	1
ZMO1543	cobT	cobalt chelatase subunit CobT	0.572543	5.26721	1	0.308905	1.79969	1	0.826548	4.62466	1	0.582175	3.46799	1	0.789195	6.44374	1	0.695765	4.04081	1	0.997725	5.28905	1	0.674094	3.93658	1	0.216652	2.24075	1	0.38686	2.31591	1	0.171177	0.869905	0	0.0919192	0.397123	0
ZMO1544	cobS	cobalt chelatase subunit CobS	0.46265	3.77555	1	0.173713	0.667819	0	0.716588	3.42239	1	0.497648	2.38997	1	0.821762	5.77079	1	0.51908	2.49875	1	1.17564	5.08058	1	0.770569	3.65019	1	0.359112	2.99805	1	0.345367	1.57916	1	0.459048	2.19017	1	0.272921	1.18373	0
ZMO1547	ZMO1_ZMO1547	transcriptional regulator TetR family	-1.10936	4.73362	1	-0.867165	2.30331	1	-1.73358	4.37897	1	-0.727338	1.89372	1	-1.44047	5.6666	1	-0.886404	2.35825	1	-1.6391	4.18961	1	-1.79591	4.49974	1	-0.331109	1.42924	0	-0.0192391	0.028496	0	0.0944794	0.156889	0	-1.06857	2.85873	1
ZMO1548	shc2	squalene-hopene cyclase	-1.37969	7.83397	1	-1.47485	6.01696	1	-1.32936	5.63622	1	-1.33485	5.65122	1	-1.29979	7.60632	1	-1.22343	5.33558	1	-1.10205	4.96294	1	-1.57389	6.25758	1	0.079892	0.521165	0	0.251415	1.11104	0	0.227309	0.978417	0	-0.239048	1.0427	0
ZMO1549	bolA1	BolA family protein	1.47907	5.39248	1	1.31382	3.16245	1	1.75118	4.06991	1	1.37219	3.29321	1	1.68886	5.87543	1	1.46343	3.49141	1	2.07914	4.65308	1	1.52401	3.61894	1	0.209798	0.70826	0	0.149612	0.237214	0	0.327963	0.621729	0	0.151819	0.241345	0
ZMO1550	hisG	ATP phosphoribosyltransferase	-2.07627	7.40155	1	-2.33864	5.79214	1	-1.89859	5.03998	1	-1.99159	5.21035	1	-1.78329	6.82616	1	-1.72863	4.71028	1	-1.63174	4.51072	1	-1.98949	5.20659	1	0.292987	1.38925	0	0.610011	1.73226	1	0.266855	0.617713	0	0.00209473	0.00333253	0
ZMO1551	hisD	histidinol dehydrogenase	-1.66885	6.69486	1	-2.04933	5.42595	1	-1.3932	4.08249	1	-1.564	4.47295	1	-1.24503	5.61065	1	-1.33177	3.93369	1	-0.938537	2.86071	1	-1.46477	4.25014	1	0.423819	2.21457	1	0.717562	2.15992	1	0.454664	1.26129	0	0.0992296	0.192691	0
ZMO1552	nusB	transcription antitermination factor NusB	-1.61428	7.05457	1	-1.8378	5.49755	1	-1.34504	4.39746	1	-1.66002	5.13189	1	-1.436	6.61413	1	-1.45025	4.65655	1	-1.2199	4.0689	1	-1.63784	5.08402	1	0.178286	0.91174	0	0.387546	1.21368	0	0.125138	0.294801	0	0.022174	0.0432119	0
ZMO1554	ZMO1_ZMO1554	16S rRNA (uracil(1498)-N(3))-methyltransferase	-0.831164	4.78085	1	-0.579686	2.06241	1	-1.13767	3.98051	1	-0.776134	2.80947	1	-0.792603	4.61557	1	-0.527078	1.85107	1	-0.893597	3.21873	1	-0.957134	3.42821	1	0.0385607	0.149162	0	0.0526076	0.114243	0	0.244074	0.713941	0	-0.181	0.489159	0
ZMO1557	purF	amidophosphoribosyltransferase	-1.54098	7.46081	1	-2.04867	6.46315	1	-1.34799	4.93823	1	-1.2263	4.60759	1	-1.19124	6.4897	1	-1.18505	4.48973	1	-1.13569	4.34449	1	-1.25296	4.68219	1	0.349745	2.44023	1	0.863611	3.45222	1	0.212293	0.688136	0	-0.0266683	0.0617123	0
ZMO1566	ZMO1_ZMO1566	UPF0060 domain-containing protein	1.74586	6.32126	1	1.93688	4.71049	1	1.64908	4.16095	1	1.65161	4.16607	1	1.63643	6.08121	1	1.686	4.23525	1	1.48384	3.81332	1	1.73944	4.34072	1	-0.109428	0.34987	0	-0.250879	0.495086	0	-0.165235	0.296269	0	0.0878302	0.142103	0
ZMO1569	pflA2	pyruvate formate-lyase 1-activating enzyme	1.45135	6.76245	1	1.31722	4.42473	1	1.2913	4.35702	1	1.74554	5.41576	1	1.30975	6.37824	1	1.39423	4.62012	1	0.914191	3.24471	1	1.62085	5.14975	1	-0.1416	0.705529	0	0.0770052	0.172564	0	-0.377113	1.2161	0	-0.124692	0.303926	0
ZMO1570	pfl	formate acetyltransferase	1.07113	5.37719	1	0.938796	3.11012	1	0.960538	3.17811	1	1.31406	4.17421	1	1.056	5.32597	1	0.852484	2.83199	1	1.12846	3.67603	1	1.18705	3.83893	1	-0.0151314	0.0492317	0	-0.0863122	0.181172	0	0.167921	0.400465	0	-0.127003	0.285068	0
ZMO1571	cydA	cytochrome bd ubiquinol oxidase subunit I	-0.775036	6.89026	1	-0.685691	4.45363	1	-1.20454	6.48367	1	-0.434876	3.00302	1	-0.740002	6.71627	1	-0.582254	3.90613	1	-0.909857	5.45108	1	-0.727895	4.65952	1	0.0350347	0.283156	0	0.103437	0.546115	0	0.294686	1.9953	1	-0.293019	1.98254	1
ZMO1572	cydB	cytochrome d ubiquinol oxidase subunit II	-0.839156	6.72425	1	-0.821682	4.65112	1	-1.23993	6.13163	1	-0.455854	2.78539	1	-0.820689	6.64075	1	-0.848498	4.76291	1	-0.90991	5.00874	1	-0.703658	4.12326	1	0.0184671	0.117575	0	-0.0268162	0.0968469	0	0.330021	1.97201	1	-0.247804	1.40617	0
ZMO1574	ZMO1_ZMO1574	LysR family transcriptional regulator	0.783282	5.81921	1	0.876366	4.27325	1	0.81664	4.03727	1	0.65684	3.3428	1	0.919766	6.41334	1	0.841445	4.13673	1	0.819552	4.04906	1	1.0983	5.05618	1	0.136484	1.06741	0	-0.03492	0.106803	0	0.00291148	0.00808701	0	0.44146	2.24376	1
ZMO1576	ZMO1_ZMO1576	short-chain dehydrogenase/reductase SDR	3.66592	7.85816	1	2.97387	5.0401	1	3.84426	5.96953	1	4.17963	6.27903	1	4.98761	9.04168	1	4.22669	6.32066	1	5.22439	7.11617	1	5.51174	7.31906	1	1.32168	4.13745	1	1.25281	2.34898	1	1.38014	2.60048	1	1.33211	2.50662	1
ZMO1577	araJ2	putative arabinose efflux permease MFS family AraJ	1.86886	6.45726	1	1.51695	3.78253	1	2.52378	5.54025	1	1.56585	3.88545	1	2.5444	7.62245	1	2.04428	4.78858	1	3.09192	6.28648	1	2.49701	5.50158	1	0.675542	2.98607	1	0.52733	1.21758	0	0.568134	1.3352	0	0.931162	2.36593	1
ZMO1578	ZMO1_ZMO1578	short-chain dehydrogenase/reductase SDR	1.67469	6.31785	1	1.30176	3.52585	1	1.43	3.82541	1	2.29232	5.45367	1	2.52798	7.87371	1	1.93808	4.85498	1	2.49416	5.76063	1	3.1517	6.62781	1	0.853286	3.93288	1	0.636321	1.67065	1	1.06416	2.92111	1	0.859373	2.34591	1
ZMO1579	ZMO1_ZMO1579	alpha/beta hydrolase	0.575823	3.28378	1	0.633252	2.06259	1	0.582656	1.8767	1	0.511562	1.61151	1	1.19438	5.76372	1	0.890526	2.949	1	1.25129	4.00321	1	1.44133	4.47912	1	0.61856	3.50424	1	0.257274	0.682297	0	0.668634	2.19069	1	0.929771	3.0743	1
ZMO1581	ZMO1_ZMO1581	antibiotic biosynthesis monooxygenase	0.488247	3.90914	1	-0.0854428	0.273145	0	1.0601	4.67224	1	0.490085	2.31935	1	1.30857	7.46386	1	0.567357	2.70288	1	1.4738	5.85191	1	1.88456	6.76582	1	0.820324	5.71793	1	0.6528	3.10223	1	0.413702	1.92175	1	1.39447	5.64958	1
ZMO1582	ZMO1_ZMO1582	uracil-DNA glycosylase-like protein	1.4648	5.75802	1	1.0647	2.87192	1	1.90694	4.73604	1	1.42276	3.7516	1	2.04303	6.99653	1	1.56016	4.05268	1	2.49433	5.69589	1	2.0746	5.03246	1	0.578232	2.70148	1	0.495456	1.20575	0	0.587393	1.48623	0	0.651847	1.68316	1
ZMO1586	bfr2	bacterioferritin	1.8909	8.12179	1	1.64963	5.54839	1	2.81046	7.53712	1	1.2126	4.46029	1	1.96344	8.26621	1	1.77504	5.81568	1	2.22075	6.6468	1	1.89454	6.05541	1	0.0725438	0.343437	0	0.12541	0.342639	0	-0.589715	2.2925	1	0.681936	2.67037	1
ZMO1587	ZMO1_ZMO1587	hypothetical protein	2.83769	7.88321	1	3.29605	6.37259	1	2.79774	5.76713	1	2.41926	5.24062	1	2.87033	7.92695	1	3.614	6.71704	1	2.24293	4.97125	1	2.75406	5.7096	1	0.0326409	0.0807931	0	0.317941	0.609224	0	-0.554815	1.23283	0	0.334796	0.650489	0
ZMO1588	uvrA	excinuclease ABC A subunit	2.10457	9.43321	1	1.97148	7.0767	1	2.38429	7.79943	1	1.95795	7.05066	1	2.50136	10.1027	1	2.51536	8.00411	1	2.60254	8.13464	1	2.38618	7.80246	1	0.396787	3.36961	1	0.54388	2.68951	1	0.218247	0.921279	0	0.428234	2.0842	1
ZMO1589	ZMO1_ZMO1589	toll/interleukin-1 receptor (TIR) domain-containing protein	-0.595419	2.19306	1	-0.87006	1.80991	1	0.13271	0.180204	0	-1.04891	2.23405	1	-0.63385	2.34698	1	-1.09456	2.33942	1	-0.236736	0.357907	0	-0.570252	1.08253	0	-0.0384314	0.0836269	0	-0.224503	0.335474	0	-0.369445	0.623865	0	0.478654	0.867288	0
ZMO1591	ZMO1_ZMO1591	ABC transporter permease	-0.0488912	0.198615	0	-0.474162	1.66065	1	0.191035	0.532023	0	0.136454	0.35038	0	-0.494249	3.12924	1	-1.12104	3.97456	1	0.0556677	0.12339	0	-0.41737	1.42467	0	-0.445357	2.82846	1	-0.646882	2.35861	1	-0.135367	0.346977	0	-0.553824	1.98786	1
ZMO1593	ZMO1_ZMO1593	peptidase M61 domain-containing protein	1.64621	6.098	1	1.4759	3.79138	1	1.66771	4.19384	1	1.79501	4.44305	1	1.58529	5.95887	1	1.18586	3.1135	1	1.93865	4.70874	1	1.63137	4.12015	1	-0.060915	0.174708	0	-0.290039	0.593323	0	0.270941	0.5444	0	-0.163647	0.292351	0
ZMO1598	dxs2	1-deoxy-D-xylulose-5-phosphate synthase	-1.64234	8.74083	1	-1.90664	7.21027	1	-1.59189	6.53086	1	-1.4285	6.12789	1	-1.73188	8.94556	1	-1.39513	6.04052	1	-1.71433	6.80882	1	-2.08618	7.55214	1	-0.0895364	0.651016	0	0.511518	2.70973	1	-0.122443	0.483138	0	-0.657684	3.44599	1
ZMO1599	ZMO1_ZMO1599	hopanoid biosynthesis associated RND transporter like protein HpnN	-0.720217	4.95165	1	-0.535147	2.33181	1	-0.601222	2.63489	1	-1.02428	4.27022	1	-0.86603	5.61309	1	0.00610595	0.0146032	0	-1.55772	5.7508	1	-1.04648	4.3428	1	-0.145813	0.951761	0	0.541253	2.36034	1	-0.956495	4.0413	1	-0.0221977	0.0553778	0
ZMO1600	thrB	homoserine kinase	-1.0399	6.36261	1	-1.14872	4.73416	1	-0.927042	4.00563	1	-1.04394	4.40424	1	-1.45771	7.63689	1	-1.48601	5.65355	1	-1.48725	5.65657	1	-1.39986	5.4368	1	-0.417806	3.22304	1	-0.337298	1.4013	0	-0.560205	2.50149	1	-0.355916	1.49581	0
ZMO1601	rnhA	ribonuclease H	-1.23139	6.41831	1	-1.12663	4.14146	1	-1.51838	5.17525	1	-1.04914	3.90601	1	-1.51454	7.19666	1	-1.40145	4.89109	1	-1.82303	5.83758	1	-1.31913	4.67936	1	-0.283151	1.82185	1	-0.274824	0.894273	0	-0.304643	1.01898	0	-0.269985	0.874305	0
ZMO1603	ZMO1_ZMO1603	putative protein tyrosine phosphatase	1.08174	6.68741	1	0.910282	4.10234	1	1.59252	6.08178	1	0.742416	3.44604	1	1.82855	8.68778	1	1.68625	6.29378	1	2.02718	6.98388	1	1.77221	6.47907	1	0.746808	5.32295	1	0.775969	3.58434	1	0.43466	1.99821	1	1.0298	4.51994	1
ZMO1607	ZMO1_ZMO1607	septum formation initiator	0.416711	4.13056	1	0.664232	3.85686	1	0.125703	0.580328	0	0.460197	2.74727	1	0.740519	6.17099	1	1.02482	5.35059	1	0.272624	1.5348	0	0.924113	4.98138	1	0.323809	3.32323	1	0.36059	2.122	1	0.146921	0.707374	0	0.463915	2.76957	1
ZMO1608	eno	enolase	-1.04609	8.2306	1	-0.988206	5.94305	1	-1.0763	6.25882	1	-1.07376	6.25005	1	-0.953994	7.87756	1	-1.09533	6.32398	1	-0.838622	5.3453	1	-0.928028	5.71268	1	0.0920955	1.01136	0	-0.107127	0.609811	0	0.237679	1.65245	1	0.145734	0.901941	0
ZMO1609	ZMO1_ZMO1609	hypothetical protein	1.10355	6.69613	1	0.869146	3.89179	1	1.39603	5.53476	1	1.04546	4.51121	1	1.30912	7.34119	1	1.16332	4.88275	1	1.22809	5.07436	1	1.53594	5.88349	1	0.205572	1.5512	0	0.29417	1.22814	0	-0.167937	0.603943	0	0.490481	2.24063	1
ZMO1610	ZMO1_ZMO1610	hypothetical protein	1.2277	8.1261	1	1.08661	5.60488	1	1.5156	6.83839	1	1.0809	5.58573	1	1.63019	9.21812	1	1.62188	7.09412	1	1.52753	6.86793	1	1.74116	7.36309	1	0.402491	4.05407	1	0.535272	3.21738	1	0.0119379	0.0404129	0	0.660263	3.87549	1
ZMO1611	ZMO1_ZMO1611	hypothetical protein	0.65414	8.29418	1	0.393983	4.39947	1	1.0279	7.92105	1	0.540533	5.51455	1	1.04326	10.0977	1	1.07354	8.08736	1	0.96702	7.68779	1	1.08922	8.14294	1	0.389118	6.32558	1	0.679554	6.35629	1	-0.0608844	0.551846	0	0.548683	5.56885	1
ZMO1612	ZMO1_ZMO1612	toluene tolerance family protein	-0.297922	3.761	1	-0.64506	4.50489	1	-0.0873493	0.485864	0	-0.161358	1.05745	0	0.268223	3.42934	1	0.575647	4.11944	1	-0.0243449	0.108426	0	0.253368	1.83125	1	0.566146	6.00232	1	1.22071	6.81872	1	0.0630045	0.324711	0	0.414725	3.08655	1
ZMO1619	ZMO1_ZMO1619	GatB/YqeY domain-containing protein	-1.63238	9.19308	1	-1.61233	7.04225	1	-1.67771	7.19263	1	-1.60709	7.02995	1	-1.15476	7.86168	1	-0.819721	4.57599	1	-1.46285	6.67589	1	-1.18172	5.88306	1	0.477616	4.60761	1	0.792612	4.46036	1	0.214864	1.15087	0	0.425372	2.54493	1
ZMO1622	dnaG	DNA primase	0.368841	2.14487	1	0.710623	2.4072	1	0.27887	0.781825	0	0.11703	0.266008	0	0.946164	5.01906	1	1.41374	4.50329	1	0.538278	1.76528	1	0.886478	3.01206	1	0.577323	3.37222	1	0.703114	2.38015	1	0.259409	0.713035	0	0.769448	2.61577	1
ZMO1625	rnpA	ribonuclease P protein component	-2.60548	8.28356	1	-2.63039	6.23966	1	-2.62963	6.23859	1	-2.55641	6.13391	1	-3.13161	8.99181	1	-3.02659	6.76391	1	-2.9752	6.69958	1	-3.39303	7.1952	1	-0.526131	2.70182	1	-0.396205	1.02556	0	-0.345573	0.862319	0	-0.836614	2.47358	1
ZMO1626	yidC	YidC translocase/secretase	-2.39228	8.68472	1	-2.52188	6.79112	1	-2.49923	6.7572	1	-2.15574	6.20505	1	-2.78398	9.27002	1	-2.56148	6.84975	1	-2.87035	7.28005	1	-2.92011	7.34527	1	-0.391697	2.42219	1	-0.0395992	0.0828665	0	-0.371121	1.19867	0	-0.76437	2.73995	1
ZMO1627	engB	GTP-binding protein HSR1-related protein	-2.19329	8.27036	1	-2.45311	6.60891	1	-2.39085	6.51272	1	-1.73591	5.33645	1	-2.45091	8.6975	1	-2.336	6.42605	1	-2.42064	6.55902	1	-2.5961	6.82162	1	-0.257623	1.46557	0	0.117108	0.276351	0	-0.0297842	0.0597333	0	-0.860193	3.01556	1
ZMO1629	ZMO1_ZMO1629	hypothetical protein	0.515959	2.64821	1	-0.0236999	0.0393387	0	0.468203	1.26373	0	1.10337	3.25279	1	0.162541	0.664185	0	-0.421899	1.10977	0	0.476003	1.28983	0	0.433519	1.14822	0	-0.353418	1.7467	1	-0.398199	1.03187	0	0.00780027	0.0125845	0	-0.669855	1.93826	1
ZMO1630	ZMO1_ZMO1630	hypothetical protein	0.607203	3.06271	1	0.144723	0.285384	0	0.994189	2.90018	1	0.682695	1.94504	1	0.565205	2.85639	1	0.00649355	0.0102845	0	1.35822	3.85522	1	0.330904	0.799473	0	-0.0419979	0.128888	0	-0.13823	0.270141	0	0.364027	0.902625	0	-0.351791	0.864238	0
ZMO1631	ZMO1_ZMO1631	TonB-dependent siderophore receptor	0.665521	4.00514	1	0.416163	1.38782	0	1.21295	4.17447	1	0.36745	1.18992	0	1.0857	5.71706	1	1.02669	3.6303	1	1.32143	4.46468	1	0.90898	3.25308	1	0.420178	2.61733	1	0.610525	2.17085	1	0.10848	0.259879	0	0.541529	1.89715	1
ZMO1633	ZMO1_ZMO1633	hypothetical protein	-2.6242	6.98602	1	-2.4301	4.6988	1	-2.70091	5.07042	1	-2.74158	5.1236	1	-2.89292	7.35517	1	-2.88767	5.30937	1	-3.11129	5.57896	1	-2.6798	5.04256	1	-0.268726	0.809283	0	-0.457574	0.791893	0	-0.410386	0.689437	0	0.0617809	0.0749986	0
ZMO1635	ZMO1_ZMO1635	hypothetical protein	1.0457	5.1948	1	1.05305	3.37557	1	1.24731	3.91301	1	0.836726	2.70583	1	1.01365	5.08384	1	0.764375	2.46454	1	0.988932	3.18515	1	1.28765	4.01763	1	-0.0320434	0.10704	0	-0.288678	0.765979	0	-0.258376	0.66517	0	0.450924	1.34313	0
ZMO1636	ZMO1_ZMO1636	import inner membrane translocase subunit Tim44	0.930079	9.13288	1	0.909532	6.94575	1	1.09636	7.65452	1	0.784339	6.39036	1	1.19553	10.1054	1	0.989156	7.26317	1	1.38161	8.54065	1	1.21583	8.04985	1	0.265452	4.46842	1	0.0796239	0.653969	0	0.285241	2.95184	1	0.43149	4.2526	1
ZMO1641	ZMO1_ZMO1641	hypothetical protein	0.995976	4.3535	1	1.00022	2.66826	1	0.865359	2.29174	1	1.12235	2.99188	1	0.757282	3.4601	1	0.832411	2.1969	1	0.758961	1.98197	1	0.680475	1.7479	1	-0.238694	0.947146	0	-0.167805	0.306243	0	-0.106398	0.179145	0	-0.44188	1.03036	0
ZMO1643	tyrS	tyrosine--tRNA ligase	-1.16987	6.79329	1	-1.16432	4.77181	1	-1.159	4.75582	1	-1.18628	4.83724	1	-1.3387	7.30263	1	-1.10475	4.58929	1	-1.32726	5.23545	1	-1.58409	5.87748	1	-0.16883	1.17066	0	0.0595735	0.166208	0	-0.168255	0.58099	0	-0.397807	1.70264	1
ZMO1644	ZMO1_ZMO1644	ATP-dependent DNA helicase RecG	-0.295274	1.51237	0	-0.641768	1.97315	1	0.0236592	0.0417406	0	-0.267712	0.671155	0	-0.989788	4.89888	1	-1.33643	4.04652	1	-0.323642	0.854464	0	-1.30929	3.97879	1	-0.694515	3.70378	1	-0.694662	2.15594	1	-0.347301	0.934602	0	-1.04158	3.25552	1
ZMO1648	ung2	uracil-DNA glycosylase	-0.233759	1.88657	1	-0.0118959	0.0316528	0	-0.669973	3.19548	1	-0.0194081	0.0527573	0	0.397174	3.27512	1	0.242942	1.0134	0	0.512363	2.44595	1	0.436218	2.05301	1	0.630933	4.79707	1	0.254838	1.07637	0	1.18234	5.07484	1	0.455626	2.15483	1
ZMO1649	gnl	gluconolactonase	-1.82114	8.30924	1	-2.1372	6.82745	1	-1.84485	6.27721	1	-1.48138	5.4718	1	-2.85407	10.045	1	-2.87007	7.94721	1	-2.51718	7.44668	1	-3.17494	8.33428	1	-1.03292	6.16329	1	-0.732879	3.12083	1	-0.67233	2.87104	1	-1.69356	5.96063	1
ZMO1651	ptsP	signal transduction protein	-0.788369	5.79469	1	-0.926957	4.41911	1	-0.728469	3.62424	1	-0.70968	3.5418	1	-1.20159	7.37048	1	-1.31915	5.66851	1	-1.04305	4.82757	1	-1.24259	5.45139	1	-0.413226	3.56849	1	-0.392195	1.9379	1	-0.314576	1.49535	0	-0.532907	2.69762	1
ZMO1652	ZMO1_ZMO1652	2-nitropropane dioxygenase NPD	-1.18524	7.39848	1	-1.43151	6.04585	1	-1.03384	4.87043	1	-1.09036	5.05852	1	-1.73681	8.86275	1	-1.90116	7.10736	1	-1.51807	6.26329	1	-1.7912	6.88243	1	-0.551575	4.59519	1	-0.469651	2.41854	1	-0.484238	2.49773	1	-0.700837	3.56865	1
ZMO1653	lysC	aspartate kinase	-1.29372	8.96089	1	-1.44827	7.28869	1	-1.13708	6.37855	1	-1.29582	6.86821	1	-1.44665	9.3927	1	-1.30985	6.90877	1	-1.50822	7.44274	1	-1.52189	7.47706	1	-0.152931	1.82677	1	0.138422	0.820689	0	-0.371144	2.64127	1	-0.226071	1.51471	0
ZMO1654	ubiG	ubiquinone biosynthesis O-methyltransferase	1.41382	8.63362	1	1.24435	6.06868	1	1.83796	7.53431	1	1.15916	5.80772	1	1.84275	9.65734	1	1.99153	7.84044	1	1.66983	7.17004	1	1.8669	7.59382	1	0.428933	4.2363	1	0.74718	4.2555	1	-0.168124	0.842639	0	0.707744	4.07406	1
ZMO1655	ZMO1_ZMO1655	AhpC/TSA family antioxidant protein	1.16202	8.40353	1	1.24409	6.57504	1	1.29983	6.73941	1	0.942152	5.54893	1	1.34682	8.97207	1	1.46512	7.19102	1	1.1286	6.21193	1	1.44676	7.14328	1	0.184801	2.16897	1	0.22103	1.4086	0	-0.171234	1.02528	0	0.504607	3.42549	1
ZMO1659	ftsH	ATP-dependent metalloprotease FtsH	1.31029	7.55359	1	0.874418	4.0928	1	1.70724	6.47898	1	1.34921	5.61051	1	1.56806	8.24034	1	1.17246	5.10496	1	2.05001	7.16733	1	1.48171	5.95341	1	0.25777	2.14666	1	0.298043	1.33595	0	0.342775	1.58299	1	0.132493	0.480149	0
ZMO1664	rlmH	rRNA large subunit methyltransferase H RlmH	-1.05464	5.58366	1	-1.26052	4.27834	1	-0.997841	3.51659	1	-0.905557	3.21887	1	-0.457076	2.82793	1	-0.468607	1.58739	1	-0.609978	2.15065	1	-0.292642	0.884414	0	0.597563	3.63185	1	0.791911	2.82875	1	0.387863	1.26071	0	0.612915	2.16208	1
ZMO1668	dsbB	disulfide bond formation protein DsbB	0.260115	2.69255	1	0.214135	1.1423	0	-0.0364268	0.132614	0	0.602637	3.54986	1	1.01288	7.35228	1	0.864277	4.75079	1	0.739964	4.21839	1	1.43439	6.59259	1	0.75276	6.23671	1	0.650142	3.79165	1	0.776391	4.38097	1	0.831749	4.61744	1
ZMO1669	ubiB2	2-octaprenylphenol hydroxylase COQ7/UbiB	0.088765	0.545479	0	-0.117424	0.389741	0	0.0543166	0.156636	0	0.329403	1.42517	0	0.781528	5.45112	1	0.467475	2.14369	1	0.842578	3.81602	1	1.03453	4.50169	1	0.692763	5.0194	1	0.584899	2.71795	1	0.788261	3.60272	1	0.705127	3.25795	1
ZMO1679	ZMO1_ZMO1679	YgdH family protein	1.06499	7.3199	1	0.974988	4.96801	1	1.50072	6.54211	1	0.719254	3.92935	1	1.46098	8.52892	1	1.47867	6.48679	1	1.63644	6.86709	1	1.26784	5.91641	1	0.395997	3.77496	1	0.503684	2.83914	1	0.135721	0.594681	0	0.548585	3.08503	1
ZMO1681	ZMO1_ZMO1681	aspartate-alanine antiporter	1.14731	5.24634	1	1.98229	5.23747	1	1.46177	4.17896	1	-0.00212856	0.00342849	0	1.4561	6.1152	1	2.63008	6.27073	1	1.07551	3.20187	1	0.662698	1.93364	1	0.308786	1.50302	0	0.647794	1.88397	1	-0.386263	1.00386	0	0.664827	1.94071	1
ZMO1682	aspB	aspartate/methionine/tyrosine aminotransferase	0.964831	4.49228	1	1.51918	4.16903	1	1.56977	4.2792	1	-0.194458	0.400524	0	1.38716	5.78396	1	2.36485	5.72599	1	1.14596	3.268	1	0.65067	1.80507	1	0.422328	2.06287	1	0.845672	2.4162	1	-0.423816	1.07097	0	0.845128	2.41455	1
ZMO1686	hisZ	ATP phosphoribosyltransferase regulatory subunit HisZ	-1.51376	6.85366	1	-1.91356	5.68453	1	-1.45397	4.7038	1	-1.17375	3.97793	1	-2.6398	8.97849	1	-2.70559	6.97208	1	-2.18073	6.1652	1	-3.03308	7.40483	1	-1.12604	5.75412	1	-0.792032	2.77673	1	-0.726757	2.54337	1	-1.85933	5.57985	1
ZMO1687	purA	adenylosuccinate synthase	-1.76754	6.62666	1	-2.35392	5.65426	1	-1.60431	4.30197	1	-1.3444	3.7191	1	-2.74114	8.29404	1	-2.88437	6.40392	1	-2.35633	5.65799	1	-2.98272	6.5291	1	-0.973598	4.47177	1	-0.530451	1.38932	0	-0.752022	2.09222	1	-1.63832	4.37316	1
ZMO1690	ZMO1_ZMO1690	chaperone DnaJ domain protein	1.54084	7.53739	1	1.56264	5.53974	1	1.75638	5.96714	1	1.3035	4.89121	1	1.4702	7.35893	1	1.818	6.09439	1	1.47844	5.33956	1	1.11416	4.34814	1	-0.0706433	0.354182	0	0.255355	0.893153	0	-0.277945	0.994512	0	-0.18934	0.610549	0
ZMO1691	ZMO1_ZMO1691	YihY/virulence factor BrkB family protein	1.49023	7.61341	1	1.46927	5.50978	1	1.68105	6.00221	1	1.32037	5.12571	1	1.59696	7.87747	1	1.25874	4.95613	1	1.76207	6.17622	1	1.77006	6.19298	1	0.106726	0.633727	0	-0.210525	0.747677	0	0.0810196	0.230347	0	0.449684	1.90574	1
ZMO1693	aroC	chorismate synthase	-0.117978	0.550602	0	-0.545259	1.86545	1	0.000607642	0.00114984	0	0.190717	0.5048	0	-0.848582	4.75828	1	-1.45	4.71101	1	-0.132043	0.320621	0	-0.963701	3.36547	1	-0.730604	4.24444	1	-0.904742	3.17441	1	-0.132651	0.32241	0	-1.15442	3.93917	1
ZMO1694	ZMO1_ZMO1694	TonB-dependent receptor	0.230679	2.55272	1	0.340763	2.15255	1	-0.315951	1.97802	1	0.667225	4.10024	1	-0.659675	6.00047	1	-0.152168	0.808096	0	-1.3184	6.5321	1	-0.508455	3.23651	1	-0.890354	7.12189	1	-0.492931	3.14376	1	-1.00245	5.52187	1	-1.17568	6.1059	1
ZMO1696	ZMO1_ZMO1696	putative NADPH:quinone reductase-related Zn-dependent oxidoreductase	1.64994	11.6108	1	1.69381	9.5779	1	1.6361	9.4437	1	1.61991	9.4052	1	2.32196	12.9431	1	2.69497	11.3823	1	2.10205	10.4156	1	2.16885	10.5372	1	0.672016	8.13141	1	1.00116	7.55557	1	0.465942	4.73881	1	0.548947	5.31982	1
ZMO1697	ZMO1_ZMO1697	HxlR family transcriptional regulator	1.11664	5.4777	1	0.911165	2.98252	1	1.9582	5.5226	1	0.480555	1.47479	0	2.37209	8.30647	1	2.17336	5.90328	1	2.74714	6.77494	1	2.19577	5.94102	1	1.25545	5.90521	1	1.26219	3.99461	1	0.788937	2.58191	1	1.71521	5.04712	1
ZMO1698	ribA	GTP cyclohydrolase II	0.678691	5.41671	1	0.21219	0.970547	0	1.27182	5.7026	1	0.552059	2.92492	1	1.08455	7.15583	1	0.637563	3.35176	1	1.698	6.77469	1	0.918085	4.54347	1	0.405859	3.65679	1	0.425373	2.23302	1	0.426177	2.23762	1	0.366026	1.88722	1
ZMO1700	ZMO1_ZMO1700	hypothetical protein	1.21055	6.32521	1	0.994079	3.70601	1	1.39455	4.8459	1	1.243	4.44706	1	1.05498	5.81706	1	0.576914	2.16944	1	1.11019	4.06616	1	1.47783	5.05065	1	-0.155569	0.863377	0	-0.417165	1.49003	0	-0.284365	0.924534	0	0.234823	0.724679	0
ZMO1703	ZMO1_ZMO1703	ubiquinone biosynthesis hydroxylase UbiH/UbiF/VisC/COQ6 family	1.08529	6.87965	1	1.21357	5.26572	1	1.05296	4.76293	1	0.989327	4.54666	1	1.18033	7.19682	1	1.25995	5.40065	1	1.11756	4.97217	1	1.16349	5.1151	1	0.0950479	0.63989	0	0.0463812	0.139884	0	0.0645962	0.204221	0	0.174166	0.687366	0
ZMO1704	lon2	ATP-dependent protease La (LON) substrate-binding domain	1.56291	9.36025	1	1.60491	7.35327	1	1.78627	7.76099	1	1.29755	6.55154	1	2.03574	10.3851	1	2.02887	8.24858	1	2.05182	8.29175	1	2.02652	8.24413	1	0.472827	4.87494	1	0.423963	2.77112	1	0.265547	1.65723	1	0.728972	4.47071	1
ZMO1705	ZMO1_ZMO1705	thioredoxin domain-containing protein	2.38798	10.7447	1	2.4551	8.72395	1	2.6348	8.99641	1	2.07405	8.07574	1	2.48463	10.899	1	2.64273	9.00801	1	2.54369	8.86062	1	2.26747	8.41795	1	0.0966482	0.860585	0	0.187625	0.994612	0	-0.0911037	0.399549	0	0.193423	1.0336	0
ZMO1707	pyrE	orotate phosphoribosyltransferase	-1.35339	6.9478	1	-1.744	5.8462	1	-1.15758	4.39035	1	-1.15858	4.3933	1	-1.40716	7.09497	1	-1.54521	5.4057	1	-0.823602	3.28938	1	-1.85267	6.06877	1	-0.0537766	0.247313	0	0.198786	0.628509	0	0.333976	1.21253	0	-0.694092	2.79058	1
ZMO1709	acpS	Holo-[acyl-carrier-protein] synthase	-0.752988	4.08303	1	-1.02539	3.31541	1	-0.485384	1.48189	0	-0.74819	2.42726	1	-0.976713	4.97689	1	-1.10614	3.55003	1	-0.6761	2.17579	1	-1.1479	3.66732	1	-0.223725	1.12224	0	-0.0807458	0.164103	0	-0.190716	0.457612	0	-0.399713	1.16668	0
ZMO1710	lepB	signal peptidase I	-0.965767	6.29562	1	-1.08764	4.73877	1	-0.895241	4.07531	1	-0.914419	4.1459	1	-1.0551	6.62588	1	-1.12475	4.85621	1	-0.98777	4.40644	1	-1.05278	4.62553	1	-0.0893323	0.562816	0	-0.0371113	0.104531	0	-0.0925287	0.298176	0	-0.138357	0.48895	0
ZMO1712	ZMO1_ZMO1712	peptidylprolyl isomerase FKBP-type	-1.69125	6.15251	1	-1.64962	4.11635	1	-1.82969	4.46655	1	-1.59446	4.00359	1	-1.63619	6.03015	1	-1.18126	3.06596	1	-2.06609	4.88866	1	-1.66123	4.13975	1	0.0550589	0.153549	0	0.468354	1.07338	0	-0.236406	0.451851	0	-0.0667712	0.103218	0
ZMO1713	rpsU	ribosomal protein S21	-1.92435	6.12989	1	-1.5184	3.4149	1	-2.077	4.43765	1	-2.17765	4.60035	1	-1.92466	6.13048	1	-1.31594	2.98655	1	-2.51305	5.10318	1	-1.94497	4.21499	1	-0.00030425	0.00064277	0	0.202459	0.316314	0	-0.43605	0.825995	0	0.232678	0.374785	0
ZMO1715	exbD1	biopolymer transport protein ExbD/TolR	-0.882351	4.37093	1	-1.55891	4.43862	1	-0.736743	2.20697	1	-0.351401	0.904501	0	-0.941667	4.59406	1	-1.78499	4.90891	1	-0.124719	0.249785	0	-0.91529	2.77144	1	-0.0593161	0.199034	0	-0.226084	0.516838	0	0.612024	1.78966	1	-0.563889	1.62527	1
ZMO1716	exbB	MotA/TolQ/ExbB proton channel	-0.795572	4.1659	1	-1.41445	4.25367	1	-0.649537	2.01207	1	-0.322724	0.857085	0	-0.7659	4.03939	1	-1.5754	4.62201	1	0.051301	0.0957315	0	-0.773597	2.43558	1	0.0296717	0.0959186	0	-0.16095	0.35748	0	0.700838	2.18965	1	-0.450874	1.30513	0
ZMO1717	ZMO1_ZMO1717	TonB family protein	-0.232059	0.932221	0	-0.814186	2.18136	1	-0.211942	0.415332	0	0.329951	0.72523	0	-0.390099	1.76552	1	-1.24525	3.34822	1	0.370185	0.839645	0	-0.295229	0.629637	0	-0.15804	0.572152	0	-0.431068	1.01858	0	0.582127	1.4787	0	-0.625179	1.611	1
ZMO1721	gloA3	glyoxalase/bleomycin resistance protein dioxygenase	0.94419	7.92159	1	0.0028436	0.0115069	0	1.46851	7.51087	1	1.36122	7.2227	1	0.892833	7.70791	1	-0.17351	1.15552	0	1.29737	7.04093	1	1.55464	7.7281	1	-0.0513568	0.495832	0	-0.176354	1.17924	0	-0.171136	1.13577	0	0.19342	1.32238	0
ZMO1722	adhC	Zn-dependent alcohol dehydrogenases class III	0.0703157	0.356911	0	-0.603546	2.51163	1	0.325021	1.22705	0	0.489472	1.99975	1	-0.292697	2.08016	1	-1.0224	4.09594	1	0.230489	0.794974	0	-0.0861775	0.235634	0	-0.363013	2.62037	1	-0.418857	1.67006	1	-0.0945318	0.262907	0	-0.57565	2.38934	1
ZMO1724	murA	UDP-N-acetylglucosamine 1-carboxyvinyltransferase	0.00465964	0.0142911	0	-0.336755	0.936777	0	0.108235	0.22957	0	0.242499	0.617013	0	-0.877839	4.59407	1	-1.28769	4.03169	1	-0.346398	0.970911	0	-0.999426	3.22946	1	-0.882499	4.61238	1	-0.950938	3.08152	1	-0.454634	1.36376	0	-1.24192	3.91267	1
ZMO1725	ZMO1_ZMO1725	ATP-dependent Clp protease adaptor protein ClpS	0.931097	4.83016	1	0.740027	2.41493	1	1.16709	3.74008	1	0.886171	2.90306	1	0.833925	4.44821	1	0.406078	1.1991	0	0.860869	2.82113	1	1.23483	3.92305	1	-0.0971722	0.394891	0	-0.33395	0.937417	0	-0.306224	0.839648	0	0.348657	0.990028	0
ZMO1728	ZMO1_ZMO1728	hypothetical protein	-0.659596	5.21462	1	-0.745951	3.75814	1	-0.612197	3.14576	1	-0.620641	3.18658	1	-1.09988	7.1042	1	-1.56779	6.37247	1	-1.07563	5.00007	1	-0.656226	3.35534	1	-0.440286	3.82944	1	-0.821843	4.07501	1	-0.46343	2.3772	1	-0.0355847	0.109649	0
ZMO1729	ZMO1_ZMO1729	hypothetical protein	0.653918	3.30609	1	0.829961	2.43034	1	0.635871	1.8077	1	0.495923	1.34241	0	0.695726	3.49714	1	0.510544	1.39108	0	0.579388	1.62049	1	0.997247	2.92993	1	0.041808	0.129294	0	-0.319417	0.771484	0	-0.0564833	0.0982614	0	0.501324	1.36038	0
ZMO1732	ahpC	alkyl hydroperoxide reductase	0.628801	3.82826	1	0.702376	2.52991	1	0.962307	3.43566	1	0.22172	0.629496	0	0.901739	5.05756	1	0.608265	2.1684	1	1.06922	3.76867	1	1.02773	3.64203	1	0.272938	1.62384	1	-0.0941111	0.22048	0	0.106914	0.256243	0	0.806011	2.90779	1
ZMO1733	oxyR	transcriptional regulator OxyR	-1.69861	9.24218	1	-1.87334	7.50864	1	-1.91987	7.60207	1	-1.30262	6.14248	1	-1.47296	8.69202	1	-1.35007	6.27521	1	-1.49865	6.66504	1	-1.57015	6.84016	1	0.225655	2.25999	1	0.52327	3.04677	1	0.421221	2.44854	1	-0.267527	1.4588	0
ZMO1734	ZMO1_ZMO1734	hypothetical protein	-0.566488	7.19405	1	-0.794854	6.40218	1	-0.403925	3.99864	1	-0.500684	4.72797	1	-0.814263	8.58083	1	-1.17019	7.86461	1	-0.670532	5.77359	1	-0.602062	5.38224	1	-0.247775	4.20026	1	-0.37534	3.75946	1	-0.266607	2.73296	1	-0.101378	0.877879	0
ZMO1738	ZMO1_ZMO1738	LytTR family two component transcriptional regulator	0.570026	5.24191	1	0.519646	3.11512	1	0.62704	3.69373	1	0.563392	3.35852	1	1.17762	7.94861	1	1.35895	6.41202	1	1.3196	6.3026	1	0.85431	4.73023	1	0.607595	5.47175	1	0.839306	4.66857	1	0.692562	4.01678	1	0.290918	1.67232	1
ZMO1740	ZMO1_ZMO1740	DUF3297 domain-containing protein	-1.1592	9.56796	1	-1.16471	7.47445	1	-1.04374	7.0586	1	-1.26915	7.80185	1	-1.43778	10.4035	1	-1.55213	8.57388	1	-1.53226	8.52431	1	-1.22896	7.67902	1	-0.278587	4.26625	1	-0.387421	3.54977	1	-0.488527	4.30802	1	0.0401871	0.246686	0
ZMO1741	lepA	GTP-binding elongation factor 4 LepA	-1.17214	7.08363	1	-1.35236	5.57383	1	-1.14256	4.96928	1	-1.02151	4.57795	1	-0.948309	6.2887	1	-1.01716	4.56319	1	-1.03944	4.63812	1	-0.788333	3.71379	1	0.223836	1.80365	1	0.335205	1.51833	0	0.103121	0.346848	0	0.233182	0.967581	0
ZMO1743	apaH2	bis(5'nucleosyl)-tetraphosphatase ApaH	1.25267	6.62592	1	1.53497	5.3519	1	0.779898	3.10143	1	1.44314	5.1309	1	2.33407	9.00014	1	2.5071	7.17056	1	1.83962	6.01214	1	2.6555	7.38868	1	1.08141	6.07863	1	0.972137	3.78313	1	1.05972	4.06548	1	1.21236	4.5203	1
ZMO1745	metH2	methionine synthase MetH2	-0.929443	7.77584	1	-1.0488	6.16078	1	-1.04413	6.14424	1	-0.695401	4.68033	1	-0.841807	7.39854	1	-0.927133	5.70715	1	-0.832552	5.3172	1	-0.765736	5.01855	1	0.0876365	0.949117	0	0.121668	0.716338	0	0.211577	1.43601	0	-0.0703351	0.360454	0
ZMO1748	ZMO1_ZMO1748	ArsR family transcriptional regulator	-0.77941	6.27756	1	-0.836604	4.55537	1	-1.04452	5.33824	1	-0.457109	2.6672	1	-0.889883	6.77312	1	-0.670281	3.81337	1	-0.995586	5.16627	1	-1.00378	5.19555	1	-0.110473	0.96196	0	0.166323	0.80502	0	0.0489319	0.180364	0	-0.546673	3.17813	1
ZMO1749	mlaA	lipoprotein MlaA	-1.10738	6.02663	1	-1.2295	4.43878	1	-1.20471	4.36933	1	-0.88792	3.37829	1	-1.71701	7.67592	1	-1.75955	5.71	1	-1.51558	5.17072	1	-1.87591	5.94479	1	-0.609635	3.92898	1	-0.530051	1.99256	1	-0.310863	1.04608	0	-0.987993	3.71357	1
ZMO1750	ZMO1_ZMO1750	inhibitor I42 domain-containing protein	2.29661	7.38112	1	2.83759	6.11297	1	2.40649	5.50926	1	1.64575	4.17914	1	2.17408	7.17315	1	2.8542	6.13456	1	1.61992	4.12625	1	2.04813	4.93236	1	-0.122529	0.405721	0	0.0166052	0.0243108	0	-0.786574	2.05271	1	0.402381	0.909815	0
ZMO1751	ZMO1_ZMO1751	hypothetical protein	-0.873725	3.64208	1	-0.77126	1.83139	1	-1.27202	3.10905	1	-0.57789	1.29557	0	-0.430505	1.76093	1	-0.633911	1.45106	0	-0.51998	1.13604	0	-0.137624	0.218708	0	0.443219	1.82156	1	0.137349	0.218196	0	0.752044	1.77854	1	0.440266	0.920806	0
ZMO1752	ZMO1_ZMO1752	hypothetical protein	0.934909	5.72501	1	1.27384	4.86392	1	0.54516	2.26408	1	0.985731	3.98936	1	1.35401	7.10472	1	1.61486	5.71495	1	0.494633	2.03342	1	1.95255	6.4162	1	0.419103	3.03575	1	0.341022	1.30929	0	-0.0505261	0.128471	0	0.966814	3.92572	1
ZMO1753	fpr	ferredoxin--NADP(+) reductase Fpr	0.693956	4.11263	1	1.02843	3.60584	1	0.752205	2.68125	1	0.301232	0.91539	0	0.712713	4.20182	1	1.09309	3.80088	1	0.35024	1.10745	0	0.69481	2.46993	1	0.0187572	0.0666136	0	0.0646588	0.141386	0	-0.401965	1.31462	0	0.393578	1.28083	0
ZMO1754	ssdA	succinate-semialdehyde dehydrogenase SSADH	5.87445	10.4173	1	6.08552	8.42893	1	6.08611	8.4293	1	5.45172	8.00693	1	5.10539	9.87258	1	5.64616	8.14121	1	4.69637	7.43777	1	4.97364	7.6562	1	-0.769062	3.03709	1	-0.439367	0.839562	0	-1.38973	3.16208	1	-0.478083	0.934681	0
ZMO1755	thyB	thymidylate synthase	-0.542508	5.25648	1	-0.674775	4.10807	1	-0.372434	2.3482	1	-0.580315	3.6177	1	-0.980485	7.45392	1	-1.19224	6.12472	1	-0.549005	3.44385	1	-1.2002	6.14936	1	-0.437976	4.5043	1	-0.517468	3.26267	1	-0.176571	0.965243	0	-0.619889	3.82919	1
ZMO1756	gntP	gluconate transporter GntP	-1.27377	6.60763	1	-1.21714	4.45972	1	-1.41947	4.99549	1	-1.18471	4.36756	1	-1.94251	8.21012	1	-1.75743	5.76489	1	-1.88687	6.02605	1	-2.18324	6.5684	1	-0.668741	4.2911	1	-0.540289	2.07332	1	-0.4674	1.75672	1	-0.998535	3.79994	1
ZMO1760	ZMO1_ZMO1760	penicillin-binding protein activator	-0.955457	6.6755	1	-0.558716	2.9573	1	-1.16019	5.3668	1	-1.14747	5.32712	1	-0.118101	0.925669	0	0.18038	0.788826	0	-0.331086	1.67776	1	-0.203595	0.920151	0	0.837357	6.18336	1	0.739096	3.81543	1	0.829101	4.19441	1	0.943872	4.63675	1
ZMO1762	ZMO1_ZMO1762	UPF0102 domain-containing protein	-0.151868	0.383974	0	0.199742	0.274976	0	-0.463784	0.783689	0	-0.191561	0.261605	0	-0.804148	2.85454	1	-0.858098	1.68341	1	-0.942299	1.87734	1	-0.612048	1.11378	0	-0.65228	2.29847	1	-1.05784	2.13897	1	-0.478515	0.815517	0	-0.420486	0.691769	0
ZMO1763	ZMO1_ZMO1763	hypothetical protein	-0.595358	6.00341	1	-0.521435	3.6345	1	-0.892353	5.47492	1	-0.372285	2.64026	1	-1.18471	8.60826	1	-1.25657	6.73955	1	-1.01284	5.93728	1	-1.28471	6.82281	1	-0.589348	5.96602	1	-0.735134	4.78466	1	-0.120489	0.684811	0	-0.912423	5.55555	1
ZMO1766	ZMO1_ZMO1766	zinc transporter ZntB	-0.00360541	0.0515207	0	0.240044	3.45483	1	-0.0787003	0.993447	0	-0.172159	2.5001	1	1.00712	10.7623	1	1.40822	9.93073	1	0.767413	7.59286	1	0.845724	7.96395	1	1.01073	10.7762	1	1.16818	9.20701	1	0.846113	7.96571	1	1.01788	8.67553	1
ZMO1767	galU	UTP-glucose-1-phosphate uridylyltransferase	0.303822	3.62088	1	0.461166	3.21338	1	0.269013	1.82373	1	0.181285	1.13026	0	1.44809	9.33116	1	1.72015	7.87969	1	1.307	6.83692	1	1.31712	6.86595	1	1.14427	8.42288	1	1.25899	6.69623	1	1.03799	5.97804	1	1.13584	6.31157	1
ZMO1768	lysA2	diaminopimelate decarboxylase	-1.6674	10.7301	1	-1.97951	9.26482	1	-1.40931	7.9571	1	-1.61338	8.47598	1	-2.10337	11.6343	1	-2.39834	10.0083	1	-1.86763	9.04	1	-2.04414	9.38909	1	-0.435971	5.61688	1	-0.418832	3.59327	1	-0.458324	3.88256	1	-0.430758	3.68242	1
ZMO1769	ZMO1_ZMO1769	hypothetical protein	-0.775206	4.49756	1	-1.02788	3.61377	1	-0.931774	3.30884	1	-0.365962	1.17452	0	-1.41428	6.67323	1	-1.32553	4.45346	1	-1.69415	5.31572	1	-1.22316	4.1812	1	-0.639077	3.85148	1	-0.297653	0.905088	0	-0.762375	2.72638	1	-0.857203	3.05964	1
ZMO1770	argH	argininosuccinate lyase	-1.0423	7.17695	1	-1.08002	5.27481	1	-0.987424	4.95565	1	-1.05944	5.2059	1	-1.32389	8.08841	1	-1.31587	5.99378	1	-1.31525	5.99203	1	-1.34054	6.06232	1	-0.281591	2.70477	1	-0.23585	1.17376	0	-0.327825	1.7505	1	-0.281098	1.45723	0
ZMO1771	ZMO1_ZMO1771	iron-containing alcohol dehydrogenase	-0.744488	5.41993	1	-1.16312	5.05058	1	-0.30228	1.34718	0	-0.768061	3.64699	1	-1.35875	7.66417	1	-1.42481	5.78283	1	-1.11231	4.89267	1	-1.53915	6.06675	1	-0.614265	4.7369	1	-0.261682	1.12624	0	-0.810027	3.81771	1	-0.771086	3.65949	1
ZMO1772	ZMO1_ZMO1772	NAD(P)H quinone oxidoreductase PIG3 family	1.96505	7.73664	1	1.9651	5.67885	1	1.97206	5.69175	1	1.95799	5.66564	1	2.45117	8.58422	1	2.45748	6.50513	1	2.35858	6.3519	1	2.53743	6.62493	1	0.486117	2.86941	1	0.492387	1.59233	1	0.386526	1.18419	0	0.579437	1.92596	1
ZMO1773	ZMO1_ZMO1773	aldo/keto reductase	2.92368	8.97624	1	2.50664	6.3009	1	3.15027	7.15898	1	3.11412	7.11531	1	3.5986	9.77981	1	2.44056	6.2017	1	4.43276	8.46328	1	3.92248	7.99398	1	0.674924	3.63268	1	-0.0660756	0.126698	0	1.28249	3.93156	1	0.808355	2.55313	1
ZMO1775	ZMO1_ZMO1775	hypothetical protein	0.855926	3.68414	1	0.801267	1.98852	1	1.217	3.07832	1	0.54951	1.26929	0	0.717423	3.13982	1	0.482842	1.07997	0	0.714691	1.74326	1	0.954734	2.40995	1	-0.138504	0.445733	0	-0.318425	0.636575	0	-0.50231	1.13493	0	0.405224	0.865054	0
ZMO1776	pepN2	aminopeptidase N	2.71688	8.32262	1	2.95081	6.54997	1	3.16592	6.81397	1	2.03389	5.18566	1	2.85439	8.51242	1	3.5423	7.23825	1	2.78035	6.32794	1	2.24052	5.53412	1	0.137516	0.516578	0	0.59149	1.6161	1	-0.385575	0.951919	0	0.206634	0.432516	0
ZMO1778	ZMO1_ZMO1778	DUF475 domain-containing protein	-0.799174	6.42331	1	-0.88545	4.80155	1	-0.739567	4.18409	1	-0.772505	4.33101	1	-0.975622	7.17345	1	-0.822132	4.54385	1	-1.00637	5.25527	1	-1.09837	5.57102	1	-0.176448	1.74036	1	0.0633186	0.247614	0	-0.266801	1.48034	0	-0.325863	1.87484	1
ZMO1780	ZMO1_ZMO1780	antibiotic biosynthesis monooxygenase	0.810578	6.713	1	0.493607	3.1046	1	1.16223	6.00948	1	0.775894	4.56228	1	0.459837	4.65278	1	0.480286	3.02439	1	0.25994	1.54819	0	0.639285	3.91096	1	-0.350741	3.74562	1	-0.0133212	0.0474179	0	-0.902293	5.09125	1	-0.136609	0.691444	0
ZMO1784	ZMO1_ZMO1784	hypothetical protein	-0.907269	3.68528	1	-0.57336	1.24528	0	-0.996333	2.37115	1	-1.15211	2.75652	1	-0.620842	2.56924	1	-0.37345	0.724256	0	-1.18122	2.82611	1	-0.30786	0.566823	0	0.286427	1.03887	0	0.19991	0.331659	0	-0.184882	0.301731	0	0.844255	1.97587	1
ZMO1785	mscS4	mechanosensitive ion channel MscS	0.616959	4.13023	1	0.660188	2.66058	1	0.802571	3.21985	1	0.388117	1.46368	0	1.37156	7.00888	1	1.15744	4.39962	1	1.76951	5.90998	1	1.18773	4.488	1	0.7546	4.81994	1	0.497247	1.95908	1	0.966937	3.80171	1	0.799616	3.20877	1
ZMO1787	ZMO1_ZMO1787	hypothetical protein	-0.4381	1.75401	1	0.0432497	0.0592817	0	-0.593104	1.30379	0	-0.764447	1.76923	1	-0.276865	0.999353	0	0.542505	1.16709	0	-1.16587	2.79857	1	-0.207232	0.347887	0	0.161235	0.5034	0	0.499255	1.0515	0	-0.572763	1.24869	0	0.557215	1.2067	0
ZMO1788	ZMO1_ZMO1788	hypothetical protein	2.13836	13.7577	1	2.33943	11.9651	1	2.13977	11.6175	1	1.93588	11.2275	1	2.07168	13.6341	1	2.51237	12.2432	1	1.59013	10.4622	1	2.11253	11.5676	1	-0.0666796	1.62526	1	0.172938	2.55249	1	-0.549633	6.39167	1	0.176657	2.60923	1
ZMO1792	ilvD	dihydroxy-acid dehydratase	-1.79236	8.33744	1	-1.87386	6.42193	1	-1.55052	5.72231	1	-1.9527	6.57593	1	-1.75487	8.25626	1	-1.54052	5.69868	1	-1.74913	6.16586	1	-1.97494	6.61835	1	0.0374951	0.179115	0	0.333338	1.34173	0	-0.19861	0.698294	0	-0.0222426	0.0553108	0
ZMO1794	ZMO1_ZMO1794	hypothetical protein	-2.27589	6.50335	1	-1.99602	4.07645	1	-2.4835	4.82334	1	-2.34813	4.62801	1	-2.41413	6.72428	1	-2.1918	4.3913	1	-2.4959	4.8408	1	-2.5547	4.92271	1	-0.138247	0.357428	0	-0.195784	0.280141	0	-0.0123955	0.0143536	0	-0.206562	0.298753	0
ZMO1796	aroA	3-phosphoshikimate 1-carboxyvinyltransferase	-0.956123	7.42506	1	-0.980855	5.47437	1	-0.969812	5.43343	1	-0.917701	5.23474	1	-0.918454	7.27244	1	-0.622459	3.89983	1	-1.08594	5.84532	1	-1.04697	5.71153	1	0.0376681	0.284441	0	0.358397	2.29611	1	-0.116128	0.579532	0	-0.129264	0.663884	0
ZMO1798	rpsA	ribosomal protein S1	-2.00107	8.51201	1	-2.19282	6.76813	1	-2.13438	6.6667	1	-1.67601	5.77015	1	-2.52447	9.40872	1	-2.63134	7.45766	1	-2.17919	6.74471	1	-2.76288	7.64343	1	-0.523404	3.64683	1	-0.438521	1.72633	1	-0.0448177	0.109757	0	-1.08687	4.24126	1
ZMO1801	ihfB	integration host factor beta subunit	0.772996	6.39206	1	0.476712	2.89262	1	1.00396	5.33616	1	0.838319	4.69762	1	0.796723	6.5049	1	0.539396	3.25509	1	0.885679	4.88993	1	0.965096	5.19457	1	0.0237271	0.154532	0	0.0626835	0.252003	0	-0.118279	0.548743	0	0.126777	0.599037	0
ZMO1802	ZMO1_ZMO1802	hypothetical protein	-1.49842	6.16631	1	-1.45905	4.12309	1	-1.76241	4.76875	1	-1.2738	3.67983	1	-2.19986	7.61173	1	-1.60427	4.44365	1	-2.85063	6.51553	1	-2.14466	5.46747	1	-0.701436	3.53014	1	-0.145227	0.289937	0	-1.08823	3.1926	1	-0.870857	2.56226	1
ZMO1806	ZMO1_ZMO1806	maltose O-acetyltransferase	0.701028	4.39275	1	0.421437	1.52223	0	1.23377	4.44731	1	0.447875	1.6371	1	0.325301	2.13119	1	-0.0191084	0.0411049	0	1.16361	4.2485	1	-0.168602	0.481227	0	-0.375727	2.48948	1	-0.440546	1.60528	1	-0.0701598	0.168462	0	-0.616477	2.35065	1
ZMO1807	ZMO1_ZMO1807	TonB-dependent receptor	0.796973	4.49458	1	0.869353	3.01735	1	0.979226	3.37339	1	0.54234	1.82547	1	1.02388	5.3775	1	1.31654	4.33295	1	0.851205	2.95632	1	0.90389	3.13175	1	0.226906	1.23875	0	0.447189	1.45177	0	-0.128022	0.303892	0	0.36155	1.11619	0
ZMO1808	rfnH	RnfH family protein	0.145036	0.795518	0	0.445663	1.62414	1	0.0636358	0.150482	0	-0.0741905	0.179232	0	1.05805	5.84897	1	1.73663	5.65226	1	0.270886	0.875639	0	1.16665	4.25141	1	0.913018	5.3133	1	1.29097	4.59717	1	0.20725	0.622869	0	1.24084	4.4609	1
ZMO1812	rnfC	electron transport complex RnfABCDGE type C subunit	0.0992311	0.90801	0	0.0788756	0.341369	0	-0.0137272	0.0481456	0	0.232545	1.32676	0	0.965088	7.31318	1	1.2113	6.10489	1	0.729036	4.29646	1	0.95493	5.23825	1	0.865857	6.90279	1	1.13242	5.85679	1	0.742763	4.35971	1	0.722385	4.2655	1
ZMO1813	rnfB	electron transport complex RnfABCDGE type B subunit	0.190775	2.23569	1	0.207941	1.30024	0	-0.0516596	0.230609	0	0.416044	2.842	1	1.17312	8.42406	1	1.31019	6.75359	1	0.957932	5.59414	1	1.25124	6.58091	1	0.982348	7.74402	1	1.10225	6.10901	1	1.00959	5.7858	1	0.835199	5.10072	1
ZMO1814	rnfA	electron transport complex RnfABCDGE type A subunit	-0.065497	0.598682	0	0.130368	0.714322	0	-0.419458	2.84364	1	0.0925987	0.463726	0	1.07265	8.05132	1	1.3984	6.97036	1	0.610103	3.99506	1	1.20946	6.42561	1	1.13815	8.27863	1	1.26803	6.6024	1	1.02956	5.82976	1	1.11686	6.12962	1
ZMO1815	ZMO1_ZMO1815	TonB-dependent siderophore receptor	1.37429	6.21189	1	1.6643	4.91436	1	1.14962	3.66771	1	1.30894	4.09048	1	1.59202	6.7612	1	1.98816	5.55082	1	1.30058	4.06919	1	1.48732	4.5228	1	0.217733	1.08275	0	0.323861	0.89302	0	0.150955	0.342388	0	0.178384	0.420393	0
ZMO1816	nifA	nif-specific transcriptional activator NifA	1.85396	5.01668	1	2.11261	3.60492	1	2.15995	3.6753	1	1.28931	2.21402	1	1.70056	4.71324	1	1.21591	2.07513	1	1.83096	3.16512	1	2.05481	3.51763	1	-0.153395	0.317194	0	-0.896701	1.45367	0	-0.328986	0.412046	0	0.765502	1.19639	0
ZMO1817	nifB	nitrogenase cofactor biosynthesis protein NifB	1.29745	5.9108	1	1.54381	4.56859	1	1.27234	3.91782	1	1.07621	3.38588	1	1.62145	6.73992	1	1.84862	5.20215	1	1.30702	4.00618	1	1.70872	4.92268	1	0.324002	1.70958	1	0.304812	0.801895	0	0.0346817	0.0631189	0	0.632513	1.96316	1
ZMO1818	fdxN	4Fe-4S ferredoxin iron-sulfur binding domain protein	-0.375981	1.65106	1	0.414965	0.946239	0	-0.720965	1.85956	1	-0.821943	2.15593	1	-0.212418	0.812034	0	0.777654	2.02692	1	-1.30835	3.43845	1	-0.106556	0.178535	0	0.163563	0.582533	0	0.36269	0.797368	0	-0.587387	1.45889	0	0.715386	1.84298	1
ZMO1819	nifZ	NifZ family protein	0.81831	3.75435	1	0.958544	2.59533	1	0.741817	1.96558	1	0.754569	2.00386	1	1.54679	5.97508	1	1.723	4.40221	1	0.924479	2.49959	1	1.9929	4.90692	1	0.728482	3.38819	1	0.764451	2.03343	1	0.182663	0.345897	0	1.23833	3.33072	1
ZMO1820	fixU	nitrogen fixation protein FixT/FixU	0.436318	2.01456	1	0.739801	1.96664	1	0.165268	0.307531	0	0.403884	0.94158	0	0.954755	4.27372	1	1.14191	3.09702	1	0.836529	2.25437	1	0.885826	2.39753	1	0.518437	2.43237	1	0.402107	0.936329	0	0.671262	1.75831	1	0.481942	1.17634	0
ZMO1822	ZMO1_ZMO1822	TonB-dependent siderophore receptor	0.920188	6.59816	1	1.06239	5.1122	1	0.965846	4.77597	1	0.732324	3.84064	1	0.965406	6.77817	1	1.13	5.33301	1	0.573108	3.08069	1	1.19311	5.52935	1	0.045218	0.28511	0	0.0676037	0.23935	0	-0.392738	2.08183	1	0.460788	2.47542	1
ZMO1823	nifH	nitrogenase reductase iron protein	2.64279	6.51731	1	2.23833	3.97347	1	2.79632	4.72862	1	2.89371	4.84839	1	2.49856	6.30805	1	2.10877	3.77922	1	2.09402	3.75661	1	3.29288	5.30759	1	-0.144228	0.315189	0	-0.129558	0.146443	0	-0.7023	1.15269	0	0.399172	0.563185	0
ZMO1824	nifD	nitrogenase molybdenum-iron protein alpha chain	1.83978	4.2481	1	1.74856	2.43978	1	2.34862	3.26905	1	1.42216	1.94443	1	1.7323	4.04698	1	1.88415	2.63692	1	1.60733	2.2288	1	1.70542	2.37593	1	-0.107478	0.162478	0	0.135594	0.113885	0	-0.741286	0.876626	0	0.28326	0.264815	0
ZMO1825	nifK	nitrogenase molybdenum-iron protein beta chain	1.56994	5.20647	1	1.24264	2.68506	1	2.04304	4.21264	1	1.42414	3.07142	1	1.65219	5.3899	1	1.37692	2.97328	1	1.71966	3.64867	1	1.86	3.90157	1	0.0822553	0.196703	0	0.134285	0.183716	0	-0.323381	0.530548	0	0.435863	0.774733	0
ZMO1827	nifN	nitrogenase molybdenum-iron cofactor biosynthesis protein NifN	0.679024	1.93025	1	0.14968	0.156225	0	1.32515	2.20576	1	0.562238	0.778859	0	0.694232	1.97946	1	0.458524	0.601022	0	1.03752	1.66858	1	0.586651	0.822169	0	0.0152081	0.0244292	0	0.308844	0.366985	0	-0.287632	0.336436	0	0.0244126	0.0225962	0
ZMO1828	nifX	nitrogen fixation protein NifX	0.768489	1.87608	1	-0.0902586	0.0759261	0	1.62253	2.33833	1	0.773189	0.966697	0	0.646904	1.5318	0	0.170802	0.153308	0	1.5898	2.28755	1	0.180112	0.16283	0	-0.121584	0.194827	0	0.261061	0.250531	0	-0.0327358	0.0262164	0	-0.593078	0.689943	0
ZMO1829	ZMO1_ZMO1829	nitrogen fixation protein	1.18715	5.79049	1	0.272651	0.747232	0	1.72709	5.15947	1	1.56171	4.80355	1	1.16535	5.72268	1	0.46408	1.45664	0	1.20697	3.92868	1	1.82498	5.35714	1	-0.0218046	0.0734043	0	0.191429	0.477723	0	-0.520114	1.66984	1	0.263271	0.714663	0
ZMO1832	iscA	iron-sulfur cluster assembly accessory protein	1.39011	2.79326	1	0.727892	0.674018	0	2.40721	2.79264	1	1.03523	1.05432	0	1.14315	2.2784	1	0.412978	0.332325	0	1.68696	1.90592	1	1.32953	1.43821	0	-0.246954	0.346845	0	-0.314914	0.240194	0	-0.720248	0.665034	0	0.294299	0.221823	0
ZMO1834	nifS2	cysteine desulfurase NifS	0.651649	2.43967	1	0.386968	0.669029	0	1.23021	2.6678	1	0.337769	0.563116	0	0.884107	3.29935	1	0.563864	1.07904	0	1.17245	2.53892	1	0.916005	1.93952	1	0.232458	0.703651	0	0.176896	0.254597	0	-0.0577586	0.0724507	0	0.578236	1.11372	0
ZMO1837	modD	modD protein	1.60918	5.78053	1	1.33885	3.28666	1	2.13419	4.82251	1	1.35452	3.32207	1	1.58935	5.73516	1	0.725163	1.72068	1	2.1635	4.8704	1	1.87938	4.383	1	-0.0198346	0.0479375	0	-0.613683	1.40875	0	0.0293145	0.0406039	0	0.524865	1.16116	0
ZMO1838	ZMO1_ZMO1838	TOBE domain protein	1.93171	4.59657	1	1.11968	1.56466	1	3.09922	4.33434	1	1.57623	2.31192	1	1.37608	3.47796	1	0.581997	0.689532	0	1.40761	2.04133	1	2.13865	3.14804	1	-0.555625	1.30136	0	-0.537683	0.62354	0	-1.69161	2.49218	1	0.56242	0.660182	0
ZMO1840	ZMO1_ZMO1840	isochorismatase hydrolase	1.23014	5.93241	1	1.12722	3.7172	1	1.43563	4.52209	1	1.12756	3.71818	1	1.51951	6.7182	1	1.19595	3.90877	1	1.49221	4.65563	1	1.87038	5.45698	1	0.289375	1.60393	1	0.0687303	0.142075	0	0.056578	0.114361	0	0.742817	2.49615	1
ZMO1841	rseC	positive regulator of sigma E RseC/MucC	1.76228	7.0908	1	1.67555	4.88814	1	1.84064	5.22172	1	1.77066	5.08344	1	1.76662	7.1001	1	1.43948	4.36247	1	1.78979	5.12167	1	2.07061	5.64701	1	0.00434255	0.0131322	0	-0.236072	0.586769	0	-0.0508513	0.0963393	0	0.299951	0.795508	0
ZMO1842	apbE	ApbE family lipoprotein	1.05267	5.77939	1	1.0136	3.7424	1	1.12354	4.07898	1	1.02087	3.7654	1	0.842991	4.97922	1	0.683163	2.57634	1	0.849261	3.19291	1	0.996549	3.68806	1	-0.209681	1.24481	0	-0.330437	1.10628	0	-0.274283	0.874055	0	-0.0243228	0.0520793	0
ZMO1844	ZMO1_ZMO1844	oxidoreductase domain protein	0.608501	7.09725	1	0.855297	6.31346	1	0.604564	5.04959	1	0.365641	3.37151	1	0.370266	5.26017	1	1.1139	7.30683	1	-0.211169	1.91421	1	0.208064	1.88199	1	-0.238235	3.75179	1	0.258605	2.39441	1	-0.815733	6.1377	1	-0.157577	1.35156	0
ZMO1845	ZMO1_ZMO1845	PhnA protein	-2.17447	8.45336	1	-1.9507	5.96629	1	-2.33904	6.64126	1	-2.23367	6.46879	1	-2.08927	8.29976	1	-1.72606	5.51906	1	-2.07044	6.18643	1	-2.47131	6.84791	1	0.0852009	0.391789	0	0.224642	0.663727	0	0.268603	0.833255	0	-0.237643	0.712958	0
ZMO1846	ZMO1_ZMO1846	ABC transporter related protein	0.61402	1.97597	1	0.442121	0.669301	0	1.01015	1.86312	1	0.389793	0.570514	0	0.999179	3.26731	1	1.13464	2.12469	1	1.08605	2.02332	1	0.776845	1.36248	0	0.385159	1.12786	0	0.692519	1.18184	0	0.0759063	0.0842721	0	0.387053	0.565452	0
ZMO1847	ZMO1_ZMO1847	ABC transporter permease	1.62605	3.49923	1	0.491851	0.455668	0	2.3442	2.94833	1	2.04209	2.56649	1	0.532789	1.01074	0	-0.720281	0.737727	0	1.45709	1.76801	1	0.861557	0.926518	0	-1.09326	2.37055	1	-1.21213	1.41917	0	-0.887107	0.9615	0	-1.18054	1.37411	0
ZMO1848	ZMO1_ZMO1848	iron ABC transporter permease	2.47139	5.11964	1	1.8469	2.46725	1	3.87747	4.77059	1	1.6898	2.24326	1	2.30218	4.86866	1	1.23417	1.56457	1	3.4793	4.39648	1	2.19308	2.93698	1	-0.169207	0.261672	0	-0.612729	0.650416	0	-0.39817	0.379074	0	0.503279	0.507221	0
ZMO1849	ZMO1_ZMO1849	hypothetical protein	0.524814	1.4887	0	1.33929	2.32241	1	-0.142083	0.153552	0	0.377236	0.49232	0	1.08464	3.26039	1	1.7765	3.0935	1	0.371969	0.483725	0	1.10547	1.87562	1	0.559831	1.60872	1	0.437206	0.592899	0	0.514052	0.728275	0	0.728235	1.13253	0
ZMO1850	ZMO1_ZMO1850	hypothetical protein	0.539343	1.6174	1	1.04711	1.84896	1	0.42897	0.61026	0	0.141948	0.160838	0	1.25536	3.8507	1	1.7185	3.11893	1	0.500435	0.742276	0	1.54713	2.8162	1	0.716013	2.23582	1	0.671391	1.07777	0	0.0714657	0.0754245	0	1.40518	2.55371	1
ZMO1851	fldA	flavodoxin	0.332949	2.08572	1	0.145225	0.379257	0	1.10146	3.92439	1	-0.247837	0.742249	0	1.34235	6.57987	1	1.41423	4.77195	1	1.14105	4.04064	1	1.47177	4.91191	1	1.0094	5.52794	1	1.269	4.3978	1	0.039591	0.085118	0	1.71961	5.46793	1
ZMO1854	ZMO1_ZMO1854	transcriptional regulator GntR family with aminotransferase domain	0.589552	4.35851	1	0.586466	2.6465	1	1.00367	4.30001	1	0.17852	0.63535	0	0.633886	4.60716	1	0.41919	1.83404	1	1.09092	4.58505	1	0.391547	1.69365	1	0.0443335	0.225859	0	-0.167276	0.585069	0	0.0872503	0.262643	0	0.213026	0.795503	0
ZMO1856	ZMO1_ZMO1856	major facilitator superfamily transporter	0.226984	2.22674	1	0.611233	3.4567	1	0.289233	1.56546	1	-0.219515	1.11518	0	1.02464	7.22922	1	1.35401	6.21366	1	0.885824	4.68337	1	0.834079	4.47558	1	0.797653	6.28851	1	0.742773	4.08406	1	0.596591	3.38177	1	1.05359	5.29676	1
ZMO1859	rpfN	carbohydrate porin	0.656413	6.53047	1	1.12079	6.477	1	0.11036	0.647937	0	0.738088	4.95433	1	0.482579	5.3985	1	0.928099	5.77903	1	-0.323142	2.38506	1	0.842781	5.42831	1	-0.173834	2.20976	1	-0.192692	1.31015	0	-0.433502	3.20095	1	0.104693	0.606026	0
ZMO1860	ZMO1_ZMO1860	putative Ccc1 family vacuolar ion transporter	1.61827	8.77039	1	1.74555	6.96132	1	1.41297	6.1705	1	1.6963	6.85346	1	1.18084	7.56215	1	1.42107	6.1917	1	0.839312	4.31198	1	1.28213	5.81236	1	-0.437435	3.97027	1	-0.324476	1.68266	1	-0.573653	3.10015	1	-0.414176	2.22149	1
ZMO1861	ZMO1_ZMO1861	2-nitropropane dioxygenase NPD	1.96557	7.25313	1	1.92878	5.15193	1	2.46665	6.04583	1	1.50128	4.28025	1	0.844298	4.19184	1	0.351793	0.895564	0	0.922202	2.76753	1	1.2589	3.70065	1	-1.12127	5.1765	1	-1.57698	4.4475	1	-1.54445	4.37636	1	-0.242385	0.557904	0
ZMO1863	ZMO1_ZMO1863	phosphatase	0.590428	4.20634	1	0.796512	3.39979	1	1.08666	4.41187	1	-0.111885	0.334958	0	0.732595	4.95045	1	0.938864	3.92284	1	0.54811	2.34827	1	0.710812	3.0575	1	0.142167	0.901556	0	0.142352	0.45061	0	-0.538546	2.30425	1	0.822696	3.50015	1
ZMO1864	ZMO1_ZMO1864	transposase IS5 family protein	0.37767	2.7647	1	0.96484	3.94818	1	0.305371	1.15412	0	-0.137202	0.420104	0	0.918414	5.69249	1	1.40453	5.24216	1	0.469968	1.93849	1	0.880739	3.6534	1	0.540744	3.85115	1	0.439695	1.79549	1	0.164597	0.5274	0	1.01794	4.12543	1
ZMO1866	ZMO1_ZMO1866	beta-lactamase domain protein	-0.725878	5.51651	1	-1.2512	5.499	1	-0.118752	0.442859	0	-0.807684	3.97807	1	-0.52241	4.35815	1	-1.06729	4.93037	1	0.0407531	0.125753	0	-0.540691	2.75475	1	0.203468	1.72483	1	0.183906	0.769414	0	0.159505	0.641979	0	0.266994	1.23232	0
ZMO1868	birA	biotin--[acetyl-CoA-carboxylase] ligase	0.327651	4.13046	1	0.393347	2.98334	1	0.490206	3.65294	1	0.0993993	0.584484	0	0.929191	7.93504	1	0.829536	5.45526	1	0.796915	5.31062	1	1.16112	6.6966	1	0.601541	6.29183	1	0.436189	3.28986	1	0.306709	2.31235	1	1.06172	6.36197	1
ZMO1869	ZMO1_ZMO1869	ribonuclease I-like protein	-0.437713	2.90428	1	-0.838753	3.19976	1	-0.0339494	0.0754324	0	-0.440437	1.60312	1	-0.709807	4.4322	1	-1.21707	4.39772	1	-0.234164	0.728224	0	-0.678191	2.59619	1	-0.272094	1.73665	1	-0.378312	1.33328	0	-0.200214	0.596841	0	-0.237754	0.742468	0
ZMO1872	ZMO1_ZMO1872	hypothetical protein	1.59529	8.69623	1	1.17748	5.48413	1	2.12865	7.69564	1	1.47975	6.32362	1	1.79877	9.15945	1	1.33494	5.94244	1	2.16437	7.75915	1	1.89699	7.25733	1	0.203473	1.84242	1	0.157461	0.678652	0	0.0357169	0.115669	0	0.417242	2.2274	1
ZMO1873	ZMO1_ZMO1873	glutaredoxin-like protein	1.45425	9.86081	1	1.05006	6.51287	1	2.0271	9.02026	1	1.2856	7.27524	1	1.71903	10.5102	1	1.11816	6.74835	1	2.13738	9.22494	1	1.90156	8.7736	1	0.264777	3.6049	1	0.0680923	0.388491	0	0.11028	0.711913	0	0.61596	4.58366	1
ZMO1874	bolA2	BolA family transcriptional regulator	1.19839	5.85309	1	1.029	3.44411	1	1.64424	5.01189	1	0.921934	3.11134	1	0.8746	4.72386	1	0.696019	2.34107	1	1.12197	3.71685	1	0.805813	2.7269	1	-0.323792	1.83998	1	-0.332982	0.972871	0	-0.522273	1.69325	1	-0.116121	0.261883	0
ZMO1875	ZMO1_ZMO1875	DUF1476 domain-containing protein	1.16137	7.76714	1	0.96462	5.03928	1	1.7412	7.21798	1	0.7783	4.29471	1	1.04488	7.36457	1	0.80745	4.41966	1	1.55082	6.78085	1	0.776386	4.28638	1	-0.116489	1.0234	0	-0.15717	0.745158	0	-0.190382	0.950897	0	-0.0019137	0.00600937	0
ZMO1876	ZMO1_ZMO1876	hypothetical protein	1.06396	6.27553	1	1.13238	4.52426	1	0.941039	3.9029	1	1.11846	4.48177	1	1.25774	6.90192	1	1.16322	4.61697	1	1.12458	4.5005	1	1.48542	5.48399	1	0.193778	1.31595	0	0.0308352	0.0764825	0	0.183539	0.613795	0	0.366961	1.46763	0
ZMO1877	ZMO1_ZMO1877	glutamine cyclotransferase	0.567377	4.72059	1	0.345197	1.72891	1	0.866627	4.28887	1	0.490308	2.55127	1	-0.56706	4.71864	1	-0.860054	4.26316	1	-0.325779	1.61457	1	-0.515348	2.68521	1	-1.13444	7.26213	1	-1.20525	5.4458	1	-1.19241	5.4071	1	-1.00566	4.80115	1
ZMO1878	valS	valine--tRNA ligase	-1.08972	6.63714	1	-1.56154	5.93282	1	-0.817698	3.68475	1	-0.889902	3.95886	1	-1.58013	8.04705	1	-1.74999	6.35463	1	-1.25018	5.12671	1	-1.74021	6.33377	1	-0.490412	3.80707	1	-0.188444	0.69633	0	-0.432484	1.94067	1	-0.850308	3.81045	1
ZMO1880	ZMO1_ZMO1880	hypothetical protein	-0.727088	6.11417	1	-1.31769	6.28209	1	-0.206237	1.09193	0	-0.657333	3.83255	1	-1.3891	8.56692	1	-2.41156	8.57583	1	-0.350608	2.06346	1	-1.40512	6.52156	1	-0.662008	5.7691	1	-1.09387	5.59724	1	-0.144371	0.694396	0	-0.747783	4.25928	1
ZMO1883	serA2	D-3-phosphoglycerate dehydrogenase	0.951985	7.38111	1	0.55347	3.50124	1	1.41396	6.79993	1	0.88853	5.09363	1	0.378638	4.04779	1	-0.199307	1.1392	0	0.743011	4.46856	1	0.592212	3.7153	1	-0.573347	5.493	1	-0.752778	4.51338	1	-0.670945	4.12356	1	-0.296318	1.84109	1
ZMO1884	ZMO1_ZMO1884	DUF208 domain-containing protein	1.17296	6.32288	1	0.97483	3.74244	1	1.55424	5.34139	1	0.989795	3.79153	1	0.637779	4.15252	1	-0.00509072	0.0108554	0	0.837367	3.26787	1	1.08106	4.08054	1	-0.535176	3.58209	1	-0.97992	3.7592	1	-0.716873	2.81469	1	0.091266	0.234789	0
ZMO1885	ZMO1_ZMO1885	NADH:flavin oxidoreductase	2.6606	7.57026	1	2.48272	5.27048	1	2.96034	5.90992	1	2.53876	5.3507	1	2.32462	7.05796	1	1.53705	3.63785	1	2.57105	5.39625	1	2.86577	5.79079	1	-0.335985	1.27983	0	-0.945672	2.25908	1	-0.389291	0.770659	0	0.327009	0.617436	0
ZMO1886	ZMO1_ZMO1886	abrB-like uncharacterized regulator of aidB	-0.7923	5.84925	1	-0.756119	3.77504	1	-0.584577	2.98609	1	-1.03621	4.83924	1	-0.665939	5.2192	1	-0.69758	3.51895	1	-0.432366	2.18546	1	-0.86787	4.22944	1	0.126361	0.964416	0	0.058538	0.190369	0	0.152211	0.607783	0	0.168335	0.690681	0
ZMO1889	ZMO1_ZMO1889	SAM-dependent methyltransferase-like protein	-1.81398	7.33814	1	-2.1847	5.97681	1	-1.54968	4.74192	1	-1.70754	5.08368	1	-1.60505	6.87532	1	-1.84897	5.36853	1	-1.71377	5.09662	1	-1.25241	4.01768	1	0.208925	1.057	0	0.335736	0.961462	0	-0.164092	0.389704	0	0.455131	1.40549	0
ZMO1890	ZMO1_ZMO1890	mitochondrial processing peptidase-like protein	-1.20645	5.70473	1	-1.52756	4.58893	1	-1.1746	3.71238	1	-0.917209	2.95857	1	-1.61342	6.78317	1	-1.74188	5.04895	1	-1.50694	4.54206	1	-1.59144	4.73113	1	-0.406967	2.25529	1	-0.214329	0.523811	0	-0.332344	0.914078	0	-0.674229	2.14802	1
ZMO1891	thrC	threonine synthase	-1.57587	6.59193	1	-1.84947	5.16469	1	-1.45304	4.32389	1	-1.42512	4.25829	1	-2.32304	8.06395	1	-2.25513	5.88344	1	-2.09508	5.61427	1	-2.61892	6.43735	1	-0.747168	3.93761	1	-0.405654	1.13565	0	-0.642045	1.97212	1	-1.19381	3.67659	1
ZMO1892	ZMO1_ZMO1892	hypothetical protein	0.3183	3.43578	1	0.343464	2.13405	1	0.312599	1.91957	1	0.298838	1.82271	1	-0.800267	6.66083	1	-0.782488	4.58769	1	-0.918584	5.15107	1	-0.699729	4.20677	1	-1.11857	7.93062	1	-1.12595	5.88869	1	-1.23118	6.21862	1	-0.998567	5.45096	1
ZMO1895	ZMO1_ZMO1895	adenosine kinase	-1.86925	8.90158	1	-1.94492	6.95374	1	-1.65558	6.3499	1	-2.00724	7.07285	1	-2.29222	9.69041	1	-1.98341	7.02771	1	-2.31809	7.61951	1	-2.57515	8.02132	1	-0.422966	3.50872	1	-0.0384855	0.111827	0	-0.662511	3.20077	1	-0.567902	2.75615	1
ZMO1896	secF	protein-export membrane protein SecF	-1.30188	5.17778	1	-1.39226	3.54753	1	-1.07206	2.77194	1	-1.44133	3.65706	1	-0.908857	3.94202	1	-1.00386	2.59269	1	-0.906117	2.3275	1	-0.816598	2.07673	1	0.393027	1.68486	1	0.388402	0.840406	0	0.165947	0.290867	0	0.624732	1.52091	0
ZMO1897	secD	protein-export membrane protein SecD	-1.16202	6.10051	1	-1.43929	4.88776	1	-0.926569	3.42281	1	-1.12021	4.0308	1	-0.815008	4.81963	1	-1.18146	4.20824	1	-0.395259	1.36228	0	-0.868301	3.22472	1	0.347015	2.22076	1	0.257824	0.796062	0	0.53131	1.93507	1	0.25191	0.772884	0
ZMO1898	yajC	preprotein translocase YajC subunit	-1.14682	7.08228	1	-1.29823	5.50358	1	-0.947894	4.39507	1	-1.19433	5.20326	1	-0.835594	5.90034	1	-1.15516	5.08433	1	-0.653765	3.19978	1	-0.697862	3.39816	1	0.311223	2.64885	1	0.143071	0.534819	0	0.294129	1.32915	0	0.496468	2.43155	1
ZMO1899	fabH	3-oxoacyl-(acyl-carrier-protein) synthase III	-2.24088	8.98899	1	-2.26652	6.9324	1	-2.29167	6.97403	1	-2.16445	6.75893	1	-2.74312	9.77139	1	-2.64144	7.51248	1	-2.67948	7.56691	1	-2.90843	7.87983	1	-0.502238	3.54978	1	-0.374925	1.44982	0	-0.387811	1.51034	0	-0.743979	3.07409	1
ZMO1900	plsX	fatty acid/phospholipid synthesis protein PlsX	-2.82365	8.18851	1	-3.0547	6.40474	1	-2.82373	6.11272	1	-2.59252	5.79819	1	-3.17032	8.63363	1	-2.99349	6.32935	1	-3.08882	6.44617	1	-3.42866	6.83745	1	-0.346676	1.50679	0	0.0612045	0.0965407	0	-0.265086	0.538838	0	-0.836145	2.20827	1
ZMO1901	ZMO1_ZMO1901	hypothetical protein	-1.03661	5.47245	1	-1.08865	3.7504	1	-0.872631	3.06904	1	-1.14855	3.9242	1	-0.500339	3.04877	1	-0.719719	2.53177	1	-0.340698	1.05415	0	-0.440602	1.45016	0	0.536272	3.25495	1	0.368935	1.16497	0	0.531933	1.81399	1	0.707947	2.48852	1
ZMO1905	gpsA	glycerol-3-phosphate dehydrogenase (NAD(P)(+))	-0.842279	5.85772	1	-0.943349	4.31225	1	-0.726346	3.4614	1	-0.857143	3.99199	1	-1.33393	7.58171	1	-1.39919	5.70482	1	-1.26306	5.33377	1	-1.33953	5.54618	1	-0.49165	3.97049	1	-0.455846	2.17114	1	-0.536718	2.58456	1	-0.482386	2.3092	1
ZMO1906	infC	translation initiation factor IF-3	-1.97513	7.65319	1	-2.1061	5.83359	1	-1.83407	5.33106	1	-1.98523	5.61765	1	-1.80651	7.31368	1	-2.12296	5.86285	1	-1.60985	4.86721	1	-1.68671	5.03186	1	0.168626	0.803057	0	-0.0168579	0.0310444	0	0.22422	0.573952	0	0.298516	0.825693	0
ZMO1909	ZMO1_ZMO1909	DUF177 domain-containing protein	0.417032	2.43132	1	0.408463	1.2547	0	0.861802	2.91082	1	-0.0191694	0.0361432	0	0.891267	4.78423	1	0.789635	2.66708	1	1.0477	3.49521	1	0.836463	2.82632	1	0.474235	2.77552	1	0.381172	1.15114	0	0.1859	0.464047	0	0.855633	2.89035	1
ZMO1910	rplY	50S ribosomal protein L25	-3.4631	7.89809	1	-3.73422	6.11097	1	-3.0626	5.38625	1	-3.59248	5.96813	1	-3.66986	8.12014	1	-3.71985	6.09671	1	-3.1724	5.5136	1	-4.11734	6.47404	1	-0.206761	0.553202	0	0.0143677	0.0158298	0	-0.109796	0.135185	0	-0.524856	0.899017	0
ZMO1911	ZMO1_ZMO1911	peptidyl-tRNA hydrolase	-2.2933	7.68669	1	-2.3464	5.71455	1	-2.19676	5.47493	1	-2.33673	5.69946	1	-2.81111	8.46669	1	-3.09733	6.74435	1	-2.42318	5.83238	1	-2.91283	6.51419	1	-0.517811	2.58221	1	-0.750922	2.13506	1	-0.226417	0.486823	0	-0.576093	1.57236	1
ZMO1912	ychF	redox-regulated ATPase YchF	-1.31604	8.56965	1	-1.31011	6.46449	1	-1.22884	6.22609	1	-1.40918	6.73751	1	-1.59818	9.31921	1	-1.60453	7.22745	1	-1.62195	7.26839	1	-1.56807	7.1404	1	-0.282139	3.08333	1	-0.294418	1.79964	1	-0.39311	2.47912	1	-0.158888	0.841078	0
ZMO1918	bioA	adenosylmethionine--8-amino-7-oxononanoate aminotransferase BioA	1.23557	7.67703	1	0.916255	4.5599	1	1.94427	7.31192	1	0.846194	4.28827	1	1.41253	8.18908	1	1.16759	5.41667	1	1.82484	7.07179	1	1.24515	5.64996	1	0.176955	1.54407	0	0.251337	1.211	0	-0.119431	0.472588	0	0.398957	2.09626	1
ZMO1919	ZMO1_ZMO1919	thiol-disulfide isomerase	1.1309	6.01961	1	0.930319	3.45157	1	1.40223	4.81459	1	1.06015	3.86719	1	1.02346	5.65353	1	0.829838	3.10536	1	1.34372	4.66591	1	0.89684	3.33867	1	-0.107435	0.52987	0	-0.100481	0.249317	0	-0.058514	0.133848	0	-0.163311	0.449942	0
ZMO1920	ZMO1_ZMO1920	hypothetical protein	1.88356	6.20156	1	1.79717	4.08709	1	2.34403	5.00073	1	1.50949	3.52341	1	2.42405	7.14755	1	3.24381	6.18034	1	2.36034	5.0253	1	1.66801	3.84202	1	0.540489	2.19031	1	1.44664	3.39132	1	0.0163124	0.0212043	0	0.158515	0.247822	0
ZMO1921	priA	primosomal protein N'	1.43052	8.04633	1	1.73166	6.6864	1	1.11044	5.05821	1	1.44947	6.02419	1	1.44166	8.07606	1	1.85185	6.93886	1	1.22346	5.40526	1	1.24968	5.48192	1	0.0111436	0.0557671	0	0.120196	0.447614	0	0.11302	0.41467	0	-0.199784	0.851154	0
ZMO1922	kpsS	capsule polysaccharide biosynthesis protein	-0.946023	6.71071	1	-1.18596	5.51597	1	-0.936389	4.67612	1	-0.715722	3.77398	1	-1.67802	8.89735	1	-1.71717	6.88696	1	-1.70238	6.85438	1	-1.6145	6.6552	1	-0.731995	5.75915	1	-0.531213	2.8683	1	-0.765994	3.99531	1	-0.898777	4.53434	1
ZMO1923	ZMO1_ZMO1923	sulfatase	-1.09619	4.83868	1	-0.889308	2.47415	1	-1.0326	2.88065	1	-1.36667	3.73061	1	-0.998476	4.51433	1	-0.633774	1.69426	1	-1.32058	3.62121	1	-1.04108	2.90389	1	0.0977162	0.326577	0	0.255534	0.544037	0	-0.287975	0.632845	0	0.325589	0.739755	0
ZMO1927	sppA	signal peptide peptidase SppA 67K type	-0.601841	6.07135	1	-0.949305	5.72748	1	-0.274778	1.91454	1	-0.581438	4.01186	1	-0.434066	4.88999	1	-1.14361	6.41531	1	0.302724	2.135	1	-0.461308	3.27774	1	0.167775	2.03986	1	-0.194307	1.26506	0	0.577503	3.98946	1	0.12013	0.688819	0
ZMO1928	groES	chaperonin Cpn10	0.189869	1.57454	1	0.137705	0.527904	0	0.680124	3.40476	1	-0.248222	1.11424	0	0.752026	5.61692	1	1.46097	6.03771	1	0.637499	3.20786	1	0.15761	0.626128	0	0.562157	4.58286	1	1.32326	5.67441	1	-0.0426245	0.131076	0	0.405831	2.01102	1
ZMO1929	groEL	chaperonin GroEL	-0.0254207	0.115202	0	-0.277186	1.06203	0	0.656431	2.86022	1	-0.455507	1.93707	1	0.897237	5.71908	1	1.69681	6.04185	1	0.853327	3.65019	1	0.14157	0.453734	0	0.922658	5.82132	1	1.974	6.60471	1	0.196896	0.687862	0	0.597077	2.59927	1
ZMO1930	intZ	integrase family protein	0.635077	3.52741	1	0.87437	2.84296	1	0.550229	1.71764	1	0.480632	1.46143	0	0.619594	3.45044	1	1.05457	3.39639	1	0.611679	1.94147	1	0.192529	0.462103	0	-0.0154829	0.04931	0	0.180204	0.42558	0	0.0614503	0.120498	0	-0.288103	0.769232	0
ZMO1931	ZMO1_ZMO1931	DUF1016 domain-containing protein	0.537936	2.80218	1	0.347338	0.883597	0	0.827825	2.48272	1	0.438645	1.18613	0	1.20482	5.44251	1	1.11817	3.33652	1	1.39645	4.04531	1	1.09984	3.28619	1	0.666887	3.43644	1	0.770834	2.30121	1	0.568628	1.62835	1	0.661199	1.94098	1
ZMO1933	ZMO1_ZMO1933	hypothetical protein	-0.925596	5.79568	1	-1.10776	4.48064	1	-0.582336	2.50609	1	-1.0867	4.41498	1	-1.09435	6.41495	1	-1.08997	4.42526	1	-0.832433	3.53972	1	-1.36064	5.20166	1	-0.168754	1.12086	0	0.0177805	0.0431034	0	-0.250097	0.92054	0	-0.273947	1.03307	0
ZMO1934	ZMO1_ZMO1934	N-6 DNA methylase	-0.892466	6.95139	1	-0.968668	5.22716	1	-0.845289	4.74534	1	-0.863442	4.81965	1	-1.03813	7.52445	1	-1.03315	5.45908	1	-0.915375	5.02555	1	-1.16588	5.89989	1	-0.145667	1.43517	0	-0.0644793	0.262278	0	-0.0700858	0.289756	0	-0.302436	1.78122	1
ZMO1936	ZMO1_ZMO1936	hypothetical protein	-1.29997	5.67049	1	-1.38059	3.96401	1	-0.39706	1.02947	0	-2.12228	5.45564	1	-0.669699	3.40858	1	0.512721	1.41481	0	-0.608119	1.73535	1	-1.9137	5.08458	1	0.630275	3.22373	1	1.89331	5.04652	1	-0.211059	0.462448	0	0.208576	0.455672	0
ZMO1941	ZMO1_ZMO1941	type IV secretory pathway protease TraF-like protein	-0.502175	0.408499	0	-1.74015	0.893311	0	0.906274	0.512671	0	-0.672645	0.279137	0	1.39198	1.52177	0	0.803543	0.442117	0	2.80602	1.94755	1	0.566378	0.22795	0	1.89416	2.11118	1	2.5437	1.40264	0	1.89975	1.26536	0	1.23902	0.754904	0
ZMO1943	ZMO1_ZMO1943	VirD2 and DUF3363 domain-containing protein	0.272326	0.732799	0	0.39052	0.576592	0	1.03353	1.92699	1	-0.607071	1.00983	0	1.03864	3.40559	1	1.7399	3.3033	1	1.21331	2.30272	1	0.162709	0.199029	0	0.766315	2.53271	1	1.34938	2.57644	1	0.179784	0.223577	0	0.76978	1.35811	0
ZMO1944	ZMO1_ZMO1944	GntR transcriptional regulator with aminotransferase domain	0.191569	0.578089	0	0.249572	0.40478	0	0.366571	0.655914	0	-0.0414344	0.0530237	0	1.25372	4.56432	1	1.53799	3.43102	1	1.402	3.15006	1	0.821162	1.78783	1	1.06215	4.00436	1	1.28842	2.90401	1	1.03543	2.31875	1	0.862597	1.89244	1
ZMO1945	ZMO1_ZMO1945	PhzF-like isomerase	0.495886	1.1795	0	0.170957	0.162976	0	1.32416	1.98111	1	-0.00745992	0.00616235	0	1.14509	3.02789	1	1.28405	1.91298	1	1.9815	3.02515	1	0.169728	0.161642	0	0.649207	1.63878	1	1.11309	1.61912	1	0.657339	0.841314	0	0.177187	0.169767	0
ZMO1950	ZMO1_ZMO1950	aminotransferase	-0.420701	1.61851	1	-0.666552	1.45408	0	-0.141342	0.2132	0	-0.454209	0.900781	0	-0.545893	2.18198	1	-0.683777	1.4997	0	0.0692116	0.0953991	0	-1.02311	2.37658	1	-0.125192	0.355484	0	-0.0172254	0.0221143	0	0.210554	0.342944	0	-0.568906	1.19642	0
ZMO1951	rraA	ribonuclease activity regulator RraA family	-0.237133	0.775895	0	0.345631	0.623021	0	-0.0999046	0.140606	0	-0.957125	2.1713	1	-0.493925	1.9143	1	0.158589	0.239302	0	-0.579006	1.19781	0	-1.06136	2.4277	1	-0.256792	0.85868	0	-0.187042	0.291232	0	-0.479101	0.943722	0	-0.104232	0.147485	0
ZMO1957	ZMO1_ZMO1957	glycosyl transferase family 1	-0.599034	4.03954	1	-0.917983	3.6422	1	-0.603429	2.42877	1	-0.275691	0.958746	0	-0.752357	4.81719	1	-1.22629	4.6056	1	-0.0873916	0.230773	0	-0.94339	3.72937	1	-0.153323	0.914284	0	-0.308306	1.10406	0	0.516037	2.04789	1	-0.667699	2.69739	1
ZMO1963	gltA	citrate synthase I	-1.1688	8.97398	1	-1.18648	6.93145	1	-0.936378	6.04744	1	-1.38354	7.5137	1	-1.31579	9.43187	1	-1.56503	7.98427	1	-1.20631	6.994	1	-1.17602	6.89808	1	-0.146991	1.96874	1	-0.378554	2.99054	1	-0.269936	2.10248	1	0.207517	1.55029	0
ZMO1964	gltX2	glutamate--tRNA ligase	-0.607193	6.29987	1	-0.621146	4.411	1	-0.612662	4.36415	1	-0.587772	4.2239	1	-0.823171	7.44544	1	-0.474697	3.52871	1	-0.976631	6.02557	1	-1.01818	6.17967	1	-0.215977	2.81981	1	0.146449	0.947792	0	-0.363969	2.7435	1	-0.430411	3.22782	1
ZMO1966	ZMO1_ZMO1966	hypothetical protein	0.839608	3.78537	1	1.00313	2.67469	1	0.992279	2.64517	1	0.523414	1.27264	0	0.337981	1.45982	0	0.330167	0.711007	0	0.143374	0.253539	0	0.540403	1.32383	0	-0.501626	2.30034	1	-0.672963	1.7242	1	-0.848905	2.24317	1	0.0169888	0.0249914	0
ZMO1967	blaP	beta-lactamase	0.820524	4.75529	1	0.616809	2.22258	1	1.03129	3.68027	1	0.813474	2.95871	1	0.70346	4.2273	1	0.374487	1.23551	0	0.856988	3.1107	1	0.878905	3.18574	1	-0.117064	0.568251	0	-0.242321	0.712454	0	-0.174301	0.469878	0	0.0654311	0.146662	0
ZMO1969	ZMO1_ZMO1969	Sel1 domain protein repeat-containing protein	-0.977148	6.12579	1	-0.860015	3.75602	1	-0.53035	2.3568	1	-1.54108	5.78083	1	-0.841412	5.57711	1	-0.593122	2.64944	1	-0.776581	3.43372	1	-1.15453	4.74641	1	0.135736	0.890208	0	0.266894	1.04534	0	-0.246231	0.944046	0	0.386545	1.64812	1
ZMO1973	ZMO1_ZMO1973	lysine exporter protein (LYSE/YGGA)	0.868556	4.11856	1	0.893073	2.54432	1	1.17625	3.33113	1	0.536344	1.42495	0	1.28692	5.49141	1	1.28697	3.61094	1	1.4635	4.0271	1	1.11028	3.1571	1	0.41836	2.029	1	0.393894	0.969837	0	0.28725	0.649133	0	0.573935	1.54662	0
ZMO1976	ZMO1_ZMO1976	hypothetical protein	-1.21618	6.60212	1	-1.57246	5.52297	1	-1.25188	4.71162	1	-0.824207	3.3371	1	-1.67516	7.81465	1	-2.10646	6.60206	1	-1.02721	4.03913	1	-1.8918	6.20141	1	-0.458974	3.22757	1	-0.533994	2.1509	1	0.224664	0.7484	0	-1.06759	4.16746	1
ZMO1977	ZMO1_ZMO1977	major facilitator superfamily transporter	0.632386	4.60276	1	0.579887	2.61902	1	1.16225	4.8092	1	0.155017	0.53221	0	0.349427	2.73552	1	0.511323	2.29369	1	0.606473	2.74121	1	-0.0695157	0.201364	0	-0.282959	2.19019	1	-0.0685647	0.198173	0	-0.555781	2.50627	1	-0.224532	0.851779	0
ZMO1979	parA	partition protein ParA	0.647853	3.01609	1	0.546387	1.35698	0	0.618915	1.57829	1	0.778257	2.05853	1	1.22141	5.09368	1	1.01061	2.71992	1	1.38384	3.6555	1	1.26978	3.38623	1	0.573555	2.67301	1	0.464222	1.10824	0	0.764924	2.01897	1	0.491518	1.19039	0
ZMO1981	gidA	glucose inhibited division protein A GidA	-1.16232	7.13152	1	-1.7367	6.57535	1	-1.00086	4.5802	1	-0.74939	3.61955	1	-1.90192	9.01691	1	-2.31524	7.66267	1	-1.42246	5.83528	1	-1.96808	7.04582	1	-0.739607	5.45385	1	-0.578537	2.84306	1	-0.421596	2.03335	1	-1.21869	5.27412	1
ZMO1983	ZMO1_ZMO1983	SMP-30/Gluconolaconase/LRE domain-containing protein	2.26973	6.03428	1	2.21263	4.00847	1	2.44194	4.33861	1	2.15462	3.92115	1	3.61524	7.78654	1	3.20255	5.28731	1	3.52733	5.63667	1	4.11584	6.20403	1	1.34551	4.18108	1	0.989919	1.79526	1	1.08539	1.99512	1	1.96123	3.6182	1
ZMO1984	ZMO1_ZMO1984	aldo/keto reductase	2.17475	5.75285	1	2.08737	3.70891	1	2.26289	3.97096	1	2.17399	3.84001	1	3.48078	7.51296	1	3.16133	5.11994	1	3.44071	5.42373	1	3.84029	5.82362	1	1.30603	3.96983	1	1.07397	1.89675	1	1.17782	2.10512	1	1.66629	3.01923	1
ZMO1985	ZMO1_ZMO1985	Note=putative YciI family protein	2.39971	5.74769	1	2.41768	3.86079	1	2.43701	3.88674	1	2.34444	3.76124	1	3.38832	7.03219	1	3.17217	4.77956	1	2.91827	4.49051	1	4.07452	5.67501	1	0.988611	2.81192	1	0.75449	1.09652	0	0.48126	0.61965	0	1.73008	2.8409	1
ZMO1986	ZMO1_ZMO1986	TonB-dependent receptor plug domain	0.756629	4.25906	1	1.04758	3.5292	1	0.461817	1.47827	0	0.760496	2.59529	1	1.40098	6.46636	1	1.39571	4.47321	1	1.00059	3.38666	1	1.80665	5.3822	1	0.644352	3.73004	1	0.348136	1.04147	0	0.538769	1.77555	1	1.04615	3.52493	1
ZMO1988	trmE	tRNA modification GTPase TrmE	-0.583393	3.38527	1	-0.727541	2.45172	1	-0.669937	2.24429	1	-0.352701	1.04509	0	-0.964741	5.06601	1	-1.04788	3.49796	1	-0.699252	2.35053	1	-1.14709	3.78525	1	-0.381348	2.20985	1	-0.320339	0.925249	0	-0.0293156	0.0564488	0	-0.79439	2.68536	1
ZMO1989	ZMO1_ZMO1989	methylated-DNA--protein-cysteine methyltransferase	1.50045	7.37508	1	1.43467	5.17406	1	2.0213	6.42827	1	1.04537	4.0799	1	1.44947	7.2439	1	1.20199	4.55263	1	1.56847	5.49481	1	1.57795	5.51666	1	-0.0509777	0.234871	0	-0.232683	0.777389	0	-0.452834	1.77301	1	0.532584	2.13226	1
ZMO1992	clcD2	carboxymethylenebutenolidase	1.38962	9.92741	1	1.25249	7.41402	1	1.82137	8.84899	1	1.09498	6.90525	1	1.83044	10.998	1	1.80771	8.81995	1	1.99195	9.19466	1	1.69165	8.56432	1	0.440821	5.56834	1	0.555214	4.44209	1	0.170579	1.33544	0	0.596669	4.69046	1
ZMO1993	qor	quinone oxidoreductase	1.34644	8.71809	1	1.10586	5.89467	1	1.65284	7.39967	1	1.28062	6.43815	1	1.81116	9.86459	1	1.68226	7.46674	1	2.03393	8.19208	1	1.71729	7.54517	1	0.464719	4.75402	1	0.576395	3.6369	1	0.381092	2.4394	1	0.43667	2.80546	1
ZMO1996	rho	transcription termination factor Rho	-2.77377	8.04443	1	-2.98837	6.24951	1	-2.83113	6.04935	1	-2.50181	5.59607	1	-2.85367	8.15327	1	-2.62808	5.77572	1	-2.77593	5.97673	1	-3.15698	6.45388	1	-0.0798978	0.237751	0	0.360285	0.775616	0	0.055199	0.0844523	0	-0.655178	1.63351	1
ZMO1997	ZMO1_ZMO1997	CopD family protein	-0.65368	4.98194	1	-0.7647	3.65712	1	-0.506683	2.4614	1	-0.689656	3.33484	1	-0.0221239	0.111807	0	-0.398818	1.89097	1	0.588373	2.86696	1	-0.255927	1.1057	0	0.631556	4.86057	1	0.365882	1.71082	1	1.09506	4.86432	1	0.433729	2.07935	1
ZMO1998	hemE	uroporphyrinogen decarboxylase	-0.352031	2.17131	1	-0.606997	2.16057	1	-0.217151	0.612166	0	-0.231944	0.665575	0	-0.973288	5.32619	1	-1.38337	4.6276	1	-0.39136	1.28918	0	-1.14513	3.98828	1	-0.621257	3.78535	1	-0.776374	2.79865	1	-0.174209	0.463885	0	-0.913188	3.27154	1
ZMO2000	ZMO1_ZMO2000	AcrB/AcrD/AcrF family protein	0.232444	2.202	1	0.483421	2.67207	1	0.0781659	0.293432	0	0.135745	0.580487	0	1.10269	7.37884	1	1.2329	5.74327	1	0.561093	3.09466	1	1.51408	6.50321	1	0.870249	6.48646	1	0.74948	4.0013	1	0.482927	2.66929	1	1.37834	6.1537	1
ZMO2001	ZMO1_ZMO2001	hypothetical protein	-1.06779	3.19156	1	-1.01688	1.68749	1	-0.800116	1.2621	0	-1.38637	2.39132	1	-1.38341	4.00823	1	-0.991084	1.63695	1	-1.60144	2.77563	1	-1.5577	2.69921	1	-0.315616	0.780389	0	0.0257968	0.0246496	0	-0.801324	1.26446	0	-0.171322	0.188603	0
ZMO2002	ZMO1_ZMO2002	ribosomal protein S12	-1.41307	9.20623	1	-1.21209	6.52472	1	-2.01279	8.45219	1	-1.01433	5.86446	1	-1.53511	9.5267	1	-1.11248	6.20531	1	-1.96677	8.36327	1	-1.52608	7.39349	1	-0.122033	1.35434	0	0.0996175	0.523952	0	0.0460242	0.205471	0	-0.511742	3.50834	1
ZMO2003	ZMO1_ZMO2003	ribosomal protein S10	-1.97945	9.85611	1	-1.65577	7.06133	1	-2.42233	8.51372	1	-1.86024	7.503	1	-1.34645	8.3678	1	-0.749839	4.19924	1	-2.11025	7.98437	1	-1.17926	5.79642	1	0.632997	5.53078	1	0.905932	4.8492	1	0.312077	1.76421	1	0.680984	3.88053	1
ZMO2004	ZMO1_ZMO2004	ribosomal protein S19	-1.15477	7.13042	1	-0.324784	1.51052	0	-1.82108	6.77668	1	-1.31845	5.58077	1	-1.74094	8.69979	1	-0.621969	3.0692	1	-2.33988	7.72681	1	-2.26096	7.59596	1	-0.586167	4.65122	1	-0.297184	1.35579	0	-0.518801	2.56176	1	-0.942515	4.39549	1
ZMO2005	ZMO1_ZMO2005	ATP synthase FoF1 assembly protein I	-1.26931	6.74114	1	-1.38003	5.03418	1	-1.29063	4.79816	1	-1.13728	4.36157	1	-1.2339	6.63496	1	-1.27257	4.7489	1	-1.16887	4.45504	1	-1.26026	4.71503	1	0.0354125	0.154142	0	0.107464	0.296569	0	0.121757	0.345	0	-0.122983	0.349245	0
ZMO2006	ZMO1_ZMO2006	preprotein translocase SecE subunit	-1.47494	4.34021	1	-1.19842	2.12043	1	-2.10193	3.69658	1	-1.12445	1.97423	1	-1.09974	3.38753	1	-0.68989	1.09586	0	-1.89648	3.37408	1	-0.712839	1.14179	0	0.375198	1.01635	0	0.50853	0.744267	0	0.205449	0.242887	0	0.411615	0.569056	0
ZMO2008		hypothetical protein	-1.04811	4.03793	1	-0.995996	2.28062	1	-1.14912	2.65112	1	-0.9992	2.28856	1	-1.50668	5.29476	1	-1.69767	3.81842	1	-0.840678	1.88753	1	-1.9817	4.33172	1	-0.458576	1.7675	1	-0.701673	1.52588	0	0.308442	0.543031	0	-0.982497	2.24709	1
ZMO2009	ZMO1_ZMO2009	DUF465 domain-containing protein	3.62034	4.12364	1	4.57773	3.12926	1	1.88537	1.1566	0	4.39792	3.01167	1	3.67411	4.1729	1	5.54678	3.72232	1	-0.352997	0.149369	0	5.82854	3.88253	1	0.0537673	0.0356147	0	0.969043	0.497895	0	-2.23836	1.42975	0	1.43062	0.815747	0
ZMO2010	ZMO1_ZMO2010	hypothetical protein	2.01313	5.74057	1	2.08109	3.9385	1	2.36254	4.36226	1	1.59576	3.10898	1	1.79101	5.31661	1	2.59629	4.68674	1	1.08998	2.0966	1	1.68676	3.27487	1	-0.222119	0.581496	0	0.515203	0.842861	0	-1.27255	2.47909	1	0.0909918	0.105899	0
ZMO2011	ZMO1_ZMO2011	entericidin A/B family protein	0.267474	0.333734	0	-0.154967	0.0948899	0	0.79854	0.658087	0	0.158848	0.097488	0	-0.0772704	0.0809349	0	1.07849	0.964432	0	-1.8302	1.8414	1	0.5199	0.384297	0	-0.344744	0.456227	0	1.23346	1.14224	0	-2.62874	2.72773	1	0.361052	0.247473	0
ZMO2012	ZMO1_ZMO2012	acyl carrier protein	0.361321	3.42198	1	0.0160816	0.0502919	0	0.967678	4.87068	1	0.100204	0.396709	0	0.481387	4.3556	1	0.175787	0.80538	0	1.07957	5.25927	1	0.188807	0.882032	0	0.120066	0.99703	0	0.159705	0.712772	0	0.11189	0.454884	0	0.0886035	0.341156	0
ZMO2013	ZMO1_ZMO2013	hypothetical protein	-1.48448	4.67911	1	-0.836384	1.55615	0	-1.98603	3.8107	1	-1.63102	3.19633	1	-1.3626	4.38434	1	-0.536215	0.895338	0	-2.55005	4.65046	1	-1.00154	1.92201	1	0.121874	0.279893	0	0.300169	0.430007	0	-0.564026	0.954681	0	0.629478	1.09663	0
ZMO2016	ZMO1_ZMO2016	hypothetical protein	-1.17655	1.59983	1	-0.536102	0.302479	0	-2.42063	1.95531	1	-0.572921	0.327787	0	-0.589353	0.673595	0	-0.773479	0.474572	0	-0.855673	0.538719	0	-0.138906	0.0660056	0	0.5872	0.670469	0	-0.237377	0.118127	0	1.56496	1.15782	0	0.434015	0.235182	0
ZMO2018	ZMO1_ZMO2018	major facilitator superfamily transporter	1.19807	7.41393	1	1.34165	5.78279	1	1.28399	5.62242	1	0.968588	4.61957	1	1.70119	8.75698	1	1.79055	6.85582	1	1.53004	6.26754	1	1.78297	6.83984	1	0.503116	4.25823	1	0.448907	2.28785	1	0.246057	1.12421	0	0.814384	4.03211	1
ZMO2019	ZMO1_ZMO2019	BFD domain protein (2Fe-2S)-binding domain protein	1.67728	2.71647	1	1.7762	1.57279	1	2.17077	1.98704	1	1.08488	0.851395	0	2.90725	4.43054	1	3.08829	2.88734	1	2.43832	2.26041	1	3.19514	2.98486	1	1.22997	1.94513	1	1.31209	1.08323	0	0.267554	0.155073	0	2.11026	1.92422	1
ZMO2025	exbD	biopolymer transport protein ExbD/TolR	-0.927945	4.40765	1	-1.64164	4.48006	1	-0.747941	2.14826	1	-0.394252	0.995303	0	-0.85072	4.11462	1	-1.83041	4.85798	1	-0.132994	0.25719	0	-0.588754	1.63213	1	0.0772242	0.258941	0	-0.188772	0.392972	0	0.614947	1.71824	1	-0.194502	0.407751	0
ZMO2026	ZMO1_ZMO2026	hypothetical protein	-0.257782	1.30034	0	-0.855826	2.72275	1	-0.0117043	0.0204386	0	0.0941843	0.190613	0	-1.15144	5.48235	1	-1.6741	4.85764	1	-0.780792	2.47711	1	-0.99942	3.16766	1	-0.893656	4.58449	1	-0.818276	2.60092	1	-0.769088	2.43801	1	-1.0936	3.44153	1
ZMO2027	ZMO1_ZMO2027	hypothetical protein	1.18398	1.00085	0	2.86159	1.51281	0	-1.64956	0.759008	0	2.3399	1.18138	0	-0.100157	0.0554637	0	2.25171	1.12594	0	-5.16921	2.90395	1	2.61704	1.35701	0	-1.28413	1.1087	0	-0.609883	0.222832	0	-3.51965	1.92924	1	0.27714	0.0916358	0
ZMO2028	fdxB	nif-specific ferredoxin III	1.17026	1.90443	1	0.905743	0.704083	0	1.83855	1.70044	1	0.766488	0.569699	0	1.29625	2.1368	1	1.0242	0.823348	0	1.82966	1.69076	1	1.03489	0.834304	0	0.125992	0.127725	0	0.118458	0.0656647	0	-0.00888897	0.00462537	0	0.268407	0.161253	0
ZMO2029	ZMO1_ZMO2029	hypothetical protein	1.63236	1.99525	1	1.95754	1.36774	0	1.09994	0.698372	0	1.8396	1.277	0	0.971388	1.1547	0	1.94019	1.35445	0	-1.60019	1.09016	0	2.57416	1.82109	1	-0.660977	0.934277	0	-0.0173566	0.00934179	0	-2.70013	2.30516	1	0.734556	0.546892	0
ZMO2031	ZMO1_ZMO2031	ribosomal protein L32	-1.5723	4.55754	1	-1.60334	2.87637	1	-2.15921	3.78163	1	-0.954359	1.63099	1	-2.14991	5.66993	1	-1.36759	2.44526	1	-3.01083	4.90741	1	-2.0713	3.64849	1	-0.577603	1.72438	1	0.235747	0.285948	0	-0.851615	1.42202	0	-1.11694	1.95837	1
ZMO2032	ZMO1_ZMO2032	DNA repair protein RadC	-1.17525	4.48849	1	-1.0185	2.38448	1	-1.03652	2.4293	1	-1.47072	3.42443	1	-1.21441	4.60141	1	-1.00949	2.36197	1	-0.948592	2.20819	1	-1.68516	3.85646	1	-0.0391655	0.094114	0	0.00901176	0.0115241	0	0.0879255	0.125242	0	-0.214434	0.353956	0
ZMO2033	ZMO1_ZMO2033	XRE family transcriptional regulator	1.03037	3.06939	1	1.78233	3.06557	1	0.725154	1.1086	0	0.583626	0.842192	0	0.82273	2.44754	1	1.215	2.05779	1	0.734536	1.12663	0	0.51865	0.724685	0	-0.207642	0.456435	0	-0.567332	0.81238	0	0.00938159	0.0087613	0	-0.0649764	0.0642559	0
ZMO2034	ZMO1_ZMO2034	hypothetical protein	0.341789	1.32812	0	0.314723	0.597875	0	0.881412	2.12094	1	-0.170768	0.280991	0	0.722385	3.04883	1	1.00939	2.456	1	0.835837	1.99857	1	0.321923	0.615258	0	0.380596	1.51409	0	0.694671	1.61219	1	-0.0455754	0.0638088	0	0.492691	1.05632	0
ZMO2036	ZMO1_ZMO2036	hypothetical protein	-0.214118	0.26529	0	-1.60179	1.63488	1	1.17609	1.11977	0	-0.216658	0.142452	0	0.58685	0.931415	0	-0.1728	0.110724	0	1.47725	1.48371	0	0.456097	0.340357	0	0.800968	1.37448	0	1.42899	1.42507	0	0.301162	0.207632	0	0.672755	0.551418	0
ZMO2038	ZMO1_ZMO2038	thioesterase superfamily protein	0.580217	2.41212	1	0.528397	1.13522	0	0.473777	0.989441	0	0.738476	1.70745	1	0.865923	3.56111	1	1.08389	2.61039	1	0.763482	1.77534	1	0.750398	1.73984	1	0.285707	1.04538	0	0.555493	1.20839	0	0.289705	0.529966	0	0.0119224	0.0156918	0
ZMO2039	ZMO1_ZMO2039	hypothetical protein	1.01515	3.27369	1	0.764962	1.31449	0	1.32745	2.4799	1	0.953031	1.7135	1	0.240624	0.610232	0	0.130512	0.151081	0	0.746309	1.27502	0	-0.154951	0.183757	0	-0.774523	2.50744	1	-0.63445	1.0407	0	-0.581138	0.931292	0	-1.10798	2.03757	1

## Sheet: Table S4_X5vsG5
Table S4: List of all the significantly differentially expressed genes in the three strains in response to the different sugar media. Gene expression levels colored in red or green indicate the up-regulated and down-regulated respectively. P-value is -log10(p-value).
Locus_tag	Gene_name	Product	X5vsG5	P-value (X5vsG5)	Sig Index (X5vsG5)
ZMO1754	ssdA	succinate-semialdehyde dehydrogenase SSADH	5.87445	10.4173	1
ZMO0309	ZMO1_ZMO0309	short-chain dehydrogenase/reductase SDR	5.20007	10.2593	1
ZMO0918	katE	catalase	5.10158	11.1749	1
ZMO0740	csbD	general stress protein CsbD	4.99995	10.2904	1
ZMO1289	ZMO1_ZMO1289	putative transglycosylase-associated protein	4.6827	9.6829	1
ZMO1372	ZMO1_ZMO1372	short-chain dehydrogenase/reductase SDR	4.57761	11.8345	1
ZMO1236	adhA	Zn-dependent alcohol dehydrogenase	4.33265	9.09089	1
ZMO1373	ZMO1_ZMO1373	hypothetical protein	4.09807	11.0867	1
ZMO0693	ZMO1_ZMO0693	OsmC family protein	3.79108	10.3089	1
ZMO0998	msrA	peptide methionine sulfoxide reductase	3.73633	9.66771	1
ZMO0252	ZMO1_ZMO0252	major intrinsic protein	3.68163	12.1069	1
ZMO1576	ZMO1_ZMO1576	short-chain dehydrogenase/reductase SDR	3.66592	7.85816	1
ZMO2009	ZMO1_ZMO2009	DUF465 domain-containing protein	3.62034	4.12364	1
ZMO0362	uvrB	excinuclease ABC B subunit	3.53313	12.66	1
ZMO1285	sldL	solbitol dehydrogenase large subunit	3.51919	9.97951	1
ZMO1113	ndh	FAD-dependent pyridine nucleotide-disulfide oxidoreductase	3.47765	9.1886	1
ZMO0885	ZMO1_ZMO0885	hypothetical protein	3.38937	8.74573	1
pZYM39_019	ZMO1_ZMOp39x019	hypothetical protein	3.3758	6.00737	1
ZMO1060	sod	superoxide dismutase	3.24999	9.17669	1
ZMO1286	sldS	sorbitol dehydrogenase small subunit	3.2291	9.92486	1
ZMO1344	dkgA	2,5-diketo-D-gluconate reductase A	3.21563	9.30027	1
ZMO0976	xyrA	xylose reductase	3.20546	8.89183	1
pZYM39_027	ZMO1_ZMOp39x027	outermembrane autotransporter	3.19558	9.45684	1
ZMO0253	tolC	TolC family type I secretion outer membrane protein	3.1829	8.33235	1
ZMO0286	ZMO1_ZMO0286	DUF541 domain-containing protein	3.14987	9.38442	1
ZMO1284	sldC	sorbitol dehydrogenase cytochrome c subunit	3.1455	9.37757	1
ZMO0208	ZMO1_ZMO0208	GCN5-related N-acetyltransferase	3.12744	10.0641	1
ZMO0318	ZMO1_ZMO0318	short-chain dehydrogenase/reductase SDR	3.10739	10.3562	1
ZMO0038	ZMO1_ZMO0038	ribosomal protein S30Ae/sigma 54 modulation protein	3.09139	8.67078	1
pZYM39_029	ZMO1_ZMOp39x029	hypothetical protein	3.072	6.4094	1
ZMO0920	ZMO1_ZMO0920	hypothetical protein	3.05812	7.93942	1
ZMO1237	ldhA	lactate dehydrogenase	2.99826	9.71618	1
ZMO1773	ZMO1_ZMO1773	aldo/keto reductase	2.92368	8.97624	1
ZMO0254	cyaB	type I secretion system ATPase	2.91702	10.0588	1
ZMO1335	wrbA	flavoprotein WrbA	2.90756	10.2992	1
ZMO1425	thiE2	thiamine monophosphate synthase	2.88338	9.25943	1
ZMO1587	ZMO1_ZMO1587	hypothetical protein	2.83769	7.88321	1
ZMO0674	ZMO1_ZMO0674	hypothetical protein	2.80985	10.0129	1
ZMO1410	bfr1	bacterioferritin	2.7688	10.0607	1
ZMO0122	ZMO1_ZMO0122	hypothetical protein	2.73661	10.6036	1
ZMO1007	ZMO1_ZMO1007	UPF0187 domain-containing protein	2.72449	9.12159	1
ZMO1776	pepN2	aminopeptidase N	2.71688	8.32262	1
pZYM36_014	ZMO1_ZMOp36x014	putative phage protein	2.70799	3.23674	1
ZMO1533	ZMO1_ZMO1533	hypothetical protein	2.69876	10.3042	1
ZMO0916	ZMO1_ZMO0916	heavy metal transport/detoxification protein	2.69595	7.96783	1
ZMO0095	ZMO1_ZMO0095	hypothetical protein	2.68646	6.03969	1
ZMO0385	ZMO1_ZMO0385	hypothetical protein	2.66514	3.52248	1
ZMO1885	ZMO1_ZMO1885	NADH:flavin oxidoreductase	2.6606	7.57026	1
ZMO1823	nifH	nitrogenase reductase iron protein	2.64279	6.51731	1
ZMO0037	nagE1	PTS IIA-like nitrogen-regulatory protein PtsN/NagE	2.55576	8.3352	1
ZMO0915	copA	copper-translocating P-type ATPase	2.53462	9.61265	1
ZMO1011	ZMO1_ZMO1011	YacG/DUF329 family protein	2.52734	7.07157	1
ZMO0319	ZMO1_ZMO0319	WGR domain protein	2.48499	7.42698	1
ZMO0290	ZMO1_ZMO0290	DUF445 domain-containing protein	2.47372	10.9007	1
ZMO1848	ZMO1_ZMO1848	iron ABC transporter permease	2.47139	5.11964	1
ZMO1062	pspD	putative peripheral inner membrane phage shock protein pspD	2.41888	8.63521	1
ZMO1985	ZMO1_ZMO1985	Note=putative YciI family protein	2.39971	5.74769	1
ZMO1705	ZMO1_ZMO1705	thioredoxin domain-containing protein	2.38798	10.7447	1
ZMO1138	miaA	tRNA (adenosine(37)-N6)-dimethylallyltransferase MiaA	2.38139	7.4435	1
ZMO0255	hlyD	HlyD family type I secretion membrane fusion protein	2.36098	8.46895	1
ZMO1186	mltB	lytic transglycosylase	2.3244	9.12667	1
ZMO0133	ZMO1_ZMO0133	Sel1 domain protein repeat-containing protein	2.31142	8.61848	1
ZMO1750	ZMO1_ZMO1750	inhibitor I42 domain-containing protein	2.29661	7.38112	1
ZMO0215	ZMO1_ZMO0215	5-formyltetrahydrofolate cyclo-ligase	2.28119	8.6169	1
ZMO0989	ibpA	heat-shock protein IbpA	2.27404	8.23985	1
ZMO1983	ZMO1_ZMO1983	SMP-30/Gluconolaconase/LRE domain-containing protein	2.26973	6.03428	1
ZMO1424	clpB	ATP-dependent chaperone ClpB	2.26069	7.52188	1
pZYM36_026	ZMO1_ZMOp36x026	hypothetical protein	2.22966	4.86984	1
ZMO1133	ZMO1_ZMO1133	carbonate dehydratase	2.2292	10.3571	1
ZMO1485	ZMO1_ZMO1485	deoxyguanosinetriphosphate triphosphohydrolase	2.22397	8.84715	1
ZMO1134	ZMO1_ZMO1134	hypothetical protein	2.22369	8.64428	1
ZMO0942	scrB	sucrose-6-phosphate hydrolase	2.20523	11.7141	1
ZMO1984	ZMO1_ZMO1984	aldo/keto reductase	2.17475	5.75285	1
ZMO1336	ZMO1_ZMO1336	LysR family transcriptional regulator	2.16382	9.71587	1
ZMO0749	rpoH	RNA polymerase sigma 32 subunit RpoH	2.16249	10.0493	1
ZMO1788	ZMO1_ZMO1788	hypothetical protein	2.13836	13.7577	1
ZMO1588	uvrA	excinuclease ABC A subunit	2.10457	9.43321	1
ZMO0560	hisC3	histidinol-phosphate aminotransferase HisC	2.01777	4.4052	1
ZMO2010	ZMO1_ZMO2010	hypothetical protein	2.01313	5.74057	1
ZMO1064	pspB	phage shock protein B PspB	2.00217	9.02784	1
ZMO1205	ZMO1_ZMO1205	hypothetical protein	1.9945	7.55703	1
ZMO1861	ZMO1_ZMO1861	2-nitropropane dioxygenase NPD	1.96557	7.25313	1
ZMO1772	ZMO1_ZMO1772	NAD(P)H quinone oxidoreductase PIG3 family	1.96505	7.73664	1
pZYM39_001	ZMO1_ZMOp39x001	hypothetical protein	1.93285	4.7196	1
ZMO1838	ZMO1_ZMO1838	TOBE domain protein	1.93171	4.59657	1
ZMO0085	mcp	methyl-accepting chemotaxis sensory transducer	1.92697	8.45247	1
ZMO0256	ZMO1_ZMO0256	D-lactate dehydrogenase	1.90812	10.4966	1
ZMO1207	ZMO1_ZMO1207	carbon-nitrogen hydrolase	1.9074	7.37739	1
ZMO1426	ZMO1_ZMO1426	DNA repair protein RadC	1.90407	6.97671	1
ZMO0753	ZMO1_ZMO0753	glutaredoxin 3	1.89471	9.13517	1
ZMO1586	bfr2	bacterioferritin	1.8909	8.12179	1
ZMO1920	ZMO1_ZMO1920	hypothetical protein	1.88356	6.20156	1
ZMO1577	araJ2	putative arabinose efflux permease MFS family AraJ	1.86886	6.45726	1
ZMO1008	glcD	glycolate oxidase subunit GlcD	1.85842	7.61365	1
ZMO0069	ZMO1_ZMO0069	major tail tube protein	1.85472	5.39256	1
ZMO1816	nifA	nif-specific transcriptional activator NifA	1.85396	5.01668	1
ZMO1824	nifD	nitrogenase molybdenum-iron protein alpha chain	1.83978	4.2481	1
ZMO0428	ZMO1_ZMO0428	FeS assembly SUF system protein	1.82242	7.79831	1
pZYM33_036	ZMO1_ZMOp33x036	ribonuclease toxin BrnT of type II toxin-antitoxin system	1.81307	6.5438	1
pZYM32_007	ZMO1_ZMOp32x007	Ca2+-dependent phosphoinositide phospholipase C	1.80837	7.77961	1
ZMO0203	pbrR	MerR family transcriptional regulator	1.78428	5.67748	1
ZMO0216	ZMO1_ZMO0216	peptidase M23	1.77128	8.9803	1
ZMO1841	rseC	positive regulator of sigma E RseC/MucC	1.76228	7.0908	1
ZMO1305	ZMO1_ZMO1305	DUF526 domain-containing protein	1.75968	8.04444	1
ZMO1063	pspA	phage shock protein A PspA	1.75276	8.09558	1
ZMO1387	ZMO1_ZMO1387	winged helix family two component transcriptional regulator	1.7505	7.49168	1
pZYM33_038	ZMO1_ZMOp33x038	Lambda repressor-like transcriptional regulator	1.74756	6.02169	1
ZMO1566	ZMO1_ZMO1566	UPF0060 domain-containing protein	1.74586	6.32126	1
ZMO0114	trpGD	glutamine amidotransferase of anthranilate synthase	1.7412	7.95594	1
ZMO1380	ZMO1_ZMO1380	AraC family transcriptional regulator	1.72941	2.61955	1
ZMO0113	pabB	aminodeoxychorismate synthase component 1 PabB	1.72034	6.48818	1
ZMO0941	ZMO1_ZMO0941	NAD-dependent epimerase/dehydratase	1.70817	8.23748	1
ZMO1268	ZMO1_ZMO1268	hypothetical protein	1.70581	9.09585	1
pZYM36_007	ZMO1_ZMOp36x007	tail protein I	1.69263	5.53885	1
ZMO1065	pspC	phage shock protein C PspC	1.68076	8.65602	1
ZMO0491	pepP	Xaa-Pro aminopeptidase PepP	1.67951	7.34788	1
ZMO2019	ZMO1_ZMO2019	BFD domain protein (2Fe-2S)-binding domain protein	1.67728	2.71647	1
ZMO1578	ZMO1_ZMO1578	short-chain dehydrogenase/reductase SDR	1.67469	6.31785	1
pZYM36_042	ZMO1_ZMOp36x042	putative ATPase terminase subunit protein	1.67187	6.24153	1
ZMO1449	mtlD	mannitol-1-phosphate dehydrogenase	1.66358	9.63428	1
ZMO1211	gor	glutathione reductase	1.65816	8.55749	1
ZMO1087	mltA	membrane-bound lytic murein transglycosylase A	1.65003	8.68936	1
ZMO1696	ZMO1_ZMO1696	putative NADPH:quinone reductase-related Zn-dependent oxidoreductase	1.64994	11.6108	1
ZMO1593	ZMO1_ZMO1593	peptidase M61 domain-containing protein	1.64621	6.098	1
pZYM32_031		hypothetical protein	1.64084	4.88837	1
ZMO2029	ZMO1_ZMO2029	hypothetical protein	1.63236	1.99525	1
ZMO1234	dxs1	deoxyxylulose-5-phosphate synthase	1.63148	6.9048	1
ZMO1847	ZMO1_ZMO1847	ABC transporter permease	1.62605	3.49923	1
pZYM33_037	ZMO1_ZMOp33x037	cro/C1-type transcriptional repressor	1.62173	6.31514	1
ZMO1860	ZMO1_ZMO1860	putative Ccc1 family vacuolar ion transporter	1.61827	8.77039	1
ZMO0429	ZMO1_ZMO0429	iron-sulfur cluster assembly accessory protein	1.61356	7.65757	1
ZMO1837	modD	modD protein	1.60918	5.78053	1
ZMO0405	clpA	ATP-dependent Clp protease ATP-binding subunit clpA	1.60914	7.31449	1
ZMO0090	ZMO1_ZMO0090	short-chain dehydrogenase/reductase SDR	1.6015	6.06829	1
ZMO0246	hslV	ATP-dependent protease subunit HslV	1.59991	8.03133	1
ZMO1464	ZMO1_ZMO1464	hypothetical protein	1.59778	3.63031	1
ZMO1872	ZMO1_ZMO1872	hypothetical protein	1.59529	8.69623	1
ZMO1033	cfa	cyclopropane fatty-acyl-phospholipid synthase Cfa	1.59361	6.79966	1
ZMO1010	ZMO1_ZMO1010	DUF4186 domain-containing protein	1.58921	9.11514	1
ZMO1271	cysG2	siroheme synthase CysG	1.58744	8.47723	1
ZMO1825	nifK	nitrogenase molybdenum-iron protein beta chain	1.56994	5.20647	1
pZYM33_032	ZMO1_ZMOp33x032	hypothetical protein	1.56848	3.66218	1
pZYM32_009	ZMO1_ZMOp32x009	SinI-like DNA-binding domain protein	1.56413	6.76663	1
ZMO1704	lon2	ATP-dependent protease La (LON) substrate-binding domain	1.56291	9.36025	1
ZMO0436	ZMO1_ZMO0436	MAPEG (Membrane Associated Proteins in Eicosanoid and Glutathione metabolism) family protein	1.5628	7.4093	1
ZMO0059	glxK	glycerate kinase	1.5466	7.05018	1
ZMO1690	ZMO1_ZMO1690	chaperone DnaJ domain protein	1.54084	7.53739	1
ZMO1337	ZMO1_ZMO1337	hydroquinone detoxification protein	1.53637	6.57106	1
ZMO0036	ZMO1_ZMO0036	DUF1491 domain-containing protein	1.52414	5.50415	1
pZYM36_006	ZMO1_ZMOp36x006	baseplate assembly protein J	1.52026	5.59796	1
ZMO1215	ZMO1_ZMO1215	hypothetical protein	1.50415	6.70301	1
ZMO1989	ZMO1_ZMO1989	methylated-DNA--protein-cysteine methyltransferase	1.50045	7.37508	1
ZMO1386	ZMO1_ZMO1386	hypothetical protein	1.49898	11.3049	1
ZMO1403	ZMO1_ZMO1403	peptidase M23	1.49528	6.61584	1
ZMO1470	ZMO1_ZMO1470	transglycosylase domain-containing protein	1.49453	6.24545	1
pZYM32_019	ZMO1_ZMOp32x019	hypothetical protein	1.49438	4.26985	1
pZYM33_022	ZMO1_ZMOp33x022	NADP-dependent oxidoreductase domain protein	1.49176	6.21941	1
ZMO0754	ZMO1_ZMO0754	sterol-binding domain protein	1.49123	9.39176	1
ZMO1691	ZMO1_ZMO1691	YihY/virulence factor BrkB family protein	1.49023	7.61341	1
pZYM33_024	ZMO1_ZMOp33x024	IS4-like transposase	1.48902	7.08197	1
ZMO1440	ZMO1_ZMO1440	hypothetical protein	1.48871	6.49365	1
ZMO1341	ZMO1_ZMO1341	Zn-dependent metalloprotease	1.48509	8.64355	1
ZMO0070	grxB1	GrxB family glutaredoxin 2	1.48315	8.15259	1
ZMO1549	bolA1	BolA family protein	1.47907	5.39248	1
ZMO0010	ZMO1_ZMO0010	DUF45 domain-containing protein	1.46997	5.8927	1
ZMO1260	ZMO1_ZMO1260	TonB-dependent receptor	1.46816	8.28189	1
ZMO1582	ZMO1_ZMO1582	uracil-DNA glycosylase-like protein	1.4648	5.75802	1
ZMO0052	cynX	cyanate permease CynX	1.46061	4.91691	1
ZMO1873	ZMO1_ZMO1873	glutaredoxin-like protein	1.45425	9.86081	1
ZMO1569	pflA2	pyruvate formate-lyase 1-activating enzyme	1.45135	6.76245	1
ZMO1338	ZMO1_ZMO1338	lysine exporter protein (LYSE/YGGA)	1.4508	6.98175	1
ZMO1055	ZMO1_ZMO1055	bifunctional diguanylate cyclase (GGDEF)/phosphodiesterase	1.44939	7.35533	1
pZYM39_003	ZMO1_ZMOp39x003	hypothetical protein	1.44671	4.15251	1
ZMO1298	ZMO1_ZMO1298	TonB-dependent receptor plug domain	1.4375	5.33353	1
ZMO1921	priA	primosomal protein N'	1.43052	8.04633	1
pZYM36_022	ZMO1_ZMOp36x022	hypothetical protein	1.42091	4.79755	1
ZMO1506	ZMO1_ZMO1506	hypothetical protein	1.42032	8.28466	1
ZMO1654	ubiG	ubiquinone biosynthesis O-methyltransferase	1.41382	8.63362	1
ZMO1522	ZMO1_ZMO1522	TonB-dependent receptor	1.40648	4.80033	1
ZMO0313	ZMO1_ZMO0313	hypothetical protein	1.40213	7.51949	1
pZYM32_008	ZMO1_ZMOp32x008	PIN domain protein	1.39678	6.23437	1
pZYM36_047	ZMO1_ZMOp36x047	phage tail protein X-like	1.39098	4.04425	1
ZMO1832	iscA	iron-sulfur cluster assembly accessory protein	1.39011	2.79326	1
ZMO1992	clcD2	carboxymethylenebutenolidase	1.38962	9.92741	1
ZMO0678	tdsD	nitroreductase	1.38167	8.22434	1
ZMO1815	ZMO1_ZMO1815	TonB-dependent siderophore receptor	1.37429	6.21189	1
ZMO0889	mro	aldose 1-epimerase	1.37101	8.126	1
pZYM39_026	ZMO1_ZMOp39x026	partitioning protein ParA ATPase	1.36828	6.72224	1
ZMO0066	ZMO1_ZMO0066	hypothetical protein	1.36803	2.88881	1
pZYM36_016	ZMO1_ZMOp36x016	phage P2 GpU family protein	1.3673	10.6226	1
ZMO0665	ZMO1_ZMO0665	YnbE family lipoprotein	1.35166	9.43678	1
ZMO1993	qor	quinone oxidoreductase	1.34644	8.71809	1
ZMO1377	ZMO1_ZMO1377	hypothetical protein	1.34312	6.71978	1
ZMO0174	ZMO1_ZMO0174	putative SnoaL-like polynucleotide cyclase	1.34307	9.35312	1
ZMO1121	ZMO1_ZMO1121	MerR family transcriptional regulator	1.34012	6.09029	1
ZMO1187	mutM	formamidopyrimidine-DNA glycosylase	1.33612	5.6092	1
pZYM33_033	ZMO1_ZMOp33x033	hypothetical protein	1.33532	4.80332	1
ZMO0919	ZMO1_ZMO0919	diguanylate cyclase with beta propeller sensor	1.33454	4.79565	1
pZYM36_008	ZMO1_ZMOp36x008	bulb-type lectin domain protein	1.31363	5.22862	1
ZMO1659	ftsH	ATP-dependent metalloprotease FtsH	1.31029	7.55359	1
ZMO1034	ZMO1_ZMO1034	calcium-binding EF-hand-containing protein	1.29783	5.11938	1
ZMO1817	nifB	nitrogenase cofactor biosynthesis protein NifB	1.29745	5.9108	1
ZMO0015	hrcA	heat-inducible transcription repressor HrcA	1.29475	6.28098	1
ZMO1235	ZMO1_ZMO1235	Fur family ferric uptake regulator	1.28674	6.8529	1
ZMO0895	ZMO1_ZMO0895	hypothetical protein	1.28601	3.47629	1
ZMO1385	ZMO1_ZMO1385	toxic anion resistance family protein	1.28431	9.56226	1
pZYM36_002	ZMO1_ZMOp36x002	hypothetical protein	1.28371	4.66287	1
ZMO0925	ZMO1_ZMO0925	cold-shock DNA-binding domain protein	1.27763	6.16428	1
ZMO0481	ZMO1_ZMO0481	hypothetical protein	1.27506	9.91181	1
pZYM33_011	ZMO1_ZMOp33x011	carbamoylase-type amidase	1.25821	6.97902	1
ZMO0768	ZMO1_ZMO0768	hypothetical protein	1.25485	4.83571	1
ZMO1743	apaH2	bis(5'nucleosyl)-tetraphosphatase ApaH	1.25267	6.62592	1
ZMO0350	ZMO1_ZMO0350	putative ParB-like nuclease	1.24904	8.23094	1
ZMO0068	ZMO1_ZMO0068	Sel1 domain protein repeat-containing protein	1.24758	5.71984	1
ZMO0376	lon1	endopeptidase La	1.24603	9.34367	1
ZMO1088	rlpA	rare lipoprotein A RlpA	1.24452	5.0734	1
ZMO0805	ZMO1_ZMO0805	NLP/P60 protein	1.24188	7.92643	1
ZMO0860	ZMO1_ZMO0860	ferredoxin	1.23867	6.32112	1
ZMO1918	bioA	adenosylmethionine--8-amino-7-oxononanoate aminotransferase BioA	1.23557	7.67703	1
pZYM33_014	ZMO1_ZMOp33x014	protein of unknown function DUF4089	1.23248	4.06304	1
ZMO1102	ZMO1_ZMO1102	histidine kinase	1.23032	7.81702	1
ZMO1840	ZMO1_ZMO1840	isochorismatase hydrolase	1.23014	5.93241	1
ZMO1610	ZMO1_ZMO1610	hypothetical protein	1.2277	8.1261	1
pZYM33_001	ZMO1_ZMOp33x001	hypothetical protein	1.22497	4.82505	1
ZMO0935	gstA	glutathione S-transferase domain protein	1.22407	5.75535	1
ZMO0789	ZMO1_ZMO0789	TonB-dependent receptor	1.22044	6.98486	1
ZMO0904	bga	beta-galactosidase	1.212	7.54973	1
ZMO1700	ZMO1_ZMO1700	hypothetical protein	1.21055	6.32521	1
ZMO1874	bolA2	BolA family transcriptional regulator	1.19839	5.85309	1
ZMO2018	ZMO1_ZMO2018	major facilitator superfamily transporter	1.19807	7.41393	1
ZMO1170	ZMO1_ZMO1170	antibiotic biosynthesis monooxygenase	1.19561	5.98727	1
ZMO0435	ZMO1_ZMO0435	hypothetical protein	1.19162	4.88595	1
ZMO0489	ZMO1_ZMO0489	hypothetical protein	1.18933	2.02257	1
pZYM33_023	ZMO1_ZMOp33x023	NADP-dependent oxidoreductase domain protein	1.18875	6.11692	1
ZMO1829	ZMO1_ZMO1829	nitrogen fixation protein	1.18715	5.79049	1
ZMO0836	ftsA	cell division protein FtsA	1.17863	8.2948	1
ZMO1216	ZMO1_ZMO1216	signal transduction histidine kinase	1.17636	7.61186	1
ZMO1884	ZMO1_ZMO1884	DUF208 domain-containing protein	1.17296	6.32288	1
ZMO2028	fdxB	nif-specific ferredoxin III	1.17026	1.90443	1
pZYM39_031	ZMO1_ZMOp39x031	Alpha/Beta hydrolase fold	1.166	6.56674	1
ZMO1655	ZMO1_ZMO1655	AhpC/TSA family antioxidant protein	1.16202	8.40353	1
ZMO1875	ZMO1_ZMO1875	DUF1476 domain-containing protein	1.16137	7.76714	1
ZMO1402	ZMO1_ZMO1402	iron-sulfur cluster assembly accessory protein	1.15964	6.82248	1
pZYM33_012	ZMO1_ZMOp33x012	2-aminoethylphosphonate--pyruvate transaminase	1.15547	8.19895	1
pZYM36_005	ZMO1_ZMOp36x005	phage virion morphogensis protein	1.14987	4.70861	1
ZMO1681	ZMO1_ZMO1681	aspartate-alanine antiporter	1.14731	5.24634	1
pZYM33_017	ZMO1_ZMOp33x017	carboxymuconolactone decarboxylase-like protein	1.14409	6.09234	1
ZMO0490	ptrB	oligopeptidase B PtrB	1.14257	7.21793	1
ZMO0213	shdA	AIDA autotransporter-like protein ShdA	1.13891	6.18985	1
ZMO1919	ZMO1_ZMO1919	thiol-disulfide isomerase	1.1309	6.01961	1
ZMO0102	ZMO1_ZMO0102	hypothetical protein	1.13008	2.717	1
ZMO0016	grpE	GrpE protein	1.12878	7.55186	1
ZMO1162	ZMO1_ZMO1162	histidine kinase	1.128	7.0072	1
ZMO1697	ZMO1_ZMO1697	HxlR family transcriptional regulator	1.11664	5.4777	1
ZMO0047	ZMO1_ZMO0047	lysine exporter protein (LYSE/YGGA)	1.1157	4.99347	1
pZYM36_041	ZMO1_ZMOp36x041	PBSX family phage portal protein	1.11058	4.83293	1
ZMO0680	ZMO1_ZMO0680	CRISPR-associated protein Cas1	1.10848	7.13359	1
pZYM32_006	ZMO1_ZMOp32x006	TonB-dependent receptor plug domain protein	1.10743	6.87063	1
ZMO0029	ZMO1_ZMO0029	Sel1 domain protein repeat-containing protein	1.1051	6.57931	1
ZMO1125	ntrY	histidine kinase	1.10365	7.34136	1
ZMO1609	ZMO1_ZMO1609	hypothetical protein	1.10355	6.69613	1
ZMO0927	aat	leucyl/phenylalanyl-tRNA--protein transferase	1.10176	6.13881	1
ZMO0062	ZMO1_ZMO0062	aldo/keto reductase	1.10013	6.52116	1
ZMO0719	ZMO1_ZMO0719	lytic transglycosylase catalytic	1.09652	7.39655	1
ZMO0312	ZMO1_ZMO0312	amidohydrolase	1.08808	6.64561	1
pZYM33_034	ZMO1_ZMOp33x034	hypothetical protein	1.08677	1.7128	1
ZMO1703	ZMO1_ZMO1703	ubiquinone biosynthesis hydroxylase UbiH/UbiF/VisC/COQ6 family	1.08529	6.87965	1
ZMO1350	ZMO1_ZMO1350	putative nucleotide-utilizing enzyme	1.08384	6.20413	1
ZMO1603	ZMO1_ZMO1603	putative protein tyrosine phosphatase	1.08174	6.68741	1
ZMO0478	ZMO1_ZMO0478	winged helix family two component transcriptional regulator	1.07607	8.05515	1
ZMO1324	ZMO1_ZMO1324	HPr kinase	1.07308	5.98097	1
ZMO1570	pfl	formate acetyltransferase	1.07113	5.37719	1
ZMO0573	grxB2	glutaredoxin 2 GrxB family	1.06934	7.23571	1
ZMO1679	ZMO1_ZMO1679	YgdH family protein	1.06499	7.3199	1
pZYM36_001	ZMO1_ZMOp36x001	N-acetylmuramoyl-L-alanine amidase domain protein	1.0645	5.10596	1
ZMO1876	ZMO1_ZMO1876	hypothetical protein	1.06396	6.27553	1
ZMO0748	cysK	cysteine synthase	1.0615	2.55419	1
ZMO1136	mauG	MauG-like cytochrome-c peroxidase	1.05892	7.79286	1
ZMO1308	holC	DNA polymerase III chi subunit HolC	1.05872	6.0655	1
ZMO1272	astD	N-succinylglutamate 5-semialdehyde dehydrogenase	1.05792	3.82844	1
ZMO1042	ZMO1_ZMO1042	DUF477 domain-containing protein	1.05603	6.99548	1
ZMO1842	apbE	ApbE family lipoprotein	1.05267	5.77939	1
ZMO0061	ZMO1_ZMO0061	histidine acid phosphatase	1.05197	6.89834	1
ZMO0994	ZMO1_ZMO0994	hypothetical protein	1.05195	7.63672	1
ZMO1325	ZMO1_ZMO1325	glmZ(sRNA)-inactivating NTPase	1.05182	5.08551	1
pZYM36_003	ZMO1_ZMOp36x003	hypothetical protein	1.04863	3.2377	1
ZMO1635	ZMO1_ZMO1635	hypothetical protein	1.0457	5.1948	1
ZMO1139	ilvI	acetolactate synthase large subunit	1.04351	4.28047	1
ZMO1303	proC2	pyrroline-5-carboxylate reductase	1.04109	7.36919	1
ZMO0231	ZMO1_ZMO0231	hypothetical protein	1.04023	5.05999	1
pZYM39_012	ZMO1_ZMOp39x012	TonB-dependent receptor	1.03632	5.89608	1
ZMO2033	ZMO1_ZMO2033	XRE family transcriptional regulator	1.03037	3.06939	1
ZMO0311	proC1	pyrroline-5-carboxylate reductase	1.02725	5.34693	1
ZMO0192	ZMO1_ZMO0192	putative Zn-dependent metallopeptidase	1.02724	7.2737	1
ZMO0591	ZMO1_ZMO0591	NifU-like protein	1.02396	6.7466	1
ZMO0718	greB	transcription elongation factor GreB	1.0176	5.12126	1
ZMO0115	pabC	aminotransferase class IV	1.01743	7.16363	1
ZMO2039	ZMO1_ZMO2039	hypothetical protein	1.01515	3.27369	1
ZMO0815	ZMO1_ZMO0815	hypothetical protein	1.01251	4.18526	1
ZMO0293	ZMO1_ZMO0293	sugar transporter	1.01226	6.59152	1
pZYM33_021	ZMO1_ZMOp33x021	alcohol dehydrogenase-like protein	1.01213	5.3667	1
pZYM33_013	ZMO1_ZMOp33x013	DUF3225 family protein with NTF2-like domain	1.00934	5.45446	1
ZMO1206	ZMO1_ZMO1206	LysR family transcriptional regulator	1.00854	7.03526	1
ZMO0902	ZMO1_ZMO0902	TonB-dependent receptor	1.00726	4.58964	1
pZYM36_004	ZMO1_ZMOp36x004	bacteriophage tail completion protein R	1.00187	4.5973	1
pZYM32_018	ZMO1_ZMOp32x018	putative IS4/IS5 family transposase	0.998906	5.30692	1
ZMO1641	ZMO1_ZMO1641	hypothetical protein	0.995976	4.3535	1
ZMO1352	ZMO1_ZMO1352	intergral membrane protein	0.995337	8.16617	1
ZMO1143	ZMO1_ZMO1143	chloramphenicol acetyltransferase	-0.997226	3.31048	1
ZMO0419	plsC	1-acyl-sn-glycerol-3-phosphate acyltransferase PlsC	-0.998792	4.83384	1
ZMO1154	pyrH	uridylate kinase	-0.999149	7.37841	1
ZMO1456	ZMO1_ZMO1456	LysE family translocator	-1.00169	3.7055	1
ZMO0875	ispH	4-hydroxy-3-methylbut-2-enyl diphosphate reductase	-1.00274	8.55716	1
ZMO0026	ZMO1_ZMO0026	Sel1 domain protein repeat-containing protein	-1.00568	4.88259	1
ZMO0393	ZMO1_ZMO0393	hypothetical protein	-1.00638	3.7715	1
ZMO0586	trpF	phosphoribosylanthranilate isomerase	-1.00967	6.73142	1
ZMO1077	rimM	16S rRNA processing protein RimM	-1.01129	7.21521	1
ZMO0781	ZMO1_ZMO0781	LysR family transcriptional regulator	-1.01167	7.96353	1
ZMO0270	ZMO1_ZMO0270	hypothetical protein	-1.0117	4.64996	1
ZMO1520	ZMO1_ZMO1520	hypothetical protein	-1.01682	5.34459	1
ZMO0585	trpB	tryptophan synthase beta subunit	-1.02217	6.95097	1
ZMO1009	ZMO1_ZMO1009	SapC family protein	-1.02306	5.30884	1
pZYM32_012	ZMO1_ZMOp32x012	hypothetical protein	-1.027	3.07021	1
ZMO0567	sucD	succinyl-CoA synthetase alpha subunit	-1.02805	7.01391	1
ZMO0965	ZMO1_ZMO0965	efflux pump membrane protein	-1.03365	7.44161	1
ZMO0264	ZMO1_ZMO0264	hypothetical protein	-1.03393	4.15521	1
ZMO1901	ZMO1_ZMO1901	hypothetical protein	-1.03661	5.47245	1
ZMO0014	rph	ribonuclease PH	-1.03718	4.85357	1
ZMO0013	ZMO1_ZMO0013	rdgB/HAM1 family non-canonical purine NTP pyrophosphatase	-1.03781	5.20954	1
ZMO0294	ZMO1_ZMO0294	ribosomal protein L28	-1.03839	3.97255	1
ZMO1600	thrB	homoserine kinase	-1.0399	6.36261	1
ZMO1770	argH	argininosuccinate lyase	-1.0423	7.17695	1
ZMO0500	ZMO1_ZMO0500	hypothetical protein	-1.04365	5.05996	1
ZMO1141	ilvC	ketol-acid reductoisomerase	-1.04497	5.17561	1
ZMO1608	eno	enolase	-1.04609	8.2306	1
ZMO1059	ZMO1_ZMO1059	dihydroneopterin aldolase	-1.04807	7.09237	1
ZMO2008		hypothetical protein	-1.04811	4.03793	1
ZMO1531	purS	phosphoribosylformylglycinamidine synthase subunit PurS	-1.04814	5.3775	1
ZMO1278	fabF	3-oxoacyl-(acyl-carrier-protein) synthase 2	-1.05144	8.52011	1
ZMO0483	hom	homoserine dehydrogenase	-1.05316	6.36849	1
ZMO1420	purE	5-(carboxyamino)imidazole ribonucleotide mutase PurE	-1.05426	6.02222	1
ZMO1664	rlmH	rRNA large subunit methyltransferase H RlmH	-1.05464	5.58366	1
ZMO1147	ZMO1_ZMO1147	chaperone protein Skp (OmpH)	-1.0572	7.4988	1
ZMO1093	ZMO1_ZMO1093	TatD family deoxyribonuclease	-1.05843	6.30992	1
ZMO0769	mnmA	tRNA 2-thiouridine(34) synthase MnmA	-1.05891	6.58783	1
ZMO1100	ZMO1_ZMO1100	nucleotidyl transferase	-1.06655	8.77536	1
ZMO2001	ZMO1_ZMO2001	hypothetical protein	-1.06779	3.19156	1
ZMO1430	ZMO1_ZMO1430	MFP subunit of RND efflux system transporter	-1.06951	5.98153	1
ZMO0522	rpsC	ribosomal protein S3	-1.07003	6.5905	1
ZMO0383	ZMO1_ZMO0383	hypothetical protein	-1.07013	5.17879	1
ZMO1094	ZMO1_ZMO1094	metallo-beta-lactamase-like protein	-1.07044	5.63202	1
ZMO0523	rplP	ribosomal protein L16	-1.07681	6.6553	1
ZMO1030	ZMO1_ZMO1030	putative EfiE/EfiG/ABC2 family lantabiotic-exporting membrane pepmease	-1.07881	6.24809	1
ZMO0525	rpsQ	ribosomal protein S17	-1.07923	6.53627	1
ZMO1229	folE	GTP cyclohydrolase I FolE	-1.08132	5.75975	1
ZMO1076	rpsP	ribosomal protein S16	-1.08167	6.7546	1
ZMO0549	pnp	polyribonucleotide nucleotidyltransferase	-1.082	8.4834	1
ZMO0773	ZMO1_ZMO0773	peptidyl-prolyl cis-trans isomerase cyclophilin type	-1.08219	7.44278	1
ZMO0198	prfB	peptide chain release factor 2	-1.08449	7.13425	1
ZMO0387	ZMO1_ZMO0387	hypothetical protein	-1.08557	5.39501	1
ZMO0367	zwf	glucose-6-phosphate 1-dehydrogenase	-1.08569	7.56762	1
ZMO0845	alaS	alanine--tRNA ligase	-1.08601	8.63861	1
ZMO1878	valS	valine--tRNA ligase	-1.08972	6.63714	1
ZMO0655	add1	adenosine/AMP deaminase	-1.09134	6.9992	1
ZMO1524	ZMO1_ZMO1524	EamA domain-containing protein	-1.09167	3.99981	1
ZMO1412	ZMO1_ZMO1412	transcriptional regulator MucR family	-1.09556	8.20266	1
ZMO0228	ZMO1_ZMO0228	putative polisoprenol-linked O-antigen translocase	-1.09593	8.37324	1
ZMO1923	ZMO1_ZMO1923	sulfatase	-1.09619	4.83868	1
ZMO1391	ZMO1_ZMO1391	diacylglycerol kinase catalytic region	-1.09711	5.61401	1
ZMO0843	argS	arginine--tRNA ligase	-1.09951	8.75061	1
ZMO0322	ribF	riboflavin biosynthesis protein RibF	-1.10033	4.99261	1
ZMO1203	trmH	TrmH family RNA methyltransferase	-1.10089	8.66892	1
ZMO0452	ZMO1_ZMO0452	pyrrolo-quinoline quinone	-1.10109	8.64939	1
ZMO1150	dxr	1-deoxy-D-xylulose 5-phosphate reductoisomerase	-1.10228	7.672	1
ZMO0962	nagA	N-acetylglucosamine-6-phosphate deacetylase	-1.10374	4.9036	1
ZMO0100	ZMO1_ZMO0100	HxlR family transcriptional regulator	-1.10641	3.89632	1
ZMO1749	mlaA	lipoprotein MlaA	-1.10738	6.02663	1
ZMO1547	ZMO1_ZMO1547	transcriptional regulator TetR family	-1.10936	4.73362	1
ZMO0277	lptC	LPS export ABC transporter LptC	-1.11369	4.50822	1
pZYM32_013	ZMO1_ZMOp32x013	hypothetical protein	-1.11512	2.17844	1
ZMO0669	atpG2	ATP synthase F0F1 B/B' subunit	-1.11553	8.36741	1
ZMO1503	hisB	Imidazoleglycerol-phosphate dehydratase	-1.11664	7.68857	1
ZMO1202	nrdR	transcriptional regulator NrdR	-1.13737	5.56388	1
ZMO0291	lgt	prolipoprotein diacylglyceryl transferase	-1.13851	6.30398	1
ZMO0006	cysG1	siroheme synthase CysG	-1.14245	3.37625	1
ZMO1898	yajC	preprotein translocase YajC subunit	-1.14682	7.08228	1
ZMO2004	ZMO1_ZMO2004	ribosomal protein S19	-1.15477	7.13042	1
ZMO0521	rplV	ribosomal protein L22	-1.1575	7.23934	1
ZMO0563	ZMO1_ZMO0563	chorismate mutase	-1.159	5.42052	1
ZMO1740	ZMO1_ZMO1740	DUF3297 domain-containing protein	-1.1592	9.56796	1
ZMO0582	folC	bifunctional folylpolyglutamate synthase/dihydrofolate synthase FolC	-1.15996	7.60647	1
ZMO1399	ZMO1_ZMO1399	fatty acid hydroxylase	-1.1601	5.60124	1
ZMO0446	ZMO1_ZMO0446	membrane bound O-acyl transferase MBOAT family protein	-1.16155	7.1046	1
ZMO1897	secD	protein-export membrane protein SecD	-1.16202	6.10051	1
ZMO0557	ZMO1_ZMO0557	DUF150/RimP N-terminal domain-containing protein	-1.16231	7.13873	1
ZMO1981	gidA	glucose inhibited division protein A GidA	-1.16232	7.13152	1
ZMO0689	gfo	glucose-fructose oxidoreductase	-1.16428	6.18601	1
ZMO0453	engA	ribosome-associated GTPase EngA	-1.16489	9.40595	1
ZMO0914	folD	bifunctional methylenetetrahydrofolate dehydrogenase/methenyltetrahydrofolate cyclohydrolase	-1.16553	5.75436	1
ZMO1963	gltA	citrate synthase I	-1.1688	8.97398	1
ZMO0872	shc1	squalene-hopene cyclase	-1.16979	7.29086	1
ZMO1643	tyrS	tyrosine--tRNA ligase	-1.16987	6.79329	1
ZMO1741	lepA	GTP-binding elongation factor 4 LepA	-1.17214	7.08363	1
ZMO2032	ZMO1_ZMO2032	DNA repair protein RadC	-1.17525	4.48849	1
ZMO0526	rplN	ribosomal protein L14	-1.17624	7.56154	1
ZMO2016	ZMO1_ZMO2016	hypothetical protein	-1.17655	1.59983	1
ZMO0791	pyrB	aspartate carbamoyltransferase	-1.17686	5.70411	1
ZMO0505	rluC	pseudouridine synthase	-1.18273	6.1531	1
ZMO1652	ZMO1_ZMO1652	2-nitropropane dioxygenase NPD	-1.18524	7.39848	1
ZMO0519	rplW	ribosomal protein L23	-1.18801	7.93095	1
ZMO1347	ltaE	threonine aldolase	-1.19086	8.17724	1
ZMO0055	ZMO1_ZMO0055	anion permerase	-1.19309	2.28578	1
ZMO1436	ZMO1_ZMO1436	hypothetical protein	-1.19549	7.79614	1
ZMO1267	guaA	GMP synthase large subunit	-1.19588	7.08023	1
ZMO0818	queD	queuosine biosynthesis protein QueD	-1.19671	8.39739	1
ZMO1890	ZMO1_ZMO1890	mitochondrial processing peptidase-like protein	-1.20645	5.70473	1
ZMO0182	ahcY	S-adenosyl-L-homocysteine hydrolase	-1.20651	7.89259	1
ZMO1501	hisA	1-(5-phosphoribosyl)-5-[(5-phosphoribosylamino)methylideneamino] imidazole-4-carboxamide isomerase	-1.20779	8.03013	1
ZMO0776	pmtA	phospholipid N-methyltransferase PmtA	-1.21013	10.5477	1
ZMO1976	ZMO1_ZMO1976	hypothetical protein	-1.21618	6.60212	1
ZMO0087	ZMO1_ZMO0087	hypothetical protein	-1.21753	4.49923	1
ZMO0464	secG	preprotein translocase SecG subunit	-1.22766	7.60232	1
ZMO1601	rnhA	ribonuclease H	-1.23139	6.41831	1
ZMO1146	fabZ	beta-hydroxyacyl-(acyl-carrier-protein) dehydratase FabZ	-1.23278	7.86203	1
ZMO0985	surE	5'-nucleotidase SurE	-1.24832	8.03698	1
ZMO1502	hisH	imidazole glycerol phosphate synthase subunit HisH	-1.24971	6.89427	1
ZMO1496	ppc	phosphoenolpyruvate carboxylase	-1.25263	10.3317	1
ZMO0265	ZMO1_ZMO0265	hypothetical protein	-1.26282	5.25436	1
ZMO1052	purC	phosphoribosylaminoimidazole-succinocarboxamide synthase	-1.26297	7.42895	1
ZMO1513	pheT	phenylalanine--tRNA ligase subunit beta	-1.26485	10.0533	1
ZMO0187	aroH	3-deoxy-7-phosphoheptulonate synthase	-1.26878	7.96001	1
ZMO2005	ZMO1_ZMO2005	ATP synthase FoF1 assembly protein I	-1.26931	6.74114	1
ZMO1756	gntP	gluconate transporter GntP	-1.27377	6.60763	1
ZMO0324	lspA	lipoprotein signal peptidase LspA	-1.27399	8.65586	1
ZMO1246	ZMO1_ZMO1246	50S ribosomal protein L36	-1.27825	2.61952	1
ZMO1315	ZMO1_ZMO1315	hypothetical protein	-1.2851	5.8795	1
ZMO0864	cdd	cytidine deaminase	-1.28604	7.61063	1
ZMO0676	ZMO1_ZMO0676	cystathionine gamma-synthase	-1.28713	10.5582	1
ZMO1316	ZMO1_ZMO1316	polysaccharide biosynthesis protein	-1.2937	7.79573	1
ZMO1653	lysC	aspartate kinase	-1.29372	8.96089	1
ZMO1194	dprA	DNA protecting protein DprA	-1.29668	7.75637	1
ZMO0911	ZMO1_ZMO0911	polysaccharide export system periplasmic protein	-1.29889	7.26808	1
ZMO1936	ZMO1_ZMO1936	hypothetical protein	-1.29997	5.67049	1
ZMO1896	secF	protein-export membrane protein SecF	-1.30188	5.17778	1
ZMO0671	atpF	ATP synthase F0F1 B/B' subunit	-1.3033	9.06535	1
ZMO0986	serS	seryl-tRNA synthetase	-1.30428	8.8872	1
ZMO0493	glnA	type I glutamine synthetase	-1.30444	7.42212	1
ZMO1912	ychF	redox-regulated ATPase YchF	-1.31604	8.56965	1
ZMO1509	prfA	peptide chain release factor 1	-1.32607	8.99438	1
ZMO1156	rpsB	ribosomal protein S2	-1.33271	5.69148	1
ZMO1092	metG	methionine--tRNA ligase	-1.33687	8.1055	1
ZMO0249	rpmG	ribosomal protein L33	-1.33929	4.12681	1
ZMO1300	bcbE	putative capsular polysaccharide biosynthesis protein BcbE	-1.34545	4.5422	1
ZMO0667	atpB	ATP synthase F0F1 A subunit	-1.34616	10.4849	1
ZMO0704	ZMO1_ZMO0704	AMP-dependent synthetase and ligase	-1.34731	10.378	1
ZMO1511	ZMO1_ZMO1511	hypothetical protein	-1.34895	7.47007	1
ZMO0576	ZMO1_ZMO0576	pseudouridine synthase	-1.35144	8.59605	1
ZMO0982	ZMO1_ZMO0982	ABC transporter permease	-1.35287	5.7631	1
ZMO1707	pyrE	orotate phosphoribosyltransferase	-1.35339	6.9478	1
ZMO1432	ZMO1_ZMO1432	membrane protein component of efflux system	-1.35515	6.95014	1
ZMO0520	rplB	ribosomal protein L2	-1.35995	6.96923	1
ZMO0156	ZMO1_ZMO0156	hypothetical protein	-1.36144	6.57783	1
pZYM33_030	ZMO1_ZMOp33x030	hypothetical protein	-1.36309	4.74376	1
ZMO0735	accC	acetyl-CoA carboxylase complex biotin carboxylase subunit	-1.3646	8.9688	1
ZMO0913	ilvE	branched-chain amino acid aminotransferase	-1.36599	6.52093	1
ZMO0856	xseB	exodeoxyribonuclease VII small subunit	-1.36687	7.29102	1
ZMO0527	rplX	ribosomal protein L24	-1.36723	7.7885	1
ZMO0971	add2	adenosine deaminase	-1.37313	5.62609	1
ZMO0691	gid	tRNA (uracil-5-)-methyltransferase Gid	-1.37427	6.60949	1
ZMO1355	ZMO1_ZMO1355	ABC transporter related protein	-1.37479	9.52051	1
ZMO1548	shc2	squalene-hopene cyclase	-1.37969	7.83397	1
ZMO0467	ZMO1_ZMO0467	PpiC-type peptidyl-prolyl cis-trans isomerase	-1.38053	6.93347	1
ZMO0697	sugE	QacE family quaternary ammonium compound efflux SMR transporter	-1.38365	3.45245	1
ZMO1299	bcbG	putative capsular polysaccharide biosynthesis protein BcbG	-1.38482	5.08667	1
ZMO1433	holA	DNA polymerase III delta subunit	-1.38684	7.20109	1
ZMO1500	hisF	imidazole glycerol phosphate synthase cyclase subunit	-1.39261	9.05984	1
ZMO0536	rplO	ribosomal protein L15	-1.39593	6.70322	1
ZMO0183	ZMO1_ZMO0183	ABC transporter-like protein	-1.39612	7.84362	1
ZMO0516	ZMO1_ZMO0516	translation elongation factor Tu	-1.40789	8.44871	1
ZMO2002	ZMO1_ZMO2002	ribosomal protein S12	-1.41307	9.20623	1
ZMO1407	asd	aspartate-semialdehyde dehydrogenase	-1.41543	8.78835	1
ZMO1468	ZMO1_ZMO1468	hypothetical protein	-1.41633	4.10434	1
ZMO1508	hisS	histidine--tRNA ligase	-1.41803	7.98266	1
ZMO0273	metK	S-adenosylmethionine synthase	-1.41919	9.74324	1
ZMO1510	prmC	protein-(glutamine-N5) methyltransferase release factor-specific	-1.42889	8.05079	1
ZMO0278	rnd1	ribonuclease D	-1.43189	6.21044	1
ZMO1345	pepN1	aminopeptidase N	-1.43245	8.26358	1
ZMO1514	pheS	phenylalanine--tRNA ligase subunit alpha	-1.43828	9.22993	1
ZMO1306	ZMO1_ZMO1306	hemolysin A	-1.44652	5.14797	1
ZMO0202	mcpA1	methyl-accepting chemotaxis sensory transducer	-1.45029	6.67429	1
ZMO0698	ZMO1_ZMO0698	putative helix-turn-helix XRE-family like protein	-1.45653	4.95451	1
ZMO1434	ZMO1_ZMO1434	hypothetical protein	-1.47128	7.40319	1
ZMO2006	ZMO1_ZMO2006	preprotein translocase SecE subunit	-1.47494	4.34021	1
ZMO0323	ileS	isoleucyl-tRNA synthetase	-1.47888	8.32003	1
ZMO0515	ZMO1_ZMO0515	translation elongation factor G	-1.4801	8.05471	1
ZMO0973	ZMO1_ZMO0973	hopanoid biosynthesis associated radical SAM protein HpnJ	-1.4806	8.201	1
ZMO2013	ZMO1_ZMO2013	hypothetical protein	-1.48448	4.67911	1
ZMO0517	rplC	ribosomal protein L3	-1.48516	8.12687	1
ZMO0518	rplD	ribosomal protein L4	-1.49267	7.80316	1
ZMO1802	ZMO1_ZMO1802	hypothetical protein	-1.49842	6.16631	1
ZMO0514	rpsG	ribosomal protein S7	-1.49857	8.05442	1
ZMO0677	leuB	3-isopropylmalate dehydrogenase	-1.51134	8.85784	1
ZMO1686	hisZ	ATP phosphoribosyltransferase regulatory subunit HisZ	-1.51376	6.85366	1
ZMO0566	ZMO1_ZMO0566	major facilitator superfamily transporter	-1.51589	6.74146	1
ZMO1435	leuS	leucyl-tRNA synthetase	-1.51645	7.98075	1
ZMO0974	ZMO1_ZMO0974	hopanoid biosynthesis associated protein HpnK	-1.53918	8.19939	1
ZMO1557	purF	amidophosphoribosyltransferase	-1.54098	7.46081	1
ZMO0494	ZMO1_ZMO0494	Bcr/CflA subfamily drug resistance transporter	-1.54103	5.17126	1
ZMO0443	nrdF	ribonucleotide-diphosphate reductase subunit beta	-1.56407	7.44225	1
ZMO1056	cca	polynucleotide adenylyltransferase	-1.56978	7.54004	1
ZMO2031	ZMO1_ZMO2031	ribosomal protein L32	-1.5723	4.55754	1
ZMO1498	apaH1	diadenosine tetraphosphate hydrolase	-1.5731	6.92601	1
ZMO0528	rplE	ribosomal protein L5	-1.57368	8.51377	1
ZMO1891	thrC	threonine synthase	-1.57587	6.59193	1
ZMO0857	ZMO1_ZMO0857	DUF1013 domain-containing protein	-1.57695	9.00761	1
ZMO0662	purB	adenylosuccinate lyase	-1.58327	12.7135	1
ZMO0321	dhfrIII	dihydrofolate reductase region	-1.58596	4.98783	1
ZMO1029	ZMO1_ZMO1029	ABC transporter related protein	-1.58847	6.92724	1
ZMO0529	rpsN	ribosomal protein S14	-1.59415	8.24504	1
ZMO0908	ZMO1_ZMO0908	putative capsule polysaccharide export protein	-1.59703	4.87226	1
ZMO1499	hisE	phosphoribosyl-ATP pyrophosphatase	-1.60788	8.89985	1
ZMO1020	lysA1	diaminopimelate decarboxylase LysA	-1.60813	6.97426	1
ZMO1431	ZMO1_ZMO1431	DUF1656 domain-containing protein	-1.6089	4.71844	1
ZMO1552	nusB	transcription antitermination factor NusB	-1.61428	7.05457	1
ZMO1307	fumA	iron-dependent fumarate hydratase	-1.61848	6.49126	1
ZMO1619	ZMO1_ZMO1619	GatB/YqeY domain-containing protein	-1.63238	9.19308	1
ZMO1598	dxs2	1-deoxy-D-xylulose-5-phosphate synthase	-1.64234	8.74083	1
ZMO0375	sacC	levansucrase/invertase	-1.66025	6.35601	1
ZMO1768	lysA2	diaminopimelate decarboxylase	-1.6674	10.7301	1
ZMO1551	hisD	histidinol dehydrogenase	-1.66885	6.69486	1
ZMO1446	glyQ	glycine--tRNA ligase subunit alpha	-1.68572	9.39654	1
ZMO0724	nusG	transcription termination/antitermination factor NusG	-1.69045	6.96882	1
ZMO1712	ZMO1_ZMO1712	peptidylprolyl isomerase FKBP-type	-1.69125	6.15251	1
ZMO0027	purH	bifunctional phosphoribosyl aminoimidazole carboxamide formyltransferase/IMP cyclohydrolase	-1.69804	8.27346	1
ZMO1733	oxyR	transcriptional regulator OxyR	-1.69861	9.24218	1
ZMO1294	murQ	N-acetylmuramic acid 6-phosphate etherase MurQ	-1.69911	7.18415	1
ZMO0532	rplR	ribosomal protein L18	-1.71601	9.35756	1
ZMO0299	purD	phosphoribosylamine--glycine ligase	-1.717	7.3972	1
ZMO0820	purL	phosphoribosylformylglycinamidine synthase subunit PurL	-1.71908	9.39474	1
ZMO1532	purQ	phosphoribosylformylglycinamidine synthase subunit PurQ	-1.73063	7.0727	1
ZMO0531	rplF	ribosomal protein L6 signature 1	-1.73394	9.45231	1
ZMO0456	ZMO1_ZMO0456	ferredoxin	-1.74447	5.0368	1
ZMO0155	ruvA	Holliday junction DNA helicase RuvA	-1.74481	7.5451	1
ZMO0593	aroB	3-dehydroquinate synthase	-1.74623	9.32036	1
ZMO1444	glyS	glycine--tRNA ligase subunit beta	-1.76244	8.59239	1
ZMO1516	rpmI	ribosomal protein L35	-1.76688	6.79228	1
ZMO1687	purA	adenylosuccinate synthase	-1.76754	6.62666	1
ZMO0715	aspS	aspartate--tRNA(Asp/Asn) ligase	-1.77937	10.2211	1
ZMO0184	ZMO1_ZMO0184	hypothetical protein	-1.78383	6.71052	1
ZMO0855	ispA2	geranylgeranyl pyrophosphate synthase	-1.78537	11.0697	1
ZMO0530	rpsH	ribosomal protein S8	-1.7904	8.81686	1
ZMO1792	ilvD	dihydroxy-acid dehydratase	-1.79236	8.33744	1
ZMO1429	ZMO1_ZMO1429	NodT family RND efflux system outer membrane lipoprotein	-1.79609	8.78199	1
ZMO1889	ZMO1_ZMO1889	SAM-dependent methyltransferase-like protein	-1.81398	7.33814	1
ZMO1400	ZMO1_ZMO1400	hypothetical protein	-1.81789	9.61003	1
ZMO0756	ZMO1_ZMO0756	TPR repeat-containing protein	-1.82097	10.0827	1
ZMO1649	gnl	gluconolactonase	-1.82114	8.30924	1
ZMO0433	gmk	guanylate kinase	-1.82195	8.83848	1
ZMO0154	ruvC	crossover junction endodeoxyribonuclease RuvC	-1.82474	7.7862	1
ZMO1036	argG	argininosuccinate synthase ArgG	-1.83141	8.92286	1
ZMO0533	rpsE	ribosomal protein S5	-1.83869	8.47431	1
ZMO0502	ZMO1_ZMO0502	hypothetical protein	-1.86518	8.0374	1
ZMO1895	ZMO1_ZMO1895	adenosine kinase	-1.86925	8.90158	1
ZMO0807	rimO	ribosomal protein S12 methylthiotransferase RimO	-1.8736	8.90886	1
ZMO0972	ZMO1_ZMO0972	hopanoid biosynthesis associated glycosyl transferase protein HpnI	-1.88002	7.21174	1
ZMO0220	fdxA	ferredoxin	-1.88375	6.74684	1
ZMO0506	prfB	peptide chain release factor 2	-1.89111	4.17389	1
ZMO1713	rpsU	ribosomal protein S21	-1.92435	6.12989	1
ZMO1494	argB	acetylglutamate kinase	-1.93144	8.12483	1
ZMO0342	aspB	aspartate aminotransferase	-1.93689	11.1289	1
ZMO1515	rplT	ribosomal protein L20	-1.95523	9.21495	1
ZMO1025	nrdD	anaerobic ribonucleoside-triphosphate reductase	-1.96171	7.43808	1
ZMO1320	ZMO1_ZMO1320	16S rRNA C967 or C1407 C5-methylase RsmB/RsmF family	-1.9703	7.22307	1
ZMO1906	infC	translation initiation factor IF-3	-1.97513	7.65319	1
ZMO2003	ZMO1_ZMO2003	ribosomal protein S10	-1.97945	9.85611	1
ZMO1798	rpsA	ribosomal protein S1	-2.00107	8.51201	1
ZMO0656	gpt	phosphoribosyltransferase	-2.01033	7.05736	1
ZMO1057	ZMO1_ZMO1057	GCN5-related N-acetyltransferase	-2.02278	7.1721	1
ZMO0866	ZMO1_ZMO0866	cation diffusion facilitator family transporter	-2.03166	6.43248	1
ZMO0244	ZMO1_ZMO0244	HU family DNA-binding protein	-2.05661	8.99316	1
ZMO0329	cbbF1	inositol-phosphate phosphatase	-2.0653	9.3339	1
ZMO1155	tsf	translation elongation factor Ts	-2.07114	9.80398	1
ZMO0537	secY	preprotein translocase SecY subunit	-2.07454	7.93269	1
ZMO1550	hisG	ATP phosphoribosyltransferase	-2.07627	7.40155	1
ZMO0149	trmB	tRNA (guanine-N(7)-)-methyltransferase	-2.09846	7.25092	1
ZMO0501	ZMO1_ZMO0501	polysaccharide synthesis protein GtrA	-2.11489	5.57165	1
ZMO0975	ZMO1_ZMO0975	conserved hypothetical membrane spanning protein	-2.11787	5.75735	1
ZMO0578	ZMO1_ZMO0578	sodium:dicarboxylate symporter	-2.13957	8.51461	1
ZMO0726	rplA	ribosomal protein L1	-2.16995	9.88797	1
ZMO1451	ZMO1_ZMO1451	purine nucleoside permease	-2.17408	7.68611	1
ZMO1845	ZMO1_ZMO1845	PhnA protein	-2.17447	8.45336	1
ZMO0863	dcd	deoxycytidine triphosphate deaminase	-2.185	7.76297	1
ZMO1019	dys	deoxyhypusine synthase	-2.18635	8.15094	1
ZMO1627	engB	GTP-binding protein HSR1-related protein	-2.19329	8.27036	1
ZMO0328	efp	translation elongation factor P	-2.19955	9.91885	1
ZMO1471	typA	GTP-binding protein TypA/BipA	-2.22135	9.57376	1
ZMO0947	ZMO1_ZMO0947	glycosyl transferase family 2	-2.22758	8.05123	1
ZMO0503	ZMO1_ZMO0503	glycosyl transferase family 2	-2.22905	7.29598	1
ZMO1899	fabH	3-oxoacyl-(acyl-carrier-protein) synthase III	-2.24088	8.98899	1
ZMO0725	rplK	ribosomal protein L11	-2.24253	10.837	1
ZMO0538	adk	adenylate kinase	-2.2541	8.78147	1
ZMO1794	ZMO1_ZMO1794	hypothetical protein	-2.27589	6.50335	1
ZMO1911	ZMO1_ZMO1911	peptidyl-tRNA hydrolase	-2.2933	7.68669	1
ZMO1039	nrdA	ribonucleoside-diphosphate reductase alpha subunit	-2.34199	10.7472	1
ZMO1321	guaB	inosine-5'-monophosphate dehydrogenase	-2.34802	9.8054	1
ZMO1626	yidC	YidC translocase/secretase	-2.39228	8.68472	1
ZMO1465	ZMO1_ZMO1465	putative amino acid permease	-2.41709	6.65729	1
ZMO0539	rpsM	ribosomal protein S13	-2.42371	8.35716	1
ZMO1078	trmD	tRNA (guanosine(37)-N1)-methyltransferase TrmD	-2.42442	7.77775	1
ZMO1226	rpsR	ribosomal protein S18	-2.43562	7.14406	1
ZMO0594	aroK	shikimate kinase	-2.4461	7.98231	1
ZMO1014	infA	translation initiation factor IF-1	-2.4747	6.81556	1
ZMO0211	rplU	ribosomal protein L21	-2.52545	8.77758	1
ZMO1507	ppa	inorganic diphosphatase	-2.5616	8.02737	1
ZMO1452	araJ1	MFS family predicted arabinose efflux permease araJ	-2.57714	7.26034	1
ZMO1625	rnpA	ribonuclease P protein component	-2.60548	8.28356	1
ZMO1079	rplS	ribosomal protein L19	-2.61032	8.13678	1
ZMO0540	rpsK	ribosomal protein S11	-2.6222	8.01196	1
ZMO1633	ZMO1_ZMO1633	hypothetical protein	-2.6242	6.98602	1
ZMO1225	rpsF	ribosomal protein S6	-2.6624	8.24239	1
ZMO1227	rplI	ribosomal protein L9	-2.68747	9.08788	1
ZMO0462	pyrG	CTP synthase	-2.69406	10.7538	1
ZMO0542	rplQ	ribosomal protein L17	-2.70089	8.00077	1
ZMO1358	rpsT	ribosomal protein S20	-2.74856	9.44257	1
ZMO1996	rho	transcription termination factor Rho	-2.77377	8.04443	1
ZMO0541	rpoA	DNA-directed RNA polymerase alpha subunit	-2.78804	8.76219	1
ZMO0153	yebC	YebC/PmpR family DNA-binding regulatory protein	-2.81516	9.67819	1
ZMO1900	plsX	fatty acid/phospholipid synthesis protein PlsX	-2.82365	8.18851	1
ZMO1012	ZMO1_ZMO1012	hypothetical protein	-2.84101	7.35204	1
ZMO1366	rpsD	30S ribosomal protein S4	-2.84269	8.68084	1
ZMO0727	rplJ	ribosomal protein L10	-2.84854	8.53436	1
ZMO0946	tig	trigger factor	-2.90629	8.40421	1
ZMO0728	rplL	ribosomal protein L7/L12	-2.91934	8.98641	1
ZMO0099	ZMO1_ZMO0099	major facilitator superfamily transporter	-2.94563	9.36683	1
ZMO1145	rpmE	ribosomal protein L31	-2.96741	7.73791	1
ZMO0883	rpsI	ribosomal protein S9	-3.05427	9.13335	1
ZMO1518	cbbF3	inositol monophosphatase	-3.0699	11.6708	1
ZMO0884	rplM	ribosomal protein L13	-3.11544	8.29076	1
ZMO1519	prs	ribose-phosphate pyrophosphokinase	-3.31703	10.2096	1
ZMO1910	rplY	50S ribosomal protein L25	-3.4631	7.89809	1
ZMO1013	ZMO1_ZMO1013	septum formation inhibitor Maf	-3.47669	7.59313	1
ZMO0687	budB	acetolactate synthase large subunit	-4.03881	10.1735	1
ZMO1457	ZMO1_ZMO1457	major facilitator superfamily transporter	-4.05271	10.1661	1

## Sheet: Table S4_X15vsG5
Table S4: List of all the significantly differentially expressed genes in the three strains in response to the different sugar media. Gene expression levels colored in red or green indicate the up-regulated and down-regulated respectively. P-value is -log10(p-value).
Locus_tag	Gene_name	Product	X15vsG5	P-value (X15vsG5)	Sig Index (X15vsG5)
ZMO1372	ZMO1_ZMO1372	short-chain dehydrogenase/reductase SDR	5.23724	12.3593	1
ZMO1754	ssdA	succinate-semialdehyde dehydrogenase SSADH	5.10539	9.87258	1
ZMO0740	csbD	general stress protein CsbD	5.04252	10.3234	1
ZMO1576	ZMO1_ZMO1576	short-chain dehydrogenase/reductase SDR	4.98761	9.04168	1
ZMO0885	ZMO1_ZMO0885	hypothetical protein	4.95634	10.2165	1
ZMO0309	ZMO1_ZMO0309	short-chain dehydrogenase/reductase SDR	4.89157	10.0219	1
ZMO1373	ZMO1_ZMO1373	hypothetical protein	4.85494	11.7468	1
ZMO0918	katE	catalase	4.85028	10.9783	1
pZYM39_029	ZMO1_ZMOp39x029	hypothetical protein	4.44296	7.80409	1
ZMO1289	ZMO1_ZMO1289	putative transglycosylase-associated protein	4.41982	9.45915	1
ZMO1236	adhA	Zn-dependent alcohol dehydrogenase	4.35299	9.10898	1
ZMO0976	xyrA	xylose reductase	4.1196	9.86249	1
ZMO0693	ZMO1_ZMO0693	OsmC family protein	3.83732	10.356	1
ZMO0252	ZMO1_ZMO0252	major intrinsic protein	3.82887	12.2598	1
ZMO1060	sod	superoxide dismutase	3.73563	9.71569	1
ZMO0362	uvrB	excinuclease ABC B subunit	3.72619	12.8675	1
ZMO2009	ZMO1_ZMO2009	DUF465 domain-containing protein	3.67411	4.1729	1
ZMO0989	ibpA	heat-shock protein IbpA	3.65983	10.078	1
ZMO1344	dkgA	2,5-diketo-D-gluconate reductase A	3.6529	9.79398	1
ZMO1983	ZMO1_ZMO1983	SMP-30/Gluconolaconase/LRE domain-containing protein	3.61524	7.78654	1
ZMO1773	ZMO1_ZMO1773	aldo/keto reductase	3.5986	9.77981	1
ZMO0998	msrA	peptide methionine sulfoxide reductase	3.56367	9.48447	1
ZMO0038	ZMO1_ZMO0038	ribosomal protein S30Ae/sigma 54 modulation protein	3.53593	9.18922	1
ZMO1449	mtlD	mannitol-1-phosphate dehydrogenase	3.51041	12.5396	1
ZMO1984	ZMO1_ZMO1984	aldo/keto reductase	3.48078	7.51296	1
ZMO0920	ZMO1_ZMO0920	hypothetical protein	3.47448	8.42902	1
ZMO0889	mro	aldose 1-epimerase	3.47145	11.7253	1
pZYM39_019	ZMO1_ZMOp39x019	hypothetical protein	3.44658	6.07671	1
ZMO1237	ldhA	lactate dehydrogenase	3.44457	10.2545	1
ZMO1425	thiE2	thiamine monophosphate synthase	3.41449	9.91421	1
ZMO1985	ZMO1_ZMO1985	Note=putative YciI family protein	3.38832	7.03219	1
ZMO0037	nagE1	PTS IIA-like nitrogen-regulatory protein PtsN/NagE	3.37965	9.41289	1
ZMO0095	ZMO1_ZMO0095	hypothetical protein	3.2249	6.72017	1
ZMO0122	ZMO1_ZMO0122	hypothetical protein	3.21987	11.2363	1
ZMO0208	ZMO1_ZMO0208	GCN5-related N-acetyltransferase	3.19622	10.1485	1
ZMO0085	mcp	methyl-accepting chemotaxis sensory transducer	3.13406	10.3337	1
ZMO0253	tolC	TolC family type I secretion outer membrane protein	3.07917	8.20515	1
pZYM39_027	ZMO1_ZMOp39x027	outermembrane autotransporter	3.07175	9.30393	1
ZMO1113	ndh	FAD-dependent pyridine nucleotide-disulfide oxidoreductase	3.05796	8.6923	1
ZMO0215	ZMO1_ZMO0215	5-formyltetrahydrofolate cyclo-ligase	3.05342	9.7436	1
pZYM33_033	ZMO1_ZMOp33x033	hypothetical protein	2.96938	7.75686	1
pZYM33_038	ZMO1_ZMOp33x038	Lambda repressor-like transcriptional regulator	2.95657	8.00414	1
pZYM36_014	ZMO1_ZMOp36x014	putative phage protein	2.9102	3.44217	1
ZMO2019	ZMO1_ZMO2019	BFD domain protein (2Fe-2S)-binding domain protein	2.90725	4.43054	1
ZMO1587	ZMO1_ZMO1587	hypothetical protein	2.87033	7.92695	1
ZMO0749	rpoH	RNA polymerase sigma 32 subunit RpoH	2.86235	11.1392	1
ZMO1776	pepN2	aminopeptidase N	2.85439	8.51242	1
pZYM33_022	ZMO1_ZMOp33x022	NADP-dependent oxidoreductase domain protein	2.82065	8.63643	1
ZMO0286	ZMO1_ZMO0286	DUF541 domain-containing protein	2.78887	8.91405	1
pZYM33_023	ZMO1_ZMOp33x023	NADP-dependent oxidoreductase domain protein	2.78372	9.35527	1
pZYM33_037	ZMO1_ZMOp33x037	cro/C1-type transcriptional repressor	2.76911	8.3433	1
ZMO0916	ZMO1_ZMO0916	heavy metal transport/detoxification protein	2.73378	8.02117	1
ZMO1011	ZMO1_ZMO1011	YacG/DUF329 family protein	2.71973	7.34955	1
pZYM32_007	ZMO1_ZMOp32x007	Ca2+-dependent phosphoinositide phospholipase C	2.66643	9.27309	1
ZMO1485	ZMO1_ZMO1485	deoxyguanosinetriphosphate triphosphohydrolase	2.64103	9.5114	1
ZMO1286	sldS	sorbitol dehydrogenase small subunit	2.63529	9.13806	1
ZMO1533	ZMO1_ZMO1533	hypothetical protein	2.63223	10.2072	1
pZYM33_036	ZMO1_ZMOp33x036	ribonuclease toxin BrnT of type II toxin-antitoxin system	2.62936	7.95211	1
ZMO1410	bfr1	bacterioferritin	2.61877	9.84455	1
ZMO0133	ZMO1_ZMO0133	Sel1 domain protein repeat-containing protein	2.58867	9.05535	1
ZMO1424	clpB	ATP-dependent chaperone ClpB	2.57897	8.02487	1
ZMO1426	ZMO1_ZMO1426	DNA repair protein RadC	2.54812	8.08556	1
ZMO1577	araJ2	putative arabinose efflux permease MFS family AraJ	2.5444	7.62245	1
ZMO0290	ZMO1_ZMO0290	DUF445 domain-containing protein	2.53985	11.0033	1
ZMO0318	ZMO1_ZMO0318	short-chain dehydrogenase/reductase SDR	2.53014	9.559	1
ZMO1578	ZMO1_ZMO1578	short-chain dehydrogenase/reductase SDR	2.52798	7.87371	1
ZMO0293	ZMO1_ZMO0293	sugar transporter	2.52357	10.0919	1
ZMO0915	copA	copper-translocating P-type ATPase	2.50502	9.56714	1
ZMO1588	uvrA	excinuclease ABC A subunit	2.50136	10.1027	1
ZMO1823	nifH	nitrogenase reductase iron protein	2.49856	6.30805	1
ZMO1705	ZMO1_ZMO1705	thioredoxin domain-containing protein	2.48463	10.899	1
ZMO1285	sldL	solbitol dehydrogenase large subunit	2.48049	8.62701	1
ZMO0428	ZMO1_ZMO0428	FeS assembly SUF system protein	2.47988	8.98186	1
ZMO1772	ZMO1_ZMO1772	NAD(P)H quinone oxidoreductase PIG3 family	2.45117	8.58422	1
ZMO1920	ZMO1_ZMO1920	hypothetical protein	2.42405	7.14755	1
ZMO0674	ZMO1_ZMO0674	hypothetical protein	2.4176	9.43022	1
ZMO1697	ZMO1_ZMO1697	HxlR family transcriptional regulator	2.37209	8.30647	1
ZMO1335	wrbA	flavoprotein WrbA	2.36833	9.50365	1
ZMO0429	ZMO1_ZMO0429	iron-sulfur cluster assembly accessory protein	2.35473	9.10957	1
pZYM32_009	ZMO1_ZMOp32x009	SinI-like DNA-binding domain protein	2.3513	8.31764	1
pZYM32_008	ZMO1_ZMOp32x008	PIN domain protein	2.33638	8.18076	1
ZMO1743	apaH2	bis(5'nucleosyl)-tetraphosphatase ApaH	2.33407	9.00014	1
ZMO1885	ZMO1_ZMO1885	NADH:flavin oxidoreductase	2.32462	7.05796	1
ZMO1696	ZMO1_ZMO1696	putative NADPH:quinone reductase-related Zn-dependent oxidoreductase	2.32196	12.9431	1
ZMO0254	cyaB	type I secretion system ATPase	2.32172	9.17472	1
ZMO1848	ZMO1_ZMO1848	iron ABC transporter permease	2.30218	4.86866	1
pZYM36_042	ZMO1_ZMOp36x042	putative ATPase terminase subunit protein	2.28366	7.41434	1
ZMO1205	ZMO1_ZMO1205	hypothetical protein	2.27918	8.06676	1
pZYM36_016	ZMO1_ZMOp36x016	phage P2 GpU family protein	2.23697	12.5402	1
pZYM33_024	ZMO1_ZMOp33x024	IS4-like transposase	2.22627	8.61842	1
pZYM36_026	ZMO1_ZMOp36x026	hypothetical protein	2.22288	4.85915	1
ZMO0319	ZMO1_ZMO0319	WGR domain protein	2.21367	6.98896	1
ZMO1284	sldC	sorbitol dehydrogenase cytochrome c subunit	2.19757	7.99645	1
ZMO1007	ZMO1_ZMO1007	UPF0187 domain-containing protein	2.18505	8.27163	1
ZMO1380	ZMO1_ZMO1380	AraC family transcriptional regulator	2.17595	3.2778	1
ZMO1750	ZMO1_ZMO1750	inhibitor I42 domain-containing protein	2.17408	7.17315	1
[truncated: 698 more rows]

## Sheet: Table S4_X15vsX5
Table S4: List of all the significantly differentially expressed genes in the three strains in response to the different sugar media. Gene expression levels colored in red or green indicate the up-regulated and down-regulated respectively. P-value is -log10(p-value).
[truncated: 81 more rows]

[truncated: 9 more sheets: Table S4_X5vsG5_8b, Table S4_X5vsG5_S38, Table S4_X5vsG5_S8, Table S4_X15vsG5_8b, Table S4_X15vsG5_S38, Table S4_X15vsG5_S8, Table S4_X15vsX5_8b, Table S4_X15vsX5_S38, Table S4_X15vsX5_S8]
