# Supplementary material for: Development and characterization of efficient xylose utilization strains of Zymomonas mobilis
Source: Biotechnol Biofuels. 2021 Dec 4;14:231. doi: 10.1186/s13068-021-02082-x (PMC8645129; doi:10.1186/s13068-021-02082-x)
Supplement: Supplementary file 4 — Additional file 4: Table S5. List of all the significantly differentially expressed genes of different strains comparison in different sugar media. [file 13068_2021_2082_MOESM4_ESM.xlsx]

## Sheet: Table S5
Table S5: List of all the significantly differentially expressed genes of different strains comparison in different sugar media. Gene expression levels colored in red or green indicate the up-regulated and down-regulated respectively. P-value is -log10(p-value).
Locus_tag	Gene_name	Product	S38vs8b	P-value (S38vs8b)	Sig Index (S38vs8b)	(S38vs8b)_RMG5	P-value (S38vs8b)_RMG5	Sig Index (S38vs8b)_RMG5	(S38vs8b)_RMX5	P-value (S38vs8b)_RMX5	Sig Index (S38vs8b)_RMX5	(S38vs8b)_RMX15	P-value (S38vs8b)_RMX15	Sig Index (S38vs8b)_RMX15	S38vsS8	P-value (S38vsS8)	Sig Index (S38vsS8)	(S38vsS8)_RMG5	P-value (S38vsS8)_RMG5	Sig Index (S38vsS8)_RMG5	(S38vsS8)_RMX5	P-value (S38vsS8)_RMX5	Sig Index (S38vsS8)_RMX5	(S38vsS8)_RMX15	P-value (S38vsS8)_RMX15	Sig Index (S38vsS8)_RMX15	S8vs8b	P-value (S8vs8b)	Sig Index (S8vs8b)	(S8vs8b)_RMG5	P-value (S8vs8b)_RMG5	Sig Index (S8vs8b)_RMG5	(S8vs8b)_RMX5	P-value (S8vs8b)_RMX5	Sig Index (S8vs8b)_RMX5	(S8vs8b)_RMX15	P-value (S8vs8b)_RMX15	Sig Index (S8vs8b)_RMX15
pZYM32_012	ZMO1_ZMOp32x012	hypothetical protein	0.147329	0.300943	0	-0.511136	0.714575	0	0.455135	0.616615	0	0.497987	0.691268	0	0.166471	0.348998	0	-0.49439	0.684924	0	-0.125798	0.132506	0	1.1196	1.88311	1	-0.0191422	0.0318589	0	-0.0167461	0.0158177	0	0.580934	0.841047	0	-0.621614	0.916615	0
pZYM32_013	ZMO1_ZMOp32x013	hypothetical protein	0.36675	0.555616	0	-1.05161	1.05356	0	0.516209	0.428483	0	1.63566	1.80508	1	-0.186199	0.242342	0	-1.36933	1.46148	0	0.434002	0.346109	0	0.376731	0.291614	0	0.552949	0.936036	0	0.317715	0.2381	0	0.0822066	0.0532651	0	1.25893	1.31873	0
pZYM32_015	ZMO1_ZMOp32x015	Azospirillum phage Cd Gp10 family protein	-0.732203	1.82208	1	-0.199985	0.188491	0	-0.717993	0.90612	0	-1.27863	1.83941	1	-0.297611	0.59459	0	-0.464366	0.521175	0	-0.031775	0.0260354	0	-0.396693	0.428045	0	-0.434592	0.962104	0	0.264381	0.26137	0	-0.686218	0.855454	0	-0.881939	1.17446	0
pZYM32_025	ZMO1_ZMOp32x025	Type III restriction endonuclease subunit R	1.41757	4.6694	1	1.62932	3.32412	1	1.17118	2.39624	1	1.45222	2.9821	1	0.83651	2.97546	1	0.763437	1.46877	0	0.734045	1.40026	0	1.01205	2.04261	1	0.581063	2.02989	1	0.865883	1.7072	1	0.437137	0.729484	0	0.440168	0.73593	0
pZYM32_026	ZMO1_ZMOp32x026	hypothetical protein	0.692014	6.05579	1	-0.121341	0.581278	0	1.06034	5.60641	1	1.13704	5.86164	1	0.670636	5.94011	1	0.072457	0.306955	0	0.784913	4.53916	1	1.15454	5.91775	1	0.0213779	0.140521	0	-0.193798	1.05337	0	0.27543	1.62324	1	-0.0174986	0.0620409	0
pZYM32_027	ZMO1_ZMOp32x027	hypothetical protein	0.506927	2.53688	1	-0.582248	1.60039	1	0.905435	2.6188	1	1.19759	3.43001	1	0.634506	3.16892	1	0.179372	0.366615	0	0.69634	1.97113	1	1.02781	2.97242	1	-0.127579	0.474687	0	-0.76162	2.17862	1	0.209095	0.443068	0	0.169787	0.342812	0
pZYM32_028	ZMO1_ZMOp32x028	Type I restriction endonuclease HsdS	0.64969	3.98417	1	-0.437915	1.50853	0	1.38974	4.69988	1	0.997241	3.59424	1	0.947234	5.287	1	0.237229	0.699196	0	1.2576	4.35619	1	1.34687	4.59123	1	-0.297544	1.8289	1	-0.675143	2.46581	1	0.132142	0.336575	0	-0.349631	1.14328	0
pZYM32_029	ZMO1_ZMOp32x029	Type IV restriction endonuclease Mrr	0.752737	4.76109	1	-0.361856	1.32017	0	1.22039	4.5319	1	1.39967	5.01076	1	1.00207	5.78642	1	0.223811	0.720135	0	1.01048	3.89823	1	1.77192	5.86226	1	-0.249334	1.63544	1	-0.585667	2.31131	1	0.209907	0.663722	0	-0.372243	1.36689	0
pZYM32_030	ZMO1_ZMOp32x030	hypothetical protein	1.37792	2.28546	1	1.3448	1.16236	0	1.63927	1.4834	0	1.14969	0.954045	0	1.31194	2.16624	1	0.654732	0.467551	0	1.77854	1.63573	1	1.50255	1.33384	0	0.0659795	0.0632245	0	0.690072	0.499356	0	-0.139273	0.0781348	0	-0.35286	0.221187	0
pZYM33_002	ZMO1_ZMOp33x002	putative Zeta toxin-like kinase	0.669629	4.40356	1	-0.135769	0.39078	0	1.00755	3.93266	1	1.13711	4.33626	1	0.517502	3.55697	1	0.0946216	0.252544	0	0.766113	3.07897	1	0.691773	2.78664	1	0.152127	0.901675	0	-0.23039	0.760086	0	0.241434	0.806778	0	0.445336	1.72298	1
pZYM33_003	ZMO1_ZMOp33x003	CopG family transcriptional regulator	-0.349488	1.2311	0	-0.999706	2.22211	1	0.260634	0.424927	0	-0.309392	0.526504	0	-0.127443	0.346362	0	-0.132837	0.18959	0	0.335416	0.582987	0	-0.584907	1.17958	0	-0.222045	0.693518	0	-0.866868	1.89417	1	-0.0747812	0.0994768	0	0.275515	0.455307	0
pZYM33_004	ZMO1_ZMOp33x004	CobQ/CobB/MinD/ParA nucleotide binding domain protein	-0.365039	2.61913	1	-1.01232	4.04307	1	0.232321	0.796889	0	-0.315113	1.17178	0	-0.0430062	0.197358	0	-0.32659	1.2252	0	0.570023	2.34924	1	-0.372451	1.44019	0	-0.322033	2.29499	1	-0.685734	2.84275	1	-0.337702	1.27711	0	0.0573377	0.146344	0
pZYM33_008	ZMO1_ZMOp33x008	LysR family transcription regulator	-0.260537	1.4844	0	-1.51213	4.84325	1	0.0784121	0.172747	0	0.652109	2.26841	1	-0.131675	0.6294	0	-1.10287	3.77717	1	0.334977	1.02582	0	0.37287	1.17366	0	-0.128863	0.612403	0	-0.409262	1.31744	0	-0.256565	0.731025	0	0.279239	0.814257	0
pZYM33_021	ZMO1_ZMOp33x021	alcohol dehydrogenase-like protein	-0.390659	2.35861	1	-0.797681	2.79639	1	-0.00938087	0.018001	0	-0.364913	1.14138	0	0.521085	3.15269	1	-0.0862972	0.19271	0	0.61489	2.12512	1	1.03466	3.5713	1	-0.911743	4.9936	1	-0.711384	2.48709	1	-0.62427	2.16099	1	-1.39958	4.57146	1
pZYM33_028	ZMO1_ZMOp33x028	winged helix-turn-helix DNA-binding domain protein	-0.143052	1.27236	0	-1.18947	5.68041	1	0.513381	2.89134	1	0.246932	1.26701	0	0.0841812	0.650759	0	-0.637848	3.5419	1	0.318447	1.72309	1	0.571944	3.20705	1	-0.227233	2.19231	1	-0.551621	3.09945	1	0.194934	0.941523	0	-0.325013	1.76474	1
pZYM33_030	ZMO1_ZMOp33x030	hypothetical protein	0.455722	1.64386	1	-0.553931	1.06404	0	0.858914	1.81508	1	1.06218	2.30277	1	0.547395	2.03185	1	-0.334348	0.560611	0	0.542391	1.03617	0	1.43414	3.1226	1	-0.091673	0.225902	0	-0.219582	0.332708	0	0.316522	0.523205	0	-0.371959	0.641635	0
pZYM33_032	ZMO1_ZMOp33x032	hypothetical protein	0.478997	0.987103	0	1.13122	1.45171	0	0.390134	0.381246	0	-0.0843619	0.0666569	0	0.727152	1.65138	1	1.49273	2.01021	1	0.948173	1.16771	0	-0.25945	0.233354	0	-0.248155	0.429731	0	-0.361513	0.347269	0	-0.558039	0.596327	0	0.175088	0.148329	0
pZYM33_035	ZMO1_ZMOp33x035	hypothetical protein	0.344026	1.41165	0	-0.536144	1.23951	0	0.940189	2.38478	1	0.628031	1.50462	0	0.278078	1.08405	0	-0.493546	1.1178	0	1.09241	2.78475	1	0.235371	0.438274	0	0.0659475	0.184395	0	-0.0425982	0.0621799	0	-0.152219	0.257957	0	0.39266	0.83689	0
pZYM33_038	ZMO1_ZMOp33x038	Lambda repressor-like transcriptional regulator	0.416309	1.67561	1	-0.22852	0.398122	0	0.435476	0.898062	0	1.04197	2.52649	1	0.567589	2.37616	1	0.0789601	0.115181	0	0.696502	1.6081	1	0.927304	2.231	1	-0.151279	0.471874	0	-0.30748	0.57703	0	-0.261027	0.469632	0	0.114669	0.175282	0
pZYM36_006	ZMO1_ZMOp36x006	baseplate assembly protein J	-0.775722	3.31814	1	-0.49505	1.08831	0	-0.701208	1.66723	1	-1.13091	2.81354	1	-0.497958	2.1144	1	-0.365128	0.739637	0	-0.658953	1.54822	0	-0.469792	1.0188	0	-0.277764	1.04985	0	-0.129922	0.208089	0	-0.0422553	0.0600753	0	-0.661116	1.55432	0
pZYM36_007	ZMO1_ZMOp36x007	tail protein I	-0.892681	3.36941	1	-0.382248	0.669887	0	-0.973125	2.10741	1	-1.32267	2.90671	1	-0.540989	2.02014	1	-0.328977	0.553885	0	-0.754027	1.56897	1	-0.539962	1.03898	0	-0.351692	1.20855	0	-0.0532714	0.0673952	0	-0.219098	0.334503	0	-0.782707	1.64036	1
pZYM36_010	ZMO1_ZMOp36x010	phage baseplate assembly protein V/Gp45	-0.857729	3.61269	1	-0.392964	0.806272	0	-0.808096	1.95256	1	-1.37213	3.36491	1	-0.456032	1.9024	1	-0.330169	0.646052	0	-0.679415	1.59498	1	-0.358512	0.717375	0	-0.401697	1.64074	1	-0.0627951	0.0913712	0	-0.128681	0.204414	0	-1.01362	2.50122	1
pZYM36_011	ZMO1_ZMOp36x011	tail sheath protein	-0.854852	3.44825	1	-0.379594	0.724751	0	-0.829978	1.90334	1	-1.35498	3.17821	1	-0.474298	1.88108	1	-0.362365	0.683161	0	-0.73747	1.65857	1	-0.323058	0.590532	0	-0.380554	1.44953	0	-0.017228	0.0223135	0	-0.0925083	0.132693	0	-1.03193	2.42038	1
pZYM36_012	ZMO1_ZMOp36x012	tail tube protein	-0.689972	3.15238	1	-0.386316	0.860074	0	-0.603603	1.50116	0	-1.08	2.85866	1	-0.3062	1.28154	0	-0.31069	0.651832	0	-0.499317	1.18905	0	-0.108592	0.1817	0	-0.383772	1.68435	1	-0.0756258	0.120756	0	-0.104286	0.173458	0	-0.971406	2.56791	1
pZYM36_014	ZMO1_ZMOp36x014	putative phage protein	0.0747862	0.0539316	0	1.64108	0.89062	0	-0.443783	0.229114	0	-0.972938	0.595971	0	1.3521	1.74214	1	4.23257	3.16492	1	0.803635	0.469454	0	-0.979905	0.601329	0	-1.27731	1.49337	0	-2.59149	1.55107	0	-1.24742	0.814298	0	0.00696749	0.00296941	0
pZYM36_015	ZMO1_ZMOp36x015	phage tail tape measure protein	-0.68631	3.25563	1	-0.324863	0.725668	0	-0.65785	1.74354	1	-1.07622	2.96214	1	-0.295884	1.29028	0	-0.201811	0.398743	0	-0.318496	0.707615	0	-0.367346	0.848573	0	-0.390425	1.80049	1	-0.123052	0.21996	0	-0.339354	0.76713	0	-0.70887	1.90108	1
pZYM36_018	ZMO1_ZMOp36x018	hypothetical protein	0.904612	4.82416	1	0.696904	2.33162	1	0.783745	2.63741	1	1.23319	4.0079	1	0.593591	3.42587	1	0.423218	1.3054	0	0.717623	2.40573	1	0.639931	2.12435	1	0.311021	1.74561	1	0.273686	0.753344	0	0.0661223	0.135961	0	0.593255	1.95113	1
pZYM36_026	ZMO1_ZMOp36x026	hypothetical protein	0.243683	0.423972	0	0.938402	1.16327	0	-0.254187	0.229766	0	0.0468349	0.0361722	0	0.356242	0.68376	0	1.33971	1.7909	1	0.176279	0.15071	0	-0.447263	0.455668	0	-0.112558	0.168984	0	-0.401307	0.398315	0	-0.430466	0.434465	0	0.494098	0.51618	0
pZYM36_033	ZMO1_ZMOp36x033	zinc finger Ogr/Delta-type transcriptional activator	0.0398621	0.124733	0	0.291607	0.700661	0	1.18109	3.48274	1	-1.35311	3.91729	1	0.185837	0.794542	0	-0.0852221	0.158038	0	1.15806	3.42163	1	-0.515331	1.43377	0	-0.145975	0.584614	0	0.376829	0.970751	0	0.0230293	0.0384546	0	-0.837782	2.4947	1
pZYM36_034	ZMO1_ZMOp36x034	Azospirillum phage Cd Gp10 family protein	-0.0505881	0.11688	0	0.489137	0.927439	0	0.724147	1.51105	0	-1.36505	3.02392	1	0.102648	0.263039	0	0.143872	0.205073	0	0.805725	1.71587	1	-0.641654	1.30368	0	-0.153236	0.428181	0	0.345265	0.595608	0	-0.0815782	0.108011	0	-0.723394	1.50915	0
pZYM36_035	ZMO1_ZMOp36x035	Azospirillum phage Cd Gp10 family protein	0.13647	0.24765	0	0.63286	0.839891	0	1.29569	2.01471	1	-1.51914	2.39834	1	0.160557	0.300686	0	0.30927	0.342001	0	0.894704	1.29858	0	-0.722302	0.993353	0	-0.0240871	0.0369543	0	0.32359	0.361441	0	0.400989	0.4713	0	-0.796839	1.1242	0
pZYM36_045	ZMO1_ZMOp36x045	bacteriophage P2 GpM family protein	-0.340201	1.0765	0	0.0877473	0.108558	0	-0.492718	0.858247	0	-0.615632	1.13738	0	-0.052404	0.112685	0	-0.244348	0.355486	0	-0.299496	0.457087	0	0.386632	0.630447	0	-0.287797	0.87103	0	0.332095	0.520238	0	-0.193222	0.267753	0	-1.00226	2.03869	1
pZYM36_047	ZMO1_ZMOp36x047	phage tail protein X-like	-0.240226	0.555668	0	0.820174	1.3101	0	-1.01865	1.70182	1	-0.522201	0.741313	0	0.0316861	0.0543514	0	0.52374	0.744095	0	-0.51867	0.734938	0	0.0899891	0.0923216	0	-0.271912	0.650068	0	0.296435	0.364324	0	-0.499982	0.701402	0	-0.61219	0.907541	0
pZYM39_001	ZMO1_ZMOp39x001	hypothetical protein	-0.233333	0.454844	0	0.952962	1.34211	0	-0.0894084	0.0795922	0	-1.56355	2.37927	1	0.1596	0.285785	0	1.17479	1.72632	1	0.745534	0.98752	0	-1.44153	2.17882	1	-0.392934	0.879674	0	-0.221832	0.220211	0	-0.834943	1.13894	0	-0.122025	0.111734	0
pZYM39_002	ZMO1_ZMOp39x002	hypothetical protein	-1.54279	1.7372	1	-2.09509	1.14184	0	-1.17328	0.721304	0	-1.36001	0.865243	0	-1.88029	2.13308	1	-0.679213	0.367989	0	-2.20086	1.21033	0	-2.76078	1.95042	1	0.337493	0.258822	0	-1.41588	0.708237	0	1.02758	0.476456	0	1.40078	0.897104	0
pZYM39_017	ZMO1_ZMOp39x017	hypothetical protein	0.318847	0.502819	0	0.267973	0.2094	0	-0.0166485	0.0109664	0	0.705217	0.685002	0	0.866827	1.75324	1	0.521986	0.468546	0	2.0488	2.47745	1	0.0296916	0.0197473	0	-0.547979	0.999278	0	-0.254013	0.196785	0	-2.06545	2.49857	1	0.675525	0.64856	0
pZYM39_018	ZMO1_ZMOp39x018	secreted lipase	0.42365	1.85984	1	-0.91849	2.38618	1	0.954932	2.48637	1	1.23451	3.20795	1	0.4484	1.98442	1	-0.542312	1.29497	0	1.01132	2.63869	1	0.876192	2.26826	1	-0.0247502	0.0642127	0	-0.376178	0.816914	0	-0.0563886	0.0861992	0	0.358316	0.767849	0
pZYM39_023	ZMO1_ZMOp39x023	P-loop containing nucleoside triphosphate hydrolase domain protein	0.622744	1.66976	1	1.06767	1.64971	1	0.513517	0.661033	0	0.287044	0.320368	0	0.35995	0.846142	0	0.506333	0.649309	0	0.27947	0.310171	0	0.294046	0.329873	0	0.262794	0.567338	0	0.561337	0.740314	0	0.234046	0.250869	0	-0.00700165	0.0061254	0
pZYM39_025	ZMO1_ZMOp39x025	ParG family protein	-0.826937	2.17647	1	-1.09622	1.60084	1	-0.654184	0.842318	0	-0.73041	0.968876	0	-0.543309	1.33037	0	-0.552843	0.679877	0	0.0682697	0.0599926	0	-1.14535	1.6863	1	-0.283628	0.585272	0	-0.543374	0.665109	0	-0.722454	0.955522	0	0.414944	0.47327	0
pZYM39_029	ZMO1_ZMOp39x029	hypothetical protein	-0.685512	1.75447	1	-0.463066	0.541638	0	-0.574869	0.712476	0	-1.0186	1.46153	0	-0.447521	1.04149	0	-0.260428	0.267134	0	0.125161	0.115317	0	-1.2073	1.7889	1	-0.237991	0.468061	0	-0.202638	0.19892	0	-0.70003	0.915436	0	0.188696	0.183201	0
pZYM39_033	ZMO1_ZMOp39x033	hypothetical protein	0.206607	0.749934	0	-0.844114	2.13667	1	-0.0353282	0.0513696	0	1.49926	3.75905	1	0.399439	1.7021	1	-0.416944	0.910913	0	-0.219255	0.404708	0	1.83452	4.4295	1	-0.192832	0.686891	0	-0.42717	0.93936	0	0.183927	0.326345	0	-0.335254	0.690186	0
ZMO0003	cysC	adenylyl-sulfate kinase	0.349962	0.501983	0	1.58492	1.67214	1	-0.0585442	0.0360428	0	-0.476495	0.3723	0	0.328555	0.463847	0	1.06783	1.02927	0	0.343169	0.25059	0	-0.425337	0.324119	0	0.0214072	0.0225045	0	0.517093	0.411778	0	-0.401713	0.302482	0	-0.0511585	0.0313425	0
ZMO0005	cysD	sulfate adenylyltransferase small subunit	0.547666	0.881964	0	1.90381	2.05705	1	-0.304231	0.216607	0	0.0434205	0.0263716	0	0.349798	0.499518	0	1.29413	1.30308	0	-0.321281	0.2309	0	0.0765508	0.0475157	0	0.197867	0.249178	0	0.609682	0.503467	0	0.0170501	0.0101746	0	-0.0331304	0.0199847	0
ZMO0006	cysG1	siroheme synthase CysG	0.940068	2.80328	1	2.51629	4.14854	1	0.102854	0.105445	0	0.201059	0.225433	0	0.638938	1.84813	1	1.60476	2.76282	1	0.117279	0.121903	0	0.194774	0.217206	0	0.30113	0.728845	0	0.911531	1.46878	0	-0.0144253	0.0135279	0	0.00628468	0.00584336	0
ZMO0009	cysJ	sulfite reductase (NADPH) flavoprotein alpha chain	0.414359	0.711352	0	1.63296	1.95872	1	-0.305541	0.247769	0	-0.0843433	0.0591105	0	0.399896	0.679918	0	1.16435	1.31011	0	-0.353314	0.294645	0	0.388651	0.330626	0	0.014463	0.0168103	0	0.468609	0.415939	0	0.0477733	0.0326029	0	-0.472994	0.420766	0
ZMO0015	hrcA	heat-inducible transcription repressor HrcA	1.18586	5.95597	1	1.02121	3.5405	1	1.24996	4.19777	1	1.28641	4.29461	1	1.01143	5.37604	1	0.738429	2.59435	1	1.21988	4.11632	1	1.07597	3.70606	1	0.174434	0.903018	0	0.28278	0.830127	0	0.0300767	0.0604751	0	0.210446	0.570312	0
ZMO0016	grpE	GrpE protein	0.889343	6.65044	1	0.523569	2.95746	1	1.0298	5.1724	1	1.11466	5.45703	1	0.807064	6.28796	1	0.50972	2.88083	1	0.996151	5.05412	1	0.915321	4.75611	1	0.082279	0.634928	0	0.0138484	0.0440366	0	0.0336476	0.114099	0	0.199341	0.972837	0
ZMO0017	ZMO1_ZMO0017	RsmB-like methyltransferase	1.38488	7.16748	1	1.09697	4.32694	1	1.36729	5.09319	1	1.69037	5.86048	1	1.23065	6.72219	1	0.981591	3.95592	1	1.11805	4.39163	1	1.59231	5.64193	1	0.154229	0.956984	0	0.115379	0.333469	0	0.249245	0.876376	0	0.0980632	0.274124	0
ZMO0020	ZMO1_ZMO0020	LUD domain-containing protein	-0.579786	5.68474	1	-1.02524	5.76041	1	-0.438682	2.92912	1	-0.27544	1.77504	1	-0.476484	4.97923	1	-0.570338	3.72793	1	-0.419406	2.80196	1	-0.439707	2.93581	1	-0.103302	1.04811	0	-0.454898	3.03403	1	-0.0192754	0.074606	0	0.164267	0.940707	0
ZMO0021	ykgF	iron-sulfur cluster-binding protein YkgF	-0.704036	5.42312	1	-1.17503	5.28957	1	-0.50406	2.57702	1	-0.433018	2.19169	1	-0.438996	3.79662	1	-0.539427	2.7614	1	-0.460033	2.34046	1	-0.317527	1.53245	0	-0.26504	2.33516	1	-0.635603	3.23644	1	-0.0440271	0.13783	0	-0.115491	0.43032	0
ZMO0022	ZMO1_ZMO0022	Fe-S oxidoreductase	-0.595689	5.31944	1	-1.06363	5.42908	1	-0.349025	2.0111	1	-0.374407	2.17466	1	-0.405196	3.98659	1	-0.541208	3.16922	1	-0.20061	1.03041	0	-0.47377	2.78518	1	-0.190493	1.8865	1	-0.522426	3.06478	1	-0.148416	0.70263	0	0.0993635	0.423924	0
ZMO0029	ZMO1_ZMO0029	Sel1 domain protein repeat-containing protein	-0.546739	4.06685	1	-0.268383	1.05107	0	-0.504552	2.23019	1	-0.867281	3.77914	1	-0.40067	3.09017	1	-0.277602	1.09671	0	0.119554	0.379176	0	-1.04396	4.39484	1	-0.146069	0.975524	0	0.00921845	0.0226377	0	-0.624107	2.78596	1	0.176681	0.618027	0
ZMO0050	ZMO1_ZMO0050	LysR family transcriptional regulator	0.0609495	0.165599	0	0.373548	0.770487	0	0.38328	0.796136	0	-0.573979	1.32373	0	-0.296473	1.1528	0	-0.69321	1.66294	1	-0.218437	0.392202	0	0.02223	0.0309818	0	0.357422	1.45201	0	1.06676	2.67783	1	0.601717	1.40259	0	-0.596209	1.38692	0
ZMO0055	ZMO1_ZMO0055	anion permerase	1.42523	2.75207	1	4.34431	4.52691	1	-0.373104	0.280247	0	0.304483	0.220334	0	0.798886	1.43852	0	2.3847	2.65736	1	0.061812	0.0385481	0	-0.0498582	0.0308464	0	0.626342	1.06374	0	1.9596	2.15691	1	-0.434916	0.337207	0	0.354341	0.26351	0
ZMO0068	ZMO1_ZMO0068	Sel1 domain protein repeat-containing protein	-0.984156	4.86875	1	-1.02693	3.2043	1	-0.866496	2.71586	1	-1.05904	3.29723	1	-0.587656	3.17773	1	-0.725537	2.25404	1	-0.612696	1.86528	1	-0.424737	1.19984	0	-0.3965	2.12209	1	-0.301396	0.777581	0	-0.253801	0.624909	0	-0.634302	1.94078	1
ZMO0069	ZMO1_ZMO0069	major tail tube protein	-0.625841	2.05172	1	-1.54088	2.96639	1	-0.195252	0.24867	0	-0.141394	0.170849	0	-0.358635	1.04981	0	-0.682839	1.18219	0	-0.00131965	0.00136622	0	-0.391745	0.584615	0	-0.267207	0.72244	0	-0.858039	1.56396	1	-0.193932	0.246683	0	0.250351	0.335096	0
ZMO0073	ZMO1_ZMO0073	CBS domain-containing protein	0.504721	2.89021	1	-0.327829	0.926288	0	0.709022	2.32956	1	1.13297	3.67419	1	0.42743	2.43932	1	0.00412701	0.00738354	0	0.357222	1.03265	0	0.920941	3.04031	1	0.0772908	0.302034	0	-0.331956	0.941108	0	0.3518	1.0129	0	0.212029	0.532682	0
ZMO0084	cheX	chemotaxis protein CheX	0.532406	3.02573	1	0.167926	0.395135	0	0.801252	2.63124	1	0.628039	2.02443	1	0.439225	2.49356	1	0.027118	0.05045	0	0.215555	0.539556	0	1.075	3.48862	1	0.0931807	0.376299	0	0.140808	0.318599	0	0.585697	1.86986	1	-0.446963	1.35484	0
ZMO0085	mcp	methyl-accepting chemotaxis sensory transducer	-0.626811	4.31266	1	0.101785	0.288741	0	-1.17075	4.57065	1	-0.811465	3.37003	1	-0.392319	2.84679	1	0.355132	1.37649	0	-0.576951	2.40662	1	-0.955136	3.88661	1	-0.234492	1.6188	1	-0.253347	0.90176	0	-0.593801	2.48089	1	0.143671	0.440053	0
ZMO0101	ZMO1_ZMO0101	NAD-dependent epimerase/dehydratase	-0.326554	3.44976	1	-1.23883	6.16338	1	0.184791	0.987015	0	0.074371	0.315282	0	-0.271816	2.90298	1	-0.707608	4.1736	1	-0.231242	1.30683	0	0.123402	0.59086	0	-0.0547382	0.424543	0	-0.531217	3.25764	1	0.416034	2.56239	1	-0.0490314	0.192648	0
ZMO0102	ZMO1_ZMO0102	hypothetical protein	-1.12972	2.71611	1	-1.32005	1.76655	1	-0.622625	0.694329	0	-1.44647	1.9627	1	-1.09297	2.62613	1	-1.25327	1.66199	1	-0.698744	0.804145	0	-1.32689	1.77722	1	-0.0367491	0.0500031	0	-0.0667873	0.0526014	0	0.0761192	0.0604081	0	-0.119579	0.098241	0
ZMO0105	leuC	3-isopropylmalate dehydratase large subunit	-0.0184923	0.120737	0	0.169283	0.897961	0	0.134008	0.666992	0	-0.358767	2.21927	1	0.373881	3.92339	1	0.0191023	0.0687906	0	0.320216	1.95507	1	0.782325	4.55939	1	-0.392373	4.08262	1	0.15018	0.771064	0	-0.186208	1.01324	0	-1.14109	5.90841	1
ZMO0106	leuD	3-isopropylmalate dehydratase small subunit	0.0357976	0.265376	0	0.248417	1.49466	0	0.293056	1.81784	1	-0.434081	2.78215	1	0.32619	3.56604	1	-0.0628766	0.269836	0	0.400852	2.56542	1	0.640595	3.97055	1	-0.290393	3.20852	1	0.311294	1.94833	1	-0.107796	0.522851	0	-1.07468	5.78092	1
ZMO0112	ZMO1_ZMO0112	hypothetical protein	-0.443645	2.37483	1	-0.109321	0.22047	0	-0.106864	0.214689	0	-1.11475	3.42698	1	-0.146262	0.61641	0	-0.0516941	0.0947519	0	-0.00823993	0.0139507	0	-0.378851	1.02786	0	-0.297383	1.50384	0	-0.0576272	0.106727	0	-0.0986241	0.195571	0	-0.735898	2.26686	1
ZMO0113	pabB	aminodeoxychorismate synthase component 1 PabB	-0.732757	3.50536	1	-1.5492	4.15099	1	-0.668171	1.80838	1	0.0191024	0.0296272	0	-0.361335	1.67501	1	-0.666477	1.80306	1	-0.366465	0.863123	0	-0.051063	0.0834615	0	-0.371422	1.73018	1	-0.882726	2.46238	1	-0.301705	0.673889	0	0.0701655	0.118183	0
ZMO0114	trpGD	glutamine amidotransferase of anthranilate synthase	-0.701693	4.60296	1	-1.47746	5.29187	1	-0.616683	2.50639	1	-0.0109371	0.0245625	0	-0.415488	2.93016	1	-0.61375	2.49391	1	-0.310213	1.12411	0	-0.322502	1.18011	0	-0.286205	1.97537	1	-0.863709	3.47623	1	-0.306471	1.10712	0	0.311565	1.13026	0
ZMO0122	ZMO1_ZMO0122	hypothetical protein	-0.311113	2.77159	1	0.480956	2.46604	1	-0.106439	0.391265	0	-1.30786	5.69445	1	-0.480628	4.10947	1	-0.534768	2.75044	1	0.184242	0.78055	0	-1.09136	5.04271	1	0.169515	1.40166	0	1.01572	4.78963	1	-0.29068	1.38458	0	-0.216498	0.958243	0
ZMO0133	ZMO1_ZMO0133	Sel1 domain protein repeat-containing protein	0.697235	4.20377	1	0.0603619	0.134238	0	0.894941	3.24571	1	1.1364	4.0014	1	0.83808	4.836	1	0.205645	0.579871	0	1.06065	3.77638	1	1.24795	4.31448	1	-0.140846	0.720291	0	-0.145283	0.375829	0	-0.165708	0.44221	0	-0.111546	0.272884	0
ZMO0134	ZMO1_ZMO0134	Sel1 domain protein repeat-containing protein	0.0375797	0.0661258	0	-0.488826	0.693948	0	-0.490843	0.697592	0	1.09241	1.87668	1	0.0700376	0.130341	0	-0.25854	0.313809	0	0.602516	0.905512	0	-0.133863	0.145573	0	-0.0324579	0.0565931	0	-0.230286	0.273068	0	-1.09336	1.87856	1	1.22627	2.13809	1
ZMO0153	yebC	YebC/PmpR family DNA-binding regulatory protein	0.841817	5.12442	1	0.535928	2.07649	1	1.05664	4.01575	1	0.93288	3.61262	1	0.504678	3.40923	1	0.0918675	0.237531	0	0.465132	1.7662	1	0.957036	3.69394	1	0.337139	2.28196	1	0.44406	1.67262	1	0.591512	2.31392	1	-0.024156	0.0540622	0
ZMO0157	lhdA	lactate dehydrogenase LdhA	-0.335626	1.89295	1	-1.33162	4.24333	1	-0.0655253	0.133656	0	0.390269	1.17136	0	-0.122348	0.540332	0	-0.618064	2.02938	1	-0.0466997	0.0919776	0	0.29772	0.831978	0	-0.213278	1.09344	0	-0.713557	2.37551	1	-0.0188256	0.0351167	0	0.0925482	0.19802	0
ZMO0174	ZMO1_ZMO0174	putative SnoaL-like polynucleotide cyclase	0.495042	5.57501	1	0.632667	4.49836	1	0.999061	6.1359	1	-0.146602	0.957681	0	0.672043	6.70575	1	0.511783	3.79087	1	1.30442	7.13506	1	0.199929	1.41043	0	-0.177001	2.31114	1	0.120884	0.749364	0	-0.305355	2.30123	1	-0.346531	2.62899	1
ZMO0184	ZMO1_ZMO0184	hypothetical protein	0.942586	4.40617	1	1.53347	4.19424	1	0.838438	2.38956	1	0.455846	1.17075	0	0.498102	2.46294	1	0.549227	1.47285	0	0.458419	1.179	0	0.48666	1.26998	0	0.444484	2.17879	1	0.984246	2.81873	1	0.380019	0.930828	0	-0.0308141	0.0499331	0
ZMO0189	sdaA	L-serine dehydratase 1	-0.0860639	0.201047	0	-1.12083	2.34516	1	0.325064	0.516568	0	0.537572	0.978002	0	-0.024575	0.0507397	0	-0.723177	1.41547	0	0.178484	0.248284	0	0.470968	0.826758	0	-0.0614889	0.137014	0	-0.39765	0.666567	0	0.14658	0.197164	0	0.0666037	0.0817632	0
ZMO0203	pbrR	MerR family transcriptional regulator	0.595132	2.20965	1	0.77462	1.59224	1	0.844293	1.76271	1	0.166483	0.236602	0	0.347288	1.1682	0	-0.46395	0.841377	0	0.929603	1.96926	1	0.576212	1.10696	0	0.247844	0.762158	0	1.23857	2.68258	1	-0.0853102	0.110537	0	-0.409729	0.718248	0
ZMO0208	ZMO1_ZMO0208	GCN5-related N-acetyltransferase	-0.17613	1.04765	0	1.19357	4.40586	1	-0.579768	2.25035	1	-1.14219	4.25663	1	-0.119885	0.642656	0	0.259971	0.855393	0	0.0204816	0.0451794	0	-0.640107	2.50114	1	-0.0562453	0.252886	0	0.933597	3.59708	1	-0.60025	2.33638	1	-0.502083	1.91662	1
ZMO0209	rpmA	ribosomal protein L27	0.245466	1.93294	1	1.27365	5.24169	1	-0.0326123	0.0892266	0	-0.504644	2.33697	1	0.238414	1.86947	1	0.910143	4.078	1	0.228619	0.905997	0	-0.42352	1.92444	1	0.00705196	0.0316127	0	0.36351	1.61011	1	-0.261231	1.0725	0	-0.0811235	0.250107	0
ZMO0215	ZMO1_ZMO0215	5-formyltetrahydrofolate cyclo-ligase	0.6178	3.84625	1	0.366782	1.2261	0	0.870879	3.20211	1	0.615738	2.25405	1	0.784902	4.65178	1	0.324173	1.05039	0	1.07637	3.86537	1	0.954164	3.48131	1	-0.167103	0.909973	0	0.042609	0.0926855	0	-0.205491	0.588744	0	-0.338426	1.10882	0
ZMO0222	ZMO1_ZMO0222	DUF1330 domain-containing protein	-0.453469	1.22434	0	-0.267613	0.317221	0	-0.341417	0.427622	0	-0.751377	1.1585	0	-0.7154	2.10248	1	-0.233148	0.2688	0	-0.57659	0.828877	0	-1.33646	2.2844	1	0.261931	0.611046	0	-0.0344655	0.0330277	0	0.235173	0.271587	0	0.585084	0.844448	0
ZMO0236	ZMO1_ZMO0236	Mrp family Chromosome partitioning ATPase	0.574258	4.17722	1	0.251927	0.950807	0	1.05107	4.36345	1	0.419782	1.77948	1	0.737562	5.04192	1	0.0729812	0.206125	0	1.47481	5.5577	1	0.664897	2.9195	1	-0.163304	1.10047	0	0.178945	0.61547	0	-0.423742	1.79902	1	-0.245115	0.918313	0
ZMO0246	hslV	ATP-dependent protease subunit HslV	0.714741	5.03298	1	0.734921	3.30034	1	1.15749	4.79614	1	0.251809	0.98569	0	0.953162	6.07704	1	0.658268	2.97377	1	1.35615	5.3589	1	0.84507	3.73718	1	-0.238421	1.80557	1	0.076653	0.225784	0	-0.198655	0.729178	0	-0.593261	2.68179	1
ZMO0247	hslU	heat shock protein ATPase subunit HslU	0.7941	7.42232	1	0.387858	3.00834	1	1.34721	7.34357	1	0.647237	4.65541	1	0.888057	7.84862	1	0.393407	3.04975	1	1.42221	7.54959	1	0.848557	5.6198	1	-0.0939574	1.12429	0	-0.00554918	0.0237377	0	-0.0750027	0.422477	0	-0.20132	1.46225	0
ZMO0249	rpmG	ribosomal protein L33	-0.260156	0.665536	0	1.01235	1.81792	1	-0.486916	0.734499	0	-1.30591	2.41264	1	-0.365834	1.02639	0	0.67583	1.11315	0	-0.514965	0.788794	0	-1.25837	2.3189	1	0.105679	0.220454	0	0.336523	0.460582	0	0.0280495	0.0288194	0	-0.0475374	0.0499056	0
ZMO0250	ZMO1_ZMO0250	response regulator receiver protein	-0.441806	3.29942	1	0.282989	1.08493	0	-0.681198	2.95511	1	-0.927209	3.90579	1	-0.330895	2.48118	1	0.242965	0.894577	0	-0.233295	0.849554	0	-1.00235	4.16354	1	-0.110912	0.663463	0	0.0400241	0.103278	0	-0.447903	1.89198	1	0.0751446	0.210344	0
ZMO0252	ZMO1_ZMO0252	major intrinsic protein	-0.637075	5.40216	1	-0.643309	3.56362	1	-1.43281	6.36092	1	0.164896	0.759453	0	-0.407789	3.86276	1	0.0904548	0.357585	0	-1.09756	5.38286	1	-0.216266	1.0714	0	-0.229286	2.2101	1	-0.733764	3.9876	1	-0.335256	1.82611	1	0.381161	2.11229	1
ZMO0254	cyaB	type I secretion system ATPase	0.111996	0.642846	0	-0.756675	3.16151	1	-0.127988	0.381877	0	1.22065	4.71872	1	0.0995424	0.55372	0	-0.271333	0.984908	0	-0.269243	0.975315	0	0.839203	3.47694	1	0.012454	0.0512546	0	-0.485342	1.993	1	0.141255	0.431389	0	0.381449	1.50326	0
ZMO0286	ZMO1_ZMO0286	DUF541 domain-containing protein	-0.36213	2.00571	1	0.0573981	0.112181	0	-0.094692	0.197509	0	-1.0491	3.3915	1	-0.223895	1.12611	0	-0.622596	1.98899	1	0.00690986	0.012266	0	-0.0559988	0.109168	0	-0.138235	0.610779	0	0.679994	2.19434	1	-0.101602	0.214365	0	-0.993097	3.22456	1
ZMO0290	ZMO1_ZMO0290	DUF445 domain-containing protein	0.84221	6.75718	1	1.03908	5.5029	1	0.777309	4.47735	1	0.710241	4.17153	1	1.02074	7.48442	1	0.667664	3.96641	1	1.33244	6.41807	1	1.06212	5.5825	1	-0.178532	1.84125	1	0.371416	2.2613	1	-0.55513	3.37863	1	-0.351882	2.13121	1
ZMO0294	ZMO1_ZMO0294	ribosomal protein L28	0.428242	1.6104	1	1.24064	2.83373	1	-0.153123	0.228194	0	0.197208	0.308417	0	0.182899	0.554245	0	0.824243	1.82285	1	-0.451824	0.870114	0	0.176279	0.269569	0	0.245342	0.804788	0	0.416397	0.784232	0	0.2987	0.514683	0	0.0209293	0.0264058	0
ZMO0309	ZMO1_ZMO0309	short-chain dehydrogenase/reductase SDR	-0.788981	3.35688	1	0.0679267	0.0997076	0	-0.486613	1.05931	0	-1.94826	4.51483	1	-0.359612	1.43891	0	-0.437484	0.925873	0	0.27779	0.520255	0	-0.919141	2.25684	1	-0.42937	1.77748	1	0.505411	1.11103	0	-0.764403	1.83506	1	-1.02912	2.54496	1
ZMO0318	ZMO1_ZMO0318	short-chain dehydrogenase/reductase SDR	-0.67152	4.5975	1	-0.384232	1.54107	0	0.291627	1.09705	0	-1.92196	6.41143	1	-0.0574807	0.286059	0	-0.634411	2.69578	1	1.15031	4.55931	1	-0.688345	2.92415	1	-0.61404	4.29148	1	0.250179	0.903753	0	-0.858687	3.59082	1	-1.23361	4.80226	1
ZMO0346	amtB	ammonium transporter	0.0284451	0.0603438	0	-1.91285	3.96493	1	0.725205	1.45128	0	1.27298	2.72739	1	0.107832	0.26761	0	-0.686529	1.35736	0	0.522886	0.96574	0	0.48714	0.88273	0	-0.0793872	0.186918	0	-1.22632	2.62567	1	0.202319	0.294489	0	0.785838	1.59858	1
ZMO0361	ZMO1_ZMO0361	hypothetical protein	0.0540429	0.128145	0	-1.43283	3.2167	1	0.481003	0.92737	0	1.11396	2.5072	1	-0.0524775	0.124016	0	-0.850949	1.86429	1	0.305463	0.521175	0	0.388054	0.705668	0	0.10652	0.280462	0	-0.581882	1.17886	0	0.175539	0.264283	0	0.725904	1.54624	0
ZMO0373	ZMO1_ZMO0373	hypothetical protein	-0.780451	2.78515	1	-0.900909	1.79304	1	-0.50356	0.875954	0	-0.936885	1.87607	1	-0.928698	3.29205	1	-1.10672	2.26034	1	-0.476355	0.816193	0	-1.20302	2.47114	1	0.148247	0.375129	0	0.205816	0.286786	0	-0.0272047	0.0311131	0	0.26613	0.392023	0
ZMO0374	sacB	levansucrase	-1.48298	5.96755	1	-0.458661	1.15793	0	-1.61853	4.32585	1	-2.37174	5.67526	1	-1.22813	5.28143	1	-0.664391	1.8136	1	-1.04572	2.94828	1	-1.97429	5.01538	1	-0.254843	1.10358	0	0.20573	0.420607	0	-0.57281	1.52182	0	-0.39745	0.966775	0
ZMO0375	sacC	levansucrase/invertase	-1.23385	5.26922	1	-0.271635	0.589933	0	-1.1637	3.23935	1	-2.26621	5.48065	1	-0.867864	4.05102	1	-0.831991	2.31221	1	-0.518382	1.33448	0	-1.25322	3.46629	1	-0.365983	1.70068	1	0.560356	1.4676	0	-0.645314	1.73669	1	-1.01299	2.83497	1
ZMO0376	lon1	endopeptidase La	0.989597	8.45478	1	0.627837	4.72283	1	1.08141	6.7018	1	1.25954	7.2773	1	0.996232	8.48048	1	0.679956	5.00301	1	1.09452	6.74704	1	1.21422	7.13846	1	-0.00663517	0.0532588	0	-0.0521191	0.287938	0	-0.0131063	0.0612083	0	0.0453199	0.243793	0
ZMO0378	ZMO1_ZMO0378	helix-turn-helix domain-containing protein	-0.853444	3.66246	1	-0.017336	0.0241229	0	-0.900003	2.2524	1	-1.64299	4.00522	1	-0.619881	2.71097	1	-0.523617	1.18962	0	-0.334614	0.674621	0	-1.00141	2.5237	1	-0.233564	0.858945	0	0.506281	1.1406	0	-0.56539	1.30846	0	-0.641582	1.5265	0
ZMO0379	ZMO1_ZMO0379	PBSX family phage terminase large subunit	-0.978031	4.74807	1	-0.0549397	0.0991611	0	-1.25182	3.73185	1	-1.62734	4.60856	1	-0.642141	3.36067	1	-0.597789	1.75437	1	-0.681817	2.03983	1	-0.646817	1.92168	1	-0.33589	1.69938	1	0.542849	1.56517	1	-0.569998	1.65883	1	-0.980521	2.98498	1
ZMO0380	ZMO1_ZMO0380	hypothetical protein	-0.860591	5.25264	1	-0.0527476	0.127811	0	-0.883193	3.4841	1	-1.64583	5.61053	1	-0.699356	4.52323	1	-0.70445	2.81364	1	-0.537979	2.11767	1	-0.85564	3.38595	1	-0.161235	0.960312	0	0.651702	2.60032	1	-0.345214	1.25317	0	-0.790193	3.14531	1
ZMO0381	ZMO1_ZMO0381	hypothetical protein	-0.759173	2.83236	1	0.217426	0.323303	0	-0.534416	0.99945	0	-1.96053	4.06371	1	-0.514664	1.86482	1	-0.439821	0.780335	0	-0.324886	0.531389	0	-0.779285	1.59272	1	-0.244509	0.743656	0	0.657247	1.29486	0	-0.20953	0.30915	0	-1.18124	2.5399	1
ZMO0383	ZMO1_ZMO0383	hypothetical protein	-0.783089	4.09852	1	0.0955038	0.191218	0	-0.687177	2.13232	1	-1.75759	4.98985	1	-0.603273	3.26777	1	-0.667342	2.06394	1	-0.272115	0.685977	0	-0.870363	2.73838	1	-0.179815	0.814612	0	0.762846	2.38856	1	-0.415062	1.17127	0	-0.88723	2.79164	1
ZMO0385	ZMO1_ZMO0385	hypothetical protein	-0.237385	0.204244	0	2.1376	1.56444	1	-0.503887	0.259372	0	-2.34586	1.74655	1	0.27074	0.238218	0	2.16381	1.58742	1	0.177365	0.0798824	0	-1.52895	1.03429	0	-0.508125	0.513335	0	-0.0262111	0.0110146	0	-0.681252	0.37339	0	-0.816911	0.467585	0
ZMO0387	ZMO1_ZMO0387	hypothetical protein	-0.60855	3.435	1	0.230585	0.589308	0	-0.668611	2.17635	1	-1.38763	4.32934	1	-0.510976	2.91425	1	-0.629017	2.03353	1	-0.357801	1.02971	0	-0.546111	1.72874	1	-0.0975744	0.399467	0	0.859602	2.83162	1	-0.31081	0.861363	0	-0.841515	2.77217	1
ZMO0388	ZMO1_ZMO0388	hypothetical protein	-1.11669	5.0863	1	0.132939	0.25997	0	-1.09567	3.20424	1	-2.38733	5.84745	1	-0.958588	4.5515	1	-0.791254	2.30811	1	-0.769383	2.23904	1	-1.31513	3.77284	1	-0.158099	0.633827	0	0.924193	2.71491	1	-0.326283	0.792105	0	-1.07221	3.13968	1
ZMO0389	ZMO1_ZMO0389	constituent protein	-0.909094	4.98773	1	0.213012	0.577625	0	-1.27059	4.24595	1	-1.6697	5.19632	1	-0.793931	4.51508	1	-0.831159	2.91606	1	-0.804329	2.82313	1	-0.746304	2.61733	1	-0.115163	0.531673	0	1.04417	3.60413	1	-0.466262	1.54504	0	-0.923398	3.22473	1
ZMO0390	ZMO1_ZMO0390	hypothetical protein	-1.05451	5.33557	1	0.0509738	0.100853	0	-1.23113	3.97138	1	-1.98338	5.63394	1	-0.815393	4.43199	1	-0.804467	2.68268	1	-0.657085	2.16472	1	-0.984628	3.2648	1	-0.239119	1.25625	0	0.85544	2.85323	1	-0.574048	1.85885	1	-0.99875	3.30801	1
ZMO0391	ZMO1_ZMO0391	hypothetical protein	-1.25354	2.7696	1	-0.0286049	0.0200168	0	-1.23574	1.47669	0	-2.49626	3.17172	1	-1.02718	2.24876	1	-0.786151	0.838883	0	-0.718943	0.748665	0	-1.57643	1.96582	1	-0.22636	0.35018	0	0.757546	0.800224	0	-0.516794	0.492942	0	-0.919832	1.02382	0
ZMO0392	ZMO1_ZMO0392	hypothetical protein	-1.1496	5.50314	1	0.0660631	0.128532	0	-1.38043	4.21926	1	-2.13444	5.75611	1	-0.854855	4.45708	1	-0.823791	2.63873	1	-0.812688	2.60222	1	-0.928087	2.97194	1	-0.294745	1.54471	0	0.889854	2.85186	1	-0.567742	1.75206	1	-1.20635	3.77511	1
ZMO0393	ZMO1_ZMO0393	hypothetical protein	-0.914173	3.46712	1	0.0528094	0.067332	0	-1.04509	2.2984	1	-1.75024	3.78468	1	-0.886813	3.3732	1	-0.884979	1.9102	1	-0.479287	0.902302	0	-1.29617	2.87145	1	-0.0273598	0.0599994	0	0.937788	2.03988	1	-0.565803	1.11285	0	-0.454065	0.842363	0
ZMO0394	ZMO1_ZMO0394	hypothetical protein	-0.720905	3.76449	1	0.18168	0.40302	0	-1.0065	3.0984	1	-1.3379	3.98943	1	-0.710483	3.71771	1	-0.913771	2.82025	1	-0.358388	0.950191	0	-0.859291	2.65073	1	-0.0104217	0.0309195	0	1.09545	3.353	1	-0.648111	1.95411	1	-0.478605	1.36432	0
ZMO0395	ZMO1_ZMO0395	hypothetical protein	-1.25012	6.1658	1	-0.40886	1.32658	0	-1.1724	3.99811	1	-2.1691	6.17234	1	-0.826761	4.67612	1	-0.634356	2.21712	1	-0.674809	2.37028	1	-1.17112	3.99449	1	-0.42336	2.58645	1	0.225496	0.625629	0	-0.497595	1.68157	1	-0.997983	3.48118	1
ZMO0397	ZMO1_ZMO0397	hypothetical protein	-1.18895	6.08916	1	-0.249137	0.737271	0	-1.17548	4.1044	1	-2.14223	6.23538	1	-0.674114	4.08203	1	-0.458677	1.58088	1	-0.487339	1.69878	1	-1.07632	3.81498	1	-0.514834	3.22663	1	0.209541	0.59176	0	-0.688141	2.49642	1	-1.0659	3.78352	1
ZMO0398	ZMO1_ZMO0398	hypothetical protein	-1.10354	5.15142	1	-0.410878	1.10217	0	-0.932481	2.82337	1	-1.96726	5.25446	1	-0.614722	3.2087	1	-0.491717	1.37754	0	-0.349764	0.899135	0	-1.00269	3.03111	1	-0.488816	2.55964	1	0.0808391	0.151261	0	-0.582718	1.68969	1	-0.96457	2.91922	1
ZMO0399	ZMO1_ZMO0399	peptidase S74 domain-containing protein	-1.25097	6.68424	1	-0.361525	1.35175	0	-1.12809	4.33199	1	-2.26329	6.84809	1	-0.786853	4.98773	1	-0.64184	2.60019	1	-0.491164	1.94462	1	-1.22756	4.62163	1	-0.464116	3.24216	1	0.280316	0.983633	0	-0.63693	2.57966	1	-1.03574	4.04564	1
ZMO0400	ZMO1_ZMO0400	hypothetical protein	-1.10064	6.85768	1	-0.219741	0.900879	0	-1.18815	5.119	1	-1.89401	6.83322	1	-0.742964	5.40514	1	-0.610407	2.94437	1	-0.516875	2.48818	1	-1.10161	4.85151	1	-0.357672	2.98701	1	0.390666	1.82616	1	-0.671278	3.22383	1	-0.792403	3.74015	1
ZMO0405	clpA	ATP-dependent Clp protease ATP-binding subunit clpA	0.142739	0.752792	0	-1.1568	4.13114	1	0.839781	3.11935	1	0.74523	2.77638	1	0.637671	3.97777	1	-0.0320714	0.0688519	0	1.06097	3.84637	1	0.884113	3.27335	1	-0.494933	3.18054	1	-1.12472	4.03771	1	-0.221192	0.653416	0	-0.138883	0.36504	0
ZMO0432	rocF	ureohydrolase-like protein	-0.472673	5.54641	1	-1.00815	6.31189	1	-0.106775	0.671912	0	-0.303089	2.37884	1	-0.384363	4.80818	1	-0.463085	3.59398	1	-0.117574	0.759549	0	-0.572432	4.28818	1	-0.0883094	1.06064	0	-0.54507	4.12372	1	0.0107986	0.0481161	0	0.269343	2.0915	1
ZMO0443	nrdF	ribonucleotide-diphosphate reductase subunit beta	-0.583532	3.89034	1	-0.0357819	0.0827933	0	-1.05037	4.0167	1	-0.664447	2.63201	1	-0.570178	3.81509	1	0.163993	0.484369	0	-1.06145	4.05141	1	-0.813079	3.2079	1	-0.0133536	0.0519817	0	-0.199774	0.621228	0	0.0110811	0.0242051	0	0.148633	0.428475	0
ZMO0444	ZMO1_ZMO0444	lipolytic protein G-D-S-L family	-0.54888	6.26465	1	0.0766231	0.468455	0	-0.617744	4.70747	1	-1.10552	6.829	1	-0.462837	5.63713	1	0.0263253	0.132409	0	-0.436875	3.55527	1	-0.97796	6.36986	1	-0.0860435	1.08766	0	0.0502978	0.279851	0	-0.180869	1.38339	0	-0.127559	0.893346	0
ZMO0448	ZMO1_ZMO0448	cell wall hydrolase SleB	-0.824911	6.55694	1	-0.265528	1.47906	0	-0.657908	3.8119	1	-1.5513	6.86579	1	-0.677557	5.82759	1	-0.141581	0.671161	0	-0.601755	3.52765	1	-1.28934	6.17445	1	-0.147354	1.40961	0	-0.123947	0.567018	0	-0.0561522	0.216039	0	-0.261963	1.45502	0
ZMO0469	ZMO1_ZMO0469	hypothetical protein	-0.656652	5.76854	1	-0.439659	2.6522	1	-0.455532	2.74931	1	-1.07477	5.56218	1	-0.548141	5.116	1	-0.529318	3.18152	1	-0.258373	1.45753	0	-0.856731	4.75371	1	-0.108511	0.981008	0	0.0896597	0.385718	0	-0.197158	1.04215	0	-0.218036	1.18248	0
ZMO0476	ribD	riboflavin biosynthesis protein RibD	0.237924	1.05594	0	-0.348959	0.855285	0	0.236958	0.523341	0	0.825773	2.39832	1	0.286235	1.32967	0	-0.158254	0.317792	0	-0.00688819	0.0109161	0	1.02385	2.98425	1	-0.0483104	0.150828	0	-0.190704	0.399203	0	0.243847	0.54257	0	-0.198073	0.418368	0
ZMO0487	ZMO1_ZMO0487	HpcH/HpaI aldolase	-0.559667	5.40288	1	-1.03231	5.63094	1	-0.304463	1.89772	1	-0.342223	2.1643	1	-0.170942	1.83772	1	-0.263677	1.60387	1	-0.149888	0.793378	0	-0.0992596	0.470955	0	-0.388725	4.13261	1	-0.768637	4.58252	1	-0.154575	0.825098	0	-0.242963	1.45349	0
ZMO0489	ZMO1_ZMO0489	hypothetical protein	-1.22384	2.0884	1	-0.939773	0.77338	0	-0.753971	0.584578	0	-1.97776	1.93136	1	-0.90941	1.47728	0	-0.374522	0.247663	0	-0.565875	0.408124	0	-1.78783	1.7183	1	-0.314425	0.389268	0	-0.56525	0.407566	0	-0.188096	0.11283	0	-0.18993	0.114047	0
ZMO0492	glnB	nitrogen regulatory protein PII	0.0632329	0.162795	0	-1.79579	4.10961	1	0.592415	1.29122	0	1.39308	3.29894	1	0.0814302	0.217938	0	-0.659251	1.47171	0	0.232137	0.396608	0	0.671405	1.50458	0	-0.0181973	0.0421954	0	-1.13654	2.70954	1	0.360278	0.688892	0	0.721671	1.64037	1
ZMO0493	glnA	type I glutamine synthetase	0.529546	4.15177	1	-1.14302	4.90838	1	1.00409	4.45807	1	1.72757	6.4109	1	0.301254	2.45888	1	-0.312567	1.36497	0	0.227248	0.915717	0	0.98908	4.4066	1	0.228292	1.80794	1	-0.830455	3.82461	1	0.776841	3.61079	1	0.73849	3.45208	1
ZMO0517	rplC	ribosomal protein L3	0.0146345	0.0732493	0	0.688557	3.40507	1	-0.340733	1.6188	1	-0.30392	1.41038	0	0.546944	4.44655	1	0.513254	2.55937	1	0.103662	0.365304	0	1.02392	4.71493	1	-0.53231	4.35408	1	0.175303	0.705718	0	-0.444396	2.19463	1	-1.32784	5.64243	1
ZMO0518	rplD	ribosomal protein L4	0.183477	1.33474	0	0.905211	3.99256	1	-0.0380755	0.103339	0	-0.316705	1.32913	0	0.55456	4.18975	1	0.514101	2.33239	1	0.252302	1.00037	0	0.897277	3.96358	1	-0.371083	2.93308	1	0.39111	1.71388	1	-0.290377	1.19361	0	-1.21398	4.99815	1
ZMO0519	rplW	ribosomal protein L23	-0.0496656	0.358902	0	0.923492	4.95646	1	-0.395349	2.33003	1	-0.67714	3.8988	1	0.359641	3.63005	1	0.497723	2.95036	1	-0.0166442	0.0562118	0	0.597843	3.50071	1	-0.409306	4.04975	1	0.425769	2.5203	1	-0.378705	2.22395	1	-1.27498	6.12527	1
ZMO0520	rplB	ribosomal protein L2	0.0773962	0.384192	0	0.842841	3.36239	1	-0.269546	0.926777	0	-0.341107	1.24608	0	0.448564	3.1171	1	0.427465	1.63955	1	0.0890784	0.234858	0	0.829148	3.31233	1	-0.371168	2.58367	1	0.415376	1.58448	1	-0.358624	1.32566	0	-1.17026	4.43037	1
ZMO0521	rplV	ribosomal protein L22	-0.0872814	0.597174	0	0.827435	4.04653	1	-0.501966	2.54429	1	-0.587313	2.97912	1	0.324675	2.85504	1	0.473594	2.39327	1	-0.0137074	0.0389485	0	0.514138	2.60812	1	-0.411956	3.5677	1	0.353841	1.72607	1	-0.488259	2.47172	1	-1.10145	5.02967	1
ZMO0523	rplP	ribosomal protein L16	-0.0988353	0.629597	0	0.688334	3.20318	1	-0.480688	2.22472	1	-0.504152	2.34249	1	0.284966	2.28961	1	0.391407	1.76342	1	-0.0381982	0.106425	0	0.501689	2.3302	1	-0.383801	3.09958	1	0.296928	1.26365	0	-0.44249	2.02966	1	-1.00584	4.42558	1
ZMO0524	rpmC	ribosomal protein L29	-0.0147655	0.0786153	0	1.28287	5.72407	1	-0.419632	2.19341	1	-0.907535	4.49421	1	0.392089	3.53895	1	0.691051	3.5938	1	0.0521192	0.173059	0	0.433096	2.27029	1	-0.406854	3.65578	1	0.591819	3.11926	1	-0.471751	2.48705	1	-1.34063	5.88543	1
ZMO0529	rpsN	ribosomal protein S14	0.365701	3.0343	1	0.998454	4.48953	1	0.0694461	0.215612	0	0.0292014	0.0817091	0	0.319326	2.65253	1	0.450893	2.13383	1	0.0370185	0.105805	0	0.470067	2.23374	1	0.0463746	0.255897	0	0.547562	2.62539	1	0.0324276	0.0915402	0	-0.440865	2.08116	1
ZMO0530	rpsH	ribosomal protein S8	0.595125	4.71213	1	1.09353	4.91916	1	0.38352	1.84341	1	0.308329	1.42232	0	0.526731	4.29298	1	0.483343	2.38396	1	0.292858	1.33545	0	0.803992	3.87315	1	0.0683936	0.426699	0	0.610183	3.02018	1	0.0906611	0.307541	0	-0.495663	2.44844	1
ZMO0531	rplF	ribosomal protein L6 signature 1	0.556802	5.17058	1	1.04315	5.45264	1	0.269312	1.53173	0	0.357943	2.12952	1	0.431643	4.28424	1	0.387087	2.31957	1	0.242586	1.34894	0	0.665255	3.89628	1	0.125159	1.17346	0	0.656063	3.85095	1	0.0267252	0.0951635	0	-0.307312	1.79074	1
ZMO0532	rplR	ribosomal protein L18	0.610395	5.45018	1	1.19118	5.88506	1	0.352901	2.06352	1	0.287102	1.62587	1	0.469715	4.52443	1	0.481202	2.86221	1	0.292684	1.66343	1	0.635258	3.7016	1	0.14068	1.33302	0	0.709979	4.06404	1	0.0602161	0.234693	0	-0.348157	2.03245	1
ZMO0533	rpsE	ribosomal protein S5	0.684017	4.79468	1	1.06252	4.41814	1	0.465719	2.01638	1	0.523814	2.29572	1	0.452082	3.4221	1	0.271797	1.05352	0	0.225247	0.830229	0	0.859202	3.71438	1	0.231935	1.70052	1	0.790721	3.45238	1	0.240472	0.902233	0	-0.335388	1.3687	0
ZMO0534	rpmD	ribosomal protein L30	0.674583	3.52266	1	1.58196	4.52131	1	0.565701	1.64984	1	-0.123916	0.250668	0	0.41667	2.18002	1	0.711559	2.1463	1	0.550978	1.59891	1	-0.0125265	0.0210273	0	0.257913	1.23809	0	0.870404	2.65925	1	0.0147233	0.0248155	0	-0.11139	0.221107	0
ZMO0536	rplO	ribosomal protein L15	0.939359	5.24616	1	0.613129	2.21641	1	0.890793	3.23638	1	1.31415	4.49607	1	0.363647	2.28226	1	0.171707	0.463144	0	0.0262645	0.0545277	0	0.89297	3.24374	1	0.575712	3.5844	1	0.441423	1.51754	0	0.864529	3.14685	1	0.421184	1.43371	0
ZMO0539	rpsM	ribosomal protein S13	0.652341	3.60978	1	1.25388	3.94547	1	0.464905	1.4023	0	0.238242	0.603653	0	0.324788	1.76139	1	0.485178	1.47701	0	0.0460653	0.0877687	0	0.443119	1.32215	0	0.327554	1.7789	1	0.7687	2.49134	1	0.41884	1.23311	0	-0.204878	0.499069	0
ZMO0540	rpsK	ribosomal protein S11	0.93955	4.25152	1	1.40465	3.76613	1	0.988243	2.71237	1	0.425759	1.01874	0	0.538639	2.55698	1	0.481482	1.18891	0	0.348538	0.79014	0	0.785897	2.12705	1	0.400911	1.84909	1	0.923165	2.52911	1	0.639705	1.68023	1	-0.360138	0.823768	0
ZMO0541	rpoA	DNA-directed RNA polymerase alpha subunit	0.869434	4.44287	1	1.1008	3.41934	1	0.854011	2.67934	1	0.653494	2.01012	1	0.363844	1.92904	1	0.237795	0.576276	0	0.168275	0.374326	0	0.685462	2.1204	1	0.50559	2.74823	1	0.863003	2.70798	1	0.685736	2.12134	1	-0.0319673	0.0571716	0
ZMO0542	rplQ	ribosomal protein L17	0.834272	3.75271	1	0.887328	2.34355	1	1.10418	2.93244	1	0.511309	1.23049	0	0.179048	0.653445	0	-0.0335202	0.0504243	0	0.295286	0.614038	0	0.275378	0.562133	0	0.655224	3.01158	1	0.920848	2.4379	1	0.808893	2.11845	1	0.23593	0.462924	0
ZMO0550	rpsO	ribosomal protein S15	0.347282	2.45843	1	1.52393	5.42683	1	-0.23351	0.790928	0	-0.248574	0.856438	0	-0.16491	1.0215	0	0.437344	1.72233	1	-0.256772	0.892507	0	-0.675301	2.76908	1	0.512191	3.5805	1	1.08659	4.24275	1	0.023262	0.054199	0	0.426726	1.67319	1
ZMO0551	truB	tRNA pseudouridine synthase B TruB	0.215048	0.992179	0	1.57316	4.52034	1	-0.0746353	0.140554	0	-0.853383	2.6202	1	-0.0966931	0.362644	0	0.604336	1.79401	1	0.171624	0.373687	0	-1.06604	3.25678	1	0.311741	1.57066	1	0.968828	2.97423	1	-0.24626	0.586479	0	0.212656	0.487544	0
ZMO0558	ZMO1_ZMO0558	glucose sorbosone dehydrogenase	-0.384906	5.13552	1	0.15747	1.23299	0	-0.27438	2.35782	1	-1.03781	6.76138	1	-0.119803	1.72234	1	-0.0709252	0.450094	0	-0.242904	2.06341	1	-0.0455803	0.26262	0	-0.265103	3.85924	1	0.228395	1.92467	1	-0.031476	0.170554	0	-0.992229	6.59288	1
ZMO0560	hisC3	histidinol-phosphate aminotransferase HisC	0.341338	0.620064	0	-0.24635	0.212789	0	-0.0086609	0.00625869	0	1.27902	1.62893	1	0.188713	0.297475	0	0.00123711	0.000888531	0	0.478853	0.475425	0	0.0860474	0.0661494	0	0.152625	0.23111	0	-0.247587	0.214036	0	-0.487514	0.486211	0	1.19298	1.49852	0
ZMO0566	ZMO1_ZMO0566	major facilitator superfamily transporter	-0.1146	0.507289	0	-1.11774	3.71764	1	0.187734	0.473074	0	0.586209	1.94474	1	0.046394	0.171288	0	-0.64184	2.15283	1	0.484023	1.55424	0	0.296999	0.845674	0	-0.160994	0.780447	0	-0.475904	1.52296	0	-0.296289	0.843103	0	0.28921	0.817551	0
ZMO0571	ZMO1_ZMO0571	MetI-like ABC transporter transmembrane protein	-0.779978	4.95453	1	-1.05027	4.08983	1	-0.649536	2.63057	1	-0.640127	2.59139	1	-0.538694	3.70359	1	-0.72904	2.95245	1	-0.314775	1.13744	0	-0.572267	2.30229	1	-0.241285	1.60979	1	-0.321232	1.16671	0	-0.334761	1.22827	0	-0.0678607	0.172706	0
ZMO0572	ZMO1_ZMO0572	ABC transporter ATPase component	-0.760872	4.80659	1	-1.19122	4.4566	1	-0.626412	2.48859	1	-0.464988	1.78864	1	-0.505438	3.44837	1	-0.602594	2.38872	1	-0.387108	1.43779	0	-0.526612	2.06171	1	-0.255434	1.68739	1	-0.588621	2.32951	1	-0.239305	0.786458	0	0.0616245	0.151754	0
ZMO0606	ZMO1_ZMO0606	flagellar rod assembly protein/muramidase FlgJ	0.958814	3.79396	1	0.793685	1.79592	1	0.491111	0.998296	0	1.59165	3.65773	1	0.554105	2.22518	1	0.441569	0.87232	0	0.048938	0.0658569	0	1.17181	2.74415	1	0.404709	1.55075	0	0.352116	0.653991	0	0.442173	0.873839	0	0.419837	0.818067	0
ZMO0607	flgI	flagellar P-ring protein	1.01204	5.13041	1	0.46495	1.41971	0	0.776743	2.54501	1	1.79443	5.21402	1	0.685954	3.80259	1	0.487436	1.50341	0	0.251477	0.654778	0	1.31895	4.14616	1	0.326088	1.79039	1	-0.0224854	0.0414035	0	0.525266	1.64408	1	0.475484	1.45892	0
ZMO0608	flgH	flagellar L-ring protein	1.06651	4.61164	1	0.456661	1.08328	0	0.865109	2.30802	1	1.87776	4.66843	1	0.764187	3.50974	1	0.550793	1.36754	0	0.2955	0.623356	0	1.44627	3.7915	1	0.302324	1.28503	0	-0.0941316	0.156993	0	0.569609	1.42484	0	0.431495	1.00855	0
ZMO0609	flgG	flagellar basal-body rod protein FlgG	0.863066	4.2594	1	0.49008	1.35384	0	0.567036	1.61512	1	1.53208	4.34259	1	0.523098	2.71345	1	0.517013	1.44527	0	-0.0195052	0.0324768	0	1.07179	3.19608	1	0.339968	1.68897	1	-0.0269332	0.0454432	0	0.586541	1.68119	1	0.460297	1.25305	0
ZMO0610	flgF	flagellar basal-body rod protein FlgF	1.27981	4.13839	1	0.576874	0.969654	0	0.989974	1.87449	1	2.27258	4.22182	1	0.94611	3.17978	1	0.615694	1.05283	0	0.377995	0.566724	0	1.84464	3.54255	1	0.3337	0.972023	0	-0.03882	0.0424793	0	0.611979	1.04483	0	0.427942	0.663257	0
ZMO0611	flgE	flagellar hook protein FlgE	0.994449	4.26374	1	0.133935	0.22732	0	0.52566	1.24125	0	2.32375	5.30943	1	0.519065	2.32462	1	0.308704	0.632828	0	-0.19241	0.350781	0	1.4409	3.67739	1	0.475384	2.11162	1	-0.174769	0.312099	0	0.71807	1.80754	1	0.882851	2.27946	1
ZMO0612	flgD	flagellar hook capping protein	0.837656	3.92639	1	0.155028	0.293942	0	0.442043	1.09117	0	1.9159	4.87253	1	0.486315	2.33704	1	0.354927	0.82628	0	-0.205903	0.41563	0	1.30992	3.59748	1	0.351341	1.61582	1	-0.199899	0.400692	0	0.647946	1.74008	1	0.605975	1.60771	1
ZMO0613	flgC	flagellar basal-body rod protein FlgC	0.903335	3.89199	1	0.363671	0.76388	0	0.425407	0.932483	0	1.92093	4.58192	1	0.564271	2.49758	1	0.43099	0.948033	0	-0.119612	0.195595	0	1.38143	3.49428	1	0.339064	1.39532	0	-0.0673192	0.102434	0	0.545019	1.27286	0	0.539492	1.25689	0
ZMO0614	flgB	flagellar basal-body rod protein FlgB	0.86701	3.27831	1	0.349556	0.597524	0	0.40063	0.710505	0	1.85084	3.93879	1	0.452612	1.6421	1	0.266719	0.425584	0	-0.182711	0.268573	0	1.27383	2.79856	1	0.414398	1.47733	0	0.0828367	0.108666	0	0.583342	1.14398	0	0.577015	1.12846	0
ZMO0624	flhA	flagellar biosynthesis protein FlhA	0.498773	2.69221	1	0.123758	0.256172	0	-0.1979	0.453681	0	1.57046	4.56368	1	0.243904	1.18347	0	0.283781	0.715045	0	-0.53288	1.57277	1	0.980811	3.05153	1	0.254869	1.25003	0	-0.160023	0.349058	0	0.33498	0.883125	0	0.58965	1.77264	1
ZMO0625	flhG	MinD-like ATPase FlhG	0.551904	2.47727	1	0.133598	0.226249	0	-0.0590847	0.0902371	0	1.5812	3.97361	1	0.293945	1.19063	0	0.352032	0.746424	0	-0.398436	0.87385	0	0.928241	2.40153	1	0.257959	1.01049	0	-0.218434	0.409218	0	0.339352	0.712368	0	0.652959	1.61354	1
ZMO0626	fliA	RNA polymerase sigma 28 subunit FliA/WhiG	0.459869	2.50192	1	-0.221675	0.529631	0	-0.00918558	0.0157938	0	1.61047	4.68575	1	0.183499	0.836695	0	0.0999241	0.201673	0	-0.386152	1.07086	0	0.836725	2.63282	1	0.27637	1.39839	0	-0.321599	0.849341	0	0.376966	1.03885	0	0.773744	2.4267	1
ZMO0627	ZMO1_ZMO0627	GT2 family glycosyltransferase	0.899073	3.98046	1	0.189059	0.350044	0	0.512932	1.22796	0	1.99523	4.82438	1	0.249215	0.988829	0	0.218455	0.418152	0	-0.164346	0.295388	0	0.693537	1.76819	1	0.649857	2.97378	1	-0.0293956	0.0437128	0	0.677278	1.71977	1	1.30169	3.40821	1
ZMO0631	ZMO1_ZMO0631	Fis family sigma54-specific transcriptional regulator	1.04492	4.07147	1	0.809981	1.836	1	0.0934975	0.133246	0	2.23128	4.78593	1	0.455131	1.77912	1	0.696494	1.53647	0	-0.605434	1.29516	0	1.27433	2.97759	1	0.589789	2.37694	1	0.113487	0.165843	0	0.698931	1.54294	0	0.956949	2.215	1
ZMO0632	fliE	flagellar hook-basal body complex subunit FliE	0.921441	3.23359	1	0.498569	0.852384	0	0.14846	0.192605	0	2.11729	4.13334	1	0.35208	1.09994	0	0.7585	1.44107	0	-0.749433	1.42013	0	1.04717	2.10029	1	0.569361	1.96327	1	-0.259931	0.375471	0	0.897893	1.7623	1	1.07012	2.15137	1
ZMO0634	fliF	flagellar M-ring protein FliF	0.952552	3.91529	1	0.515865	1.12245	0	0.270622	0.495725	0	2.07117	4.68374	1	0.402992	1.6259	1	0.586353	1.31632	0	-0.641915	1.47035	0	1.26454	3.08677	1	0.54956	2.31287	1	-0.0704877	0.102442	0	0.912537	2.20928	1	0.806631	1.92456	1
ZMO0635	fliG	flagellar motor switch protein FliG	1.15283	4.01151	1	0.584327	1.07154	0	0.49304	0.864123	0	2.38114	4.60714	1	0.371771	1.21013	0	0.519861	0.924285	0	-0.659741	1.24718	0	1.25519	2.61082	1	0.781063	2.81645	1	0.0644663	0.0780005	0	1.15278	2.38828	1	1.12594	2.32884	1
ZMO0641	fliK	flagellar hook-length control protein FliK	-0.364618	2.00311	1	0.0419662	0.0790355	0	-0.193552	0.462634	0	-0.942267	3.04508	1	-0.323908	1.74822	1	0.00777457	0.013713	0	0.0314005	0.057976	0	-1.0109	3.254	1	-0.0407096	0.139821	0	0.0341916	0.0634633	0	-0.224952	0.558759	0	0.0686322	0.135646	0
ZMO0646	fliO	flagellar biosynthetic protein FliO	-0.589069	1.73189	1	-0.154943	0.171699	0	-0.798652	1.28877	0	-0.813612	1.31863	0	-0.556809	1.62043	1	-0.0971928	0.101895	0	-0.468592	0.656909	0	-1.10464	1.89892	1	-0.0322596	0.0561757	0	-0.05775	0.0581732	0	-0.33006	0.422797	0	0.291031	0.362055	0
ZMO0674	ZMO1_ZMO0674	hypothetical protein	-0.442202	3.27486	1	0.41105	1.6944	1	-0.273921	1.02958	0	-1.46373	5.45504	1	-0.135404	0.845539	0	0.13467	0.419702	0	0.381114	1.54865	0	-0.921996	3.85811	1	-0.306798	2.26694	1	0.27638	1.04125	0	-0.655035	2.8183	1	-0.541738	2.3147	1
ZMO0680	ZMO1_ZMO0680	CRISPR-associated protein Cas1	-0.811833	5.9692	1	-0.481896	2.47754	1	-0.911758	4.42475	1	-1.04184	4.88738	1	-0.618359	4.98485	1	-0.413981	2.10211	1	-0.652039	3.33571	1	-0.789057	3.94061	1	-0.193474	1.64838	1	-0.0679149	0.228511	0	-0.259719	1.2085	0	-0.252787	1.1684	0
ZMO0684	ZMO1_ZMO0684	CRISPR-associated protein Csy3 family	-0.925366	4.47598	1	-1.16286	3.42604	1	-0.67716	1.97162	1	-0.936082	2.78708	1	-0.738179	3.72495	1	-0.757791	2.23446	1	-0.4075	1.06795	0	-1.04925	3.11497	1	-0.187186	0.799141	0	-0.405065	1.05991	0	-0.26966	0.632169	0	0.113165	0.218417	0
ZMO0685	ZMO1_ZMO0685	CRISPR-associated protein Csy4 family	-0.790828	4.51259	1	-0.827471	2.91248	1	-0.682836	2.39298	1	-0.862178	3.03103	1	-0.630865	3.75926	1	-0.509251	1.72217	1	-0.368082	1.16023	0	-1.01526	3.5258	1	-0.159963	0.810013	0	-0.318219	0.965872	0	-0.314755	0.952565	0	0.153085	0.383877	0
ZMO0686	ZMO1_ZMO0686	signal transduction protein	-0.553427	1.82411	1	-0.329809	0.482608	0	-0.668885	1.18091	0	-0.661586	1.16483	0	-0.587432	1.95328	1	-0.369465	0.556657	0	-0.129859	0.158593	0	-1.26297	2.47482	1	0.0340048	0.0665583	0	0.0396562	0.0438302	0	-0.539027	0.899465	0	0.601385	1.03325	0
ZMO0693	ZMO1_ZMO0693	OsmC family protein	-0.670312	3.88169	1	-0.314586	0.92471	0	-0.494672	1.61969	1	-1.20168	3.99454	1	-0.433317	2.57977	1	-0.514076	1.69518	1	0.245549	0.674688	0	-1.03142	3.50368	1	-0.236995	1.29144	0	0.19949	0.518745	0	-0.740221	2.54307	1	-0.170255	0.425573	0
ZMO0694	ZMO1_ZMO0694	hypothetical protein	-0.420765	3.45561	1	-1.3802	5.63597	1	-0.0921619	0.301466	0	0.210068	0.843905	0	0.0447266	0.245035	0	-0.238537	0.99165	0	0.326323	1.46399	0	0.0463936	0.135865	0	-0.465492	3.77544	1	-1.14166	4.95486	1	-0.418485	1.96165	1	0.163675	0.614396	0
ZMO0699	ZMO1_ZMO0699	hypothetical protein	-1.01576	3.38523	1	-1.00476	1.89953	1	-0.60207	1.01931	0	-1.44043	2.79742	1	-0.792697	2.66529	1	-0.476989	0.758291	0	-0.447719	0.699565	0	-1.45338	2.82248	1	-0.223059	0.580202	0	-0.527776	0.862524	0	-0.15435	0.190674	0	0.0129494	0.0137011	0
ZMO0721	smpB	SsrA-binding protein	-0.412307	4.5783	1	0.215214	1.36923	0	-0.318488	2.16536	1	-1.13365	6.24144	1	-0.150967	1.72989	1	0.124655	0.687948	0	0.0902947	0.458002	0	-0.66785	4.34881	1	-0.26134	3.10747	1	0.0905587	0.459674	0	-0.408783	2.81404	1	-0.465796	3.19254	1
ZMO0727	rplJ	ribosomal protein L10	1.26056	5.46857	1	1.16928	3.35694	1	1.4547	4.05474	1	1.15771	3.32652	1	0.725013	3.57882	1	0.437575	1.1276	0	0.755039	2.15838	1	0.982424	2.84418	1	0.535547	2.68487	1	0.731703	2.08452	1	0.699658	1.98222	1	0.175281	0.356491	0
ZMO0728	rplL	ribosomal protein L7/L12	1.38444	6.15163	1	1.37628	4.1791	1	1.68958	4.88428	1	1.08745	3.41906	1	0.732787	3.911	1	0.528294	1.59218	1	0.991954	3.14053	1	0.678114	2.12352	1	0.651651	3.53495	1	0.847989	2.69307	1	0.697623	2.19102	1	0.409341	1.16495	0
ZMO0737	aroD	type II 3-dehydroquinate dehydratase	-0.482023	5.20978	1	-0.0266451	0.112465	0	-0.265721	1.81117	1	-1.1537	6.3933	1	-0.198496	2.41212	1	0.0610295	0.291643	0	-0.135564	0.78851	0	-0.520954	3.60904	1	-0.283527	3.42427	1	-0.0876746	0.454497	0	-0.130157	0.748688	0	-0.632748	4.24495	1
ZMO0740	csbD	general stress protein CsbD	-0.739932	3.30517	1	-0.0898534	0.143327	0	-1.05601	2.74247	1	-1.07393	2.78918	1	-0.954524	4.11885	1	-1.06683	2.7707	1	-0.572313	1.37472	0	-1.22443	3.16774	1	0.214592	0.79915	0	0.976972	2.53242	1	-0.483698	1.11569	0	0.150503	0.260207	0
ZMO0748	cysK	cysteine synthase	0.519435	1.11085	0	1.337	1.79777	1	0.290031	0.270297	0	-0.0687216	0.0543416	0	0.710971	1.63215	1	1.40349	1.9013	1	0.385134	0.381121	0	0.34429	0.332299	0	-0.191536	0.317673	0	-0.0664923	0.052483	0	-0.0951032	0.0768246	0	-0.413012	0.415452	0
ZMO0750	rluD	23S rRNA pseudouridine synthase D RluD	-0.484727	0.906679	0	0.747	0.781457	0	-0.376133	0.331054	0	-1.82505	2.30019	1	-0.0984966	0.13184	0	0.548116	0.527685	0	0.536995	0.514256	0	-1.3806	1.67681	1	-0.38623	0.679079	0	0.198885	0.156704	0	-0.913129	1.0085	0	-0.444446	0.406203	0
ZMO0768	ZMO1_ZMO0768	hypothetical protein	-0.609334	2.56671	1	-0.858278	2.05356	1	-0.214013	0.368344	0	-0.75571	1.77545	1	-0.73524	3.09367	1	-1.05978	2.57773	1	0.0585948	0.0833414	0	-1.20454	2.93195	1	0.125906	0.376947	0	0.201501	0.342189	0	-0.272608	0.497355	0	0.448827	0.936012	0
ZMO0793	ZMO1_ZMO0793	hypothetical protein	-0.853704	1.94815	1	-1.21652	1.5504	0	-0.548438	0.570091	0	-0.796157	0.915477	0	-0.872856	1.99776	1	-1.30426	1.68438	1	-0.810092	0.935862	0	-0.504216	0.512781	0	0.0191517	0.0246747	0	0.0877424	0.068174	0	0.261654	0.230692	0	-0.291941	0.26259	0
ZMO0798	ZMO1_ZMO0798	NodT family RND efflux system outer membrane lipoprotein	-0.747246	7.86124	1	-1.25159	7.73314	1	-0.686633	5.48984	1	-0.303518	2.81078	1	-0.622848	7.16825	1	-0.577094	4.86928	1	-0.98622	6.82949	1	-0.305231	2.82657	1	-0.124398	1.94853	1	-0.674494	5.42533	1	0.299587	2.7744	1	0.00171347	0.00859606	0
ZMO0799	ZMO1_ZMO0799	ABC-2 type transporter	-0.87341	6.11709	1	-1.25754	5.44088	1	-0.965614	4.50812	1	-0.397073	1.93236	1	-0.891145	6.19154	1	-1.04011	4.76566	1	-1.08659	4.91907	1	-0.546732	2.7271	1	0.0177351	0.0900294	0	-0.217429	0.92682	0	0.120976	0.441445	0	0.149659	0.576545	0
ZMO0800	ZMO1_ZMO0800	ABC transporter related protein	-0.739834	5.6583	1	-0.895741	4.39168	1	-0.715463	3.65027	1	-0.608297	3.15058	1	-0.663	5.26176	1	-0.52392	2.72287	1	-1.01026	4.80752	1	-0.454814	2.35003	1	-0.0768342	0.523634	0	-0.371821	1.87866	1	0.294802	1.42675	0	-0.153483	0.627062	0
ZMO0801	ZMO1_ZMO0801	secretion protein HlyD family protein	-0.911421	4.80753	1	-1.18913	3.84865	1	-0.837479	2.78577	1	-0.707655	2.33929	1	-0.734892	4.0722	1	-0.799308	2.65749	1	-1.02478	3.37806	1	-0.380586	1.12654	0	-0.176529	0.854056	0	-0.389822	1.16087	0	0.187304	0.459333	0	-0.327069	0.930401	0
ZMO0805	ZMO1_ZMO0805	NLP/P60 protein	-0.866156	6.56134	1	-0.431819	2.43852	1	-1.16346	5.62204	1	-1.00319	5.08849	1	-0.456563	4.26285	1	-0.211436	1.0515	0	-0.969433	4.96714	1	-0.188819	0.911213	0	-0.409594	3.90228	1	-0.220383	1.10779	0	-0.194026	0.943222	0	-0.814373	4.36237	1
ZMO0847	oprB2	carbohydrate-selective porin OprB	-0.554453	2.72985	1	0.28179	0.630376	0	-0.51375	1.34542	0	-1.4314	3.94121	1	-0.290705	1.31251	0	0.470705	1.20736	0	-0.449778	1.1407	0	-0.893041	2.53391	1	-0.263749	1.16311	0	-0.188915	0.382127	0	-0.0639724	0.108583	0	-0.538359	1.42468	0
ZMO0849	ZMO1_ZMO0849	Alg9 family protein mannosyltransferase	-0.772892	3.59015	1	-0.545447	1.37512	0	-1.04809	2.85644	1	-0.725136	1.92759	1	-0.697264	3.27155	1	-0.651037	1.70112	1	-0.647973	1.6917	1	-0.792782	2.13093	1	-0.0756287	0.233789	0	0.105589	0.181941	0	-0.400121	0.933299	0	0.0676459	0.110243	0
ZMO0883	rpsI	ribosomal protein S9	1.2617	5.78346	1	1.33715	4.05917	1	1.58769	4.6421	1	0.86028	2.71295	1	0.837791	4.33351	1	0.537202	1.61048	1	0.900316	2.83944	1	1.07586	3.36407	1	0.423914	2.29858	1	0.799945	2.51757	1	0.687371	2.13868	1	-0.215575	0.512447	0
ZMO0884	rplM	ribosomal protein L13	1.34866	5.16168	1	1.08052	2.68395	1	1.53743	3.73616	1	1.42802	3.50227	1	1.00381	4.13914	1	0.451082	0.966177	0	0.90422	2.2242	1	1.65612	3.97793	1	0.34485	1.37215	0	0.629433	1.46266	0	0.633215	1.47332	0	-0.228099	0.408366	0
ZMO0885	ZMO1_ZMO0885	hypothetical protein	0.225304	0.839222	0	0.635257	1.54095	0	0.89407	2.27977	1	-0.853415	2.16678	1	0.349119	1.45185	0	0.288357	0.571355	0	1.24548	3.18794	1	-0.486477	1.10935	0	-0.123815	0.39463	0	0.3469	0.722415	0	-0.351406	0.734382	0	-0.366938	0.775958	0
ZMO0895	ZMO1_ZMO0895	hypothetical protein	-1.04259	2.85239	1	-0.846542	1.20643	0	-0.795791	1.1167	0	-1.48543	2.33148	1	-0.809045	2.18841	1	-0.847742	1.20856	0	-0.0535127	0.0477276	0	-1.52588	2.39939	1	-0.233543	0.474091	0	0.00119995	0.0010181	0	-0.742278	1.02299	0	0.0404488	0.0356362	0
ZMO0905	mdoD	glucan biosynthesis protein MdoD	-0.653591	6.7701	1	-0.0633876	0.352967	0	-0.886632	5.86156	1	-1.01075	6.34605	1	-0.630087	6.63263	1	-0.0506768	0.269397	0	-0.891097	5.88	1	-0.948487	6.11008	1	-0.0235041	0.208137	0	-0.0127108	0.0575425	0	0.00446495	0.0194391	0	-0.0622663	0.34536	0
ZMO0914	folD	bifunctional methylenetetrahydrofolate dehydrogenase/methenyltetrahydrofolate cyclohydrolase	0.560117	3.26632	1	-0.0835288	0.178408	0	0.76352	2.58306	1	1.00036	3.35971	1	0.570778	3.3236	1	0.0316233	0.0612834	0	0.774629	2.62177	1	0.906083	3.06282	1	-0.0106615	0.0348562	0	-0.115152	0.259551	0	-0.0111085	0.0206557	0	0.094276	0.205176	0
ZMO0918	katE	catalase	-1.27096	5.85811	1	-0.205439	0.490367	0	-1.63939	4.79925	1	-1.96804	5.44987	1	-1.23226	5.74483	1	-0.997687	3.17531	1	-0.975748	3.1093	1	-1.72333	4.97494	1	-0.0386986	0.130188	0	0.792248	2.52649	1	-0.66364	2.08689	1	-0.244704	0.611348	0
ZMO0919	ZMO1_ZMO0919	diguanylate cyclase with beta propeller sensor	-0.711716	2.79096	1	-0.295639	0.502437	0	-0.932943	2.07762	1	-0.906568	2.01185	1	-0.55884	2.16424	1	-0.28251	0.474645	0	-0.284584	0.479007	0	-1.10943	2.50582	1	-0.152876	0.437813	0	-0.0131287	0.0162388	0	-0.648359	1.3538	0	0.20286	0.315729	0
ZMO0925	ZMO1_ZMO0925	cold-shock DNA-binding domain protein	-0.725388	4.15424	1	-0.375128	1.15975	0	-0.902918	3.1099	1	-0.898118	3.09418	1	-0.438984	2.62415	1	-0.0158181	0.0303015	0	-0.225201	0.607273	0	-1.07593	3.64809	1	-0.286405	1.63203	1	-0.35931	1.09878	0	-0.677717	2.32531	1	0.177813	0.451185	0
ZMO0928	ZMO1_ZMO0928	peptidase S58 DmpA	-0.778456	7.0314	1	-0.0386506	0.173555	0	-0.789523	5.0609	1	-1.50719	7.45364	1	-0.636893	6.27896	1	-0.230346	1.55583	0	-0.699226	4.63463	1	-0.981106	5.84599	1	-0.141563	1.67593	1	0.191696	1.24311	0	-0.0902978	0.479923	0	-0.526088	3.68503	1
ZMO0929	ZMO1_ZMO0929	hypothetical protein	-1.95423	3.30541	1	0.274295	0.15605	0	-1.57171	1.64909	1	-4.56528	4.43574	1	-1.34632	2.51537	1	1.3616	1.3949	0	-1.40459	1.44715	0	-3.99597	4.02306	1	-0.607912	0.927348	0	-1.0873	0.824964	0	-0.167125	0.1125	0	-0.569309	0.472824	0
ZMO0930	ZMO1_ZMO0930	hypothetical protein	-1.27472	5.76632	1	-0.058628	0.108787	0	-1.29904	3.91472	1	-2.46649	6.17429	1	-1.12459	5.31174	1	-0.667695	2.03635	1	-0.899762	2.79582	1	-1.8063	5.04231	1	-0.150131	0.637289	0	0.609067	1.83382	1	-0.399273	1.09834	0	-0.660186	2.0106	1
ZMO0931	ZMO1_ZMO0931	hypothetical protein	-0.953769	4.16279	1	0.384345	0.848896	0	-1.1962	3.13984	1	-2.04945	4.90412	1	-0.962284	4.19256	1	-0.333191	0.707767	0	-1.18763	3.11853	1	-1.36603	3.5456	1	0.00851571	0.0213399	0	0.717537	1.83067	1	-0.00857065	0.012278	0	-0.683419	1.72969	1
ZMO0932	zliS	DUF847/glycoside hydrolase family 108 domain-containing protein	-1.29546	6.08102	1	-0.326996	0.931655	0	-1.19895	3.8796	1	-2.36045	6.26881	1	-1.00878	5.17111	1	-0.654592	2.15199	1	-0.752498	2.50009	1	-1.61926	4.90129	1	-0.286681	1.56455	1	0.327596	0.933825	0	-0.446453	1.37539	0	-0.741184	2.46064	1
ZMO0934	zliE	secretion-related protein	-1.12767	5.34178	1	-0.348767	0.932429	0	-1.14479	3.52773	1	-1.88946	5.22272	1	-1.04358	5.06467	1	-0.589557	1.77736	1	-0.990861	3.08861	1	-1.55033	4.52766	1	-0.0840873	0.312256	0	0.24079	0.582254	0	-0.153927	0.333915	0	-0.339125	0.899825	0
ZMO0935	gstA	glutathione S-transferase domain protein	-0.392968	2.16902	1	-0.274313	0.715444	0	-0.0139964	0.0249008	0	-0.890594	2.87262	1	-0.400778	2.21637	1	-0.661286	2.10086	1	0.476846	1.43365	0	-1.01789	3.26422	1	0.00781006	0.0240444	0	0.386973	1.107	0	-0.490842	1.48486	0	0.127299	0.275997	0
ZMO0937	ZMO1_ZMO0937	aromatic-amino-acid transaminase	-0.459531	3.08988	1	-1.45271	5.06807	1	-0.0348448	0.0788731	0	0.108962	0.286784	0	-0.17953	1.06448	0	-0.501784	1.90118	1	-0.194071	0.585055	0	0.157266	0.449242	0	-0.280001	1.82806	1	-0.950925	3.63483	1	0.159227	0.456234	0	-0.0483041	0.112623	0
ZMO0942	scrB	sucrose-6-phosphate hydrolase	-0.668077	7.1047	1	-0.0810827	0.520476	0	-0.548808	4.39431	1	-1.37434	7.7586	1	-0.409743	5.2956	1	-0.165389	1.28172	0	-0.0609893	0.365378	0	-1.00285	6.56614	1	-0.258334	3.71828	1	0.0843058	0.546663	0	-0.487819	3.99918	1	-0.371488	3.14324	1
ZMO0967	ZMO1_ZMO0967	NupC-like Na+ dependent nucleoside transporter	0.086376	0.270505	0	-0.665864	1.72684	1	-0.162264	0.298153	0	1.08726	2.93308	1	-0.105632	0.34483	0	-0.164056	0.302123	0	-0.880909	2.36473	1	0.728068	1.91505	1	0.192008	0.728554	0	-0.501807	1.22577	0	0.718644	1.88669	1	0.359188	0.803602	0
ZMO0972	ZMO1_ZMO0972	hopanoid biosynthesis associated glycosyl transferase protein HpnI	0.603537	3.22762	1	1.00522	3.11089	1	0.479329	1.3761	0	0.326066	0.8486	0	0.257757	1.26074	0	0.367905	0.989137	0	0.115691	0.235331	0	0.289676	0.729918	0	0.34578	1.79589	1	0.637312	1.92913	1	0.363638	0.974639	0	0.03639	0.0648328	0
ZMO0973	ZMO1_ZMO0973	hopanoid biosynthesis associated radical SAM protein HpnJ	0.764834	5.71559	1	0.739645	3.70037	1	1.10673	5.06742	1	0.448125	2.26951	1	0.553757	4.56603	1	0.258499	1.18729	0	0.661424	3.35036	1	0.741349	3.70773	1	0.211076	1.80545	1	0.481146	2.44887	1	0.445307	2.25402	1	-0.293224	1.38744	0
ZMO0974	ZMO1_ZMO0974	hopanoid biosynthesis associated protein HpnK	0.703724	5.27202	1	0.820217	3.90791	1	1.05938	4.77504	1	0.231576	0.984168	0	0.421875	3.5376	1	0.236545	1.01095	0	0.565727	2.77827	1	0.463352	2.25525	1	0.281849	2.38554	1	0.583672	2.86591	1	0.493651	2.41399	1	-0.231776	0.985244	0
ZMO0976	xyrA	xylose reductase	-0.729068	3.51694	1	0.0194222	0.030413	0	-0.353831	0.834684	0	-1.8528	4.7938	1	-0.248436	1.0696	0	-0.335541	0.780148	0	0.515245	1.33869	0	-0.925012	2.60892	1	-0.480632	2.33526	1	0.354963	0.838085	0	-0.869075	2.4447	1	-0.927784	2.61695	1
ZMO0978	ZMO1_ZMO0978	periplasmic binding protein	-0.327098	0.934831	0	-0.527957	0.854676	0	-0.198884	0.254266	0	-0.254454	0.341941	0	-0.582687	1.89283	1	-0.999099	1.871	1	-0.578353	0.959591	0	-0.170608	0.212308	0	0.255588	0.683015	0	0.471142	0.739354	0	0.379468	0.561804	0	-0.0838459	0.0954018	0
ZMO0979	ZMO1_ZMO0979	TonB-dependent receptor	0.0768685	0.181729	0	1.11535	2.39737	1	-0.362976	0.613219	0	-0.52177	0.972671	0	-0.328403	1.08465	0	0.708531	1.42422	0	-0.949987	2.01072	1	-0.743754	1.51048	0	0.405272	1.40811	0	0.40682	0.708812	0	0.587011	1.12841	0	0.221984	0.332553	0
ZMO0988	ZMO1_ZMO0988	DUF465 domain-containing protein	-0.67529	2.83318	1	0.233668	0.407722	0	-1.01826	2.45857	1	-1.24128	3.00304	1	-0.712791	2.98739	1	0.180858	0.298247	0	-0.986125	2.37639	1	-1.33311	3.21374	1	0.0375009	0.0926573	0	0.0528099	0.0740782	0	-0.0321374	0.043779	0	0.0918302	0.135819	0
ZMO0989	ibpA	heat-shock protein IbpA	1.69228	7.11318	1	0.823444	2.7661	1	1.87417	5.4538	1	2.37924	6.33006	1	1.36963	6.31914	1	1.01667	3.38384	1	1.72802	5.16207	1	1.3642	4.3378	1	0.322654	1.81674	1	-0.193229	0.483465	0	0.14615	0.342355	0	1.01504	3.3789	1
ZMO0998	msrA	peptide methionine sulfoxide reductase	-0.506307	2.59296	1	0.668918	1.93153	1	-0.444044	1.18073	0	-1.74379	4.74757	1	-0.326548	1.58768	1	0.124092	0.241739	0	0.0306597	0.0514275	0	-1.1344	3.33199	1	-0.179759	0.753381	0	0.544826	1.51798	0	-0.474704	1.28286	0	-0.609399	1.7342	1
ZMO1000	metE	5- methyltetrahydropteroyltriglutamate--homocysteine S-methyltransferase	-0.224029	2.25821	1	0.91824	4.90006	1	-0.945135	5.002	1	-0.645192	3.70923	1	-0.236619	2.39494	1	0.461485	2.70907	1	-1.02054	5.27564	1	-0.150802	0.715889	0	0.0125902	0.0741457	0	0.456754	2.68088	1	0.0754063	0.302044	0	-0.49439	2.90168	1
ZMO1007	ZMO1_ZMO1007	UPF0187 domain-containing protein	-0.390671	2.37268	1	0.597538	2.0712	1	-0.260991	0.7517	0	-1.50856	4.85181	1	-0.265635	1.52834	0	0.0149652	0.0292249	0	0.33588	1.03557	0	-1.14775	3.92239	1	-0.125037	0.593059	0	0.582573	2.01308	1	-0.596871	2.06862	1	-0.360811	1.13315	0
ZMO1011	ZMO1_ZMO1011	YacG/DUF329 family protein	0.507769	1.90537	1	1.06892	2.36495	1	0.435666	0.803258	0	0.018718	0.0229148	0	0.730268	2.81387	1	0.929062	2.0277	1	0.888547	1.92783	1	0.373194	0.659648	0	-0.222499	0.687147	0	0.139862	0.19908	0	-0.452881	0.843875	0	-0.354476	0.617939	0
ZMO1012	ZMO1_ZMO1012	hypothetical protein	0.774928	2.85999	1	1.13004	2.39699	1	0.377602	0.634	0	0.817146	1.66372	1	0.326906	1.06063	0	0.335706	0.54634	0	0.0106407	0.0123356	0	0.634373	1.22285	0	0.448021	1.56446	1	0.794329	1.60872	1	0.366961	0.611427	0	0.182773	0.259123	0
ZMO1013	ZMO1_ZMO1013	septum formation inhibitor Maf	1.2437	3.88249	1	0.998072	1.78815	1	1.4917	2.7677	1	1.24131	2.28496	1	0.447578	1.32036	0	0.391264	0.5565	0	0.136571	0.157312	0	0.814899	1.40371	0	0.796118	2.55432	1	0.606808	0.97171	0	1.35513	2.50845	1	0.426414	0.620496	0
ZMO1014	infA	translation initiation factor IF-1	0.195789	0.550662	0	1.2006	2.54428	1	0.0736118	0.0919694	0	-0.68685	1.34271	0	-0.18429	0.510263	0	0.485803	0.869308	0	-0.153022	0.209303	0	-0.885652	1.81994	1	0.380079	1.27425	0	0.714801	1.40992	0	0.226634	0.334029	0	0.198802	0.285152	0
ZMO1026	ZMO1_ZMO1026	hypothetical protein	-0.1393	0.259643	0	1.33114	2.12186	1	-0.143419	0.142333	0	-1.60562	2.59359	1	0.161129	0.309115	0	1.58877	2.56547	1	0.483341	0.611013	0	-1.58872	2.56539	1	-0.300429	0.671017	0	-0.257632	0.280773	0	-0.62676	0.850299	0	-0.0168956	0.0149048	0
ZMO1034	ZMO1_ZMO1034	calcium-binding EF-hand-containing protein	-0.374282	1.5649	1	-1.26962	3.22323	1	-0.0366261	0.0530408	0	0.183405	0.322976	0	0.2151	0.783689	0	-0.300987	0.597551	0	0.288919	0.567408	0	0.657369	1.59119	1	-0.589382	2.60212	1	-0.968637	2.46372	1	-0.325545	0.660064	0	-0.473964	1.0636	0
ZMO1039	nrdA	ribonucleoside-diphosphate reductase alpha subunit	-0.302328	3.24732	1	0.50683	3.14956	1	-1.00968	5.45425	1	-0.404138	2.51466	1	-0.434961	4.42258	1	0.306123	1.85229	1	-1.12443	5.84643	1	-0.486582	3.02955	1	0.132633	1.31387	0	0.200707	1.11057	0	0.114749	0.5465	0	0.0824439	0.36221	0
ZMO1062	pspD	putative peripheral inner membrane phage shock protein pspD	1.54094	6.91455	1	1.99023	5.82223	1	2.20983	6.20828	1	0.422758	1.36715	0	1.19215	5.95749	1	1.01945	3.51983	1	1.96473	5.775	1	0.592259	2.03443	1	0.348792	2.08013	1	0.970775	3.36815	1	0.245103	0.6877	0	-0.169501	0.432175	0
ZMO1063	pspA	phage shock protein A PspA	0.678903	4.59198	1	0.678944	2.84948	1	1.55486	5.58422	1	-0.1971	0.656685	0	0.774906	5.05551	1	0.527146	2.18725	1	1.2831	4.89636	1	0.514473	2.12932	1	-0.0960033	0.529578	0	0.151799	0.472363	0	0.271765	0.987932	0	-0.711574	2.98357	1
ZMO1064	pspB	phage shock protein B PspB	0.586012	4.46156	1	0.688445	3.20802	1	1.43313	5.68509	1	-0.363538	1.61915	1	0.59918	4.53787	1	0.314692	1.35993	0	1.23736	5.15487	1	0.245488	0.997401	0	-0.0131681	0.0610802	0	0.373753	1.67323	1	0.195769	0.748101	0	-0.609027	2.85103	1
ZMO1065	pspC	phage shock protein C PspC	0.69711	5.34873	1	0.695929	3.48139	1	1.48697	6.10933	1	-0.091567	0.319443	0	0.715147	5.44087	1	0.422342	2.10693	1	1.43024	5.96574	1	0.292863	1.37112	0	-0.0180362	0.0932155	0	0.273588	1.26077	0	0.0567341	0.181595	0	-0.38443	1.89465	1
ZMO1067	sufE	sulfur acceptor protein	-0.762067	5.35431	1	-0.632395	2.93261	1	-0.511189	2.35847	1	-1.14262	4.84119	1	-0.430005	3.42029	1	-0.211105	0.814155	0	-0.370841	1.6403	1	-0.708067	3.26566	1	-0.332063	2.66759	1	-0.42129	1.90339	1	-0.140348	0.485442	0	-0.43455	1.9718	1
ZMO1077	rimM	16S rRNA processing protein RimM	0.85486	6.58206	1	1.43698	6.4701	1	0.701013	3.92425	1	0.426585	2.45522	1	0.359597	3.54486	1	0.594834	3.40168	1	0.264894	1.42383	0	0.219063	1.12552	0	0.495263	4.60464	1	0.842149	4.54101	1	0.436119	2.51282	1	0.207522	1.05147	0
ZMO1078	trmD	tRNA (guanosine(37)-N1)-methyltransferase TrmD	0.947332	4.3375	1	1.62003	4.29429	1	0.886043	2.4667	1	0.335921	0.770567	0	0.633616	3.05865	1	0.947344	2.644	1	0.386498	0.921073	0	0.567007	1.48476	0	0.313715	1.4099	0	0.672688	1.81816	1	0.499545	1.27144	0	-0.231086	0.479964	0
ZMO1079	rplS	ribosomal protein L19	1.19666	5.22312	1	1.61613	4.35371	1	1.22118	3.44097	1	0.752658	2.1127	1	0.750283	3.63606	1	0.890552	2.53213	1	0.606521	1.64843	1	0.753775	2.11618	1	0.446377	2.17635	1	0.725582	2.02795	1	0.614664	1.67465	1	-0.00111636	0.00170948	0
ZMO1080	ZMO1_ZMO1080	hypothetical protein	-0.198928	0.456694	0	1.5888	2.85931	1	-0.780935	1.28338	0	-1.40465	2.52297	1	-0.17075	0.377992	0	0.575907	0.874968	0	-0.353202	0.47105	0	-0.734954	1.19021	0	-0.0281782	0.0496941	0	1.01289	1.75588	1	-0.427733	0.599419	0	-0.669694	1.05922	0
ZMO1081	ZMO1_ZMO1081	hypothetical protein	-0.504594	2.7949	1	0.230979	0.568814	0	-1.01262	3.22201	1	-0.732144	2.32584	1	-0.437426	2.41246	1	0.139128	0.303836	0	-1.0666	3.37991	1	-0.384811	1.08714	0	-0.0671676	0.245404	0	0.0918509	0.186256	0	0.0539801	0.102534	0	-0.347334	0.95518	0
ZMO1105	ZMO1_ZMO1105	histidine kinase	-0.314521	2.44142	1	-0.296264	1.20111	0	-0.774911	3.44676	1	0.127611	0.414819	0	-0.345931	2.69436	1	0.00231833	0.00563007	0	-1.0626	4.4813	1	0.022485	0.05766	0	0.0314099	0.151212	0	-0.298583	1.21283	0	0.287686	1.15786	0	0.105126	0.327067	0
ZMO1107	ZMO1_ZMO1107	transcriptional regulator AsnC family	0.658244	3.83225	1	1.01494	3.46272	1	0.594018	2.00962	1	0.365775	1.1228	0	0.531329	3.16464	1	0.297332	0.864002	0	0.7748	2.67353	1	0.521853	1.73139	1	0.126915	0.588522	0	0.717607	2.46954	1	-0.180782	0.460253	0	-0.156078	0.383627	0
ZMO1109	ZMO1_ZMO1109	tetratricopeptide-like helical domain-containing protein	-0.396592	2.53992	1	-1.12546	4.02098	1	-0.284797	0.894745	0	0.220479	0.646039	0	-0.194207	1.10434	0	-0.291482	0.921503	0	-0.557081	2.0241	1	0.265944	0.820094	0	-0.202386	1.16292	0	-0.833976	3.08204	1	0.272284	0.845058	0	-0.0454646	0.0997991	0
ZMO1113	ndh	FAD-dependent pyridine nucleotide-disulfide oxidoreductase	-0.302034	1.35616	0	0.412189	1.00718	0	-0.137427	0.256482	0	-1.18086	3.29572	1	-0.025335	0.0712118	0	-0.211096	0.432083	0	0.236906	0.49901	0	-0.101815	0.1807	0	-0.276699	1.21698	0	0.623285	1.675	1	-0.374333	0.891387	0	-1.07905	3.02731	1
ZMO1138	miaA	tRNA (adenosine(37)-N6)-dimethylallyltransferase MiaA	-0.342449	1.44087	0	0.127202	0.214141	0	-0.552473	1.3209	0	-0.602076	1.46727	0	-0.391164	1.68978	1	-0.14135	0.242361	0	0.337631	0.709623	0	-1.36977	3.51912	1	0.0487152	0.133973	0	0.268552	0.530971	0	-0.890104	2.30106	1	0.767697	1.95298	1
ZMO1145	rpmE	ribosomal protein L31	1.12862	4.21112	1	1.45742	3.27057	1	1.07716	2.42229	1	0.851268	1.86692	1	0.349472	1.23953	0	0.444586	0.839969	0	0.328956	0.572826	0	0.274875	0.457137	0	0.779145	3.04176	1	1.01283	2.26754	1	0.748208	1.60488	1	0.576393	1.16622	0
ZMO1146	fabZ	beta-hydroxyacyl-(acyl-carrier-protein) dehydratase FabZ	0.432394	4.04929	1	-0.150455	0.67432	0	0.274941	1.43964	0	1.1727	5.61629	1	0.182448	1.70078	1	0.105043	0.429004	0	-0.405035	2.25371	1	0.847335	4.46541	1	0.249947	2.42068	1	-0.255498	1.316	0	0.679976	3.73419	1	0.325362	1.75996	1
ZMO1155	tsf	translation elongation factor Ts	0.386936	3.64011	1	1.20298	5.65461	1	0.058511	0.208388	0	-0.100679	0.399573	0	0.0936611	0.728137	0	0.435953	2.40024	1	-0.307441	1.61741	1	0.152471	0.672899	0	0.293275	2.80959	1	0.767024	4.07882	1	0.365952	1.98044	1	-0.25315	1.27725	0
ZMO1181	hutG1	N-formylglutamate amidohydrolase	-0.856367	4.86434	1	-0.891582	3.19381	1	-0.609317	2.16519	1	-1.0682	3.75571	1	-0.613562	3.73917	1	-0.639681	2.28329	1	-0.224535	0.63717	0	-0.97647	3.47148	1	-0.242805	1.40504	0	-0.251901	0.737504	0	-0.384782	1.25949	0	-0.0917307	0.213211	0
ZMO1186	mltB	lytic transglycosylase	-0.849894	5.33415	1	-0.905188	3.67265	1	-1.07854	4.24777	1	-0.565952	2.32604	1	-0.797037	5.10436	1	-0.614387	2.53715	1	-0.647196	2.67668	1	-1.12953	4.40436	1	-0.0528567	0.25067	0	-0.290801	1.0567	0	-0.431345	1.71246	1	0.563576	2.31554	1
ZMO1193	topA	DNA topoisomerase I	0.523474	4.27927	1	0.274348	1.23517	0	0.80991	3.90409	1	0.486162	2.40424	1	0.6936	5.26121	1	0.319184	1.4872	0	0.736393	3.59815	1	1.02522	4.70077	1	-0.170126	1.34915	0	-0.0448357	0.13601	0	0.0735172	0.240095	0	-0.53906	2.67692	1
ZMO1200	rpiB	ribose 5-phosphate isomerase B	0.738643	5.47405	1	-0.319813	1.48383	0	1.43636	5.89627	1	1.09939	4.93203	1	0.722817	5.39579	1	-0.0218408	0.0618701	0	1.10629	4.95413	1	1.084	4.88238	1	0.0158257	0.0788976	0	-0.297972	1.36131	0	0.330062	1.54135	0	0.0153871	0.0427767	0
ZMO1201	glyA	glycine hydroxymethyltransferase	1.07789	6.12942	1	-0.367374	1.37875	0	1.94148	6.27456	1	1.65957	5.6965	1	0.863792	5.32082	1	-0.0214618	0.0492149	0	1.10336	4.25727	1	1.50948	5.35278	1	0.214102	1.39465	0	-0.345913	1.2803	0	0.838129	3.36936	1	0.150089	0.4462	0
ZMO1202	nrdR	transcriptional regulator NrdR	1.46049	6.48598	1	-0.0685409	0.138117	0	2.24047	6.03512	1	2.20955	5.98385	1	1.08302	5.38669	1	0.109661	0.237044	0	1.32124	4.16433	1	1.81816	5.27433	1	0.377471	2.12326	1	-0.178202	0.426571	0	0.919229	3.02369	1	0.391386	1.1527	0
ZMO1203	trmH	TrmH family RNA methyltransferase	1.61924	10.1617	1	0.00508763	0.0216915	0	2.19428	9.21086	1	2.65835	9.95387	1	1.08917	8.6277	1	0.11674	0.736821	0	1.34855	7.34314	1	1.80221	8.45183	1	0.530075	5.90396	1	-0.111653	0.696199	0	0.845737	5.60365	1	0.85614	5.64816	1
ZMO1206	ZMO1_ZMO1206	LysR family transcriptional regulator	0.492408	4.4306	1	0.17321	0.789749	0	0.930039	4.72961	1	0.373976	2.02558	1	0.374527	3.5318	1	-0.149747	0.656218	0	1.06573	5.21083	1	0.207597	0.994036	0	0.117881	0.973352	0	0.322956	1.71092	1	-0.135692	0.579143	0	0.166379	0.750306	0
ZMO1209	kup	potassium transporter Kup	0.619256	4.33509	1	0.220619	0.774483	0	0.931843	3.86723	1	0.705306	3.00704	1	0.674075	4.62592	1	0.159108	0.511793	0	0.827748	3.48951	1	1.03537	4.21585	1	-0.054819	0.271718	0	0.0615112	0.163823	0	0.104095	0.303406	0	-0.330063	1.28727	0
ZMO1212	pgi	glucose-6-phosphate isomerase	0.635137	4.94336	1	0.0683988	0.220249	0	1.22929	5.33925	1	0.607718	3.01097	1	0.77004	5.63452	1	0.261203	1.16001	0	1.21071	5.28451	1	0.838205	4.01271	1	-0.134903	1.00831	0	-0.192804	0.789932	0	0.0185815	0.052284	0	-0.230487	0.991036	0
ZMO1213	ZMO1_ZMO1213	hypothetical protein	0.0134614	0.0311346	0	-0.491414	1.03351	0	0.739324	1.7056	1	-0.207526	0.349405	0	0.396306	1.56165	0	-0.373867	0.730291	0	0.620591	1.38209	0	0.942195	2.24558	1	-0.382845	1.49805	0	-0.117547	0.178288	0	0.118733	0.180356	0	-1.14972	2.76573	1
ZMO1215	ZMO1_ZMO1215	hypothetical protein	-0.446679	2.62032	1	-0.070186	0.146475	0	0.0830559	0.177391	0	-1.35291	4.3402	1	-0.146586	0.690475	0	-0.275807	0.767206	0	0.730355	2.46801	1	-0.894305	3.02663	1	-0.300093	1.6868	1	0.205621	0.528655	0	-0.647299	2.16713	1	-0.458602	1.45193	0
ZMO1221	ZMO1_ZMO1221	hypothetical protein	0.740338	6.88316	1	-0.0250603	0.108051	0	1.31113	6.967	1	0.934939	5.70951	1	0.774952	7.05559	1	0.345671	2.49076	1	0.974651	5.86181	1	1.00453	5.97287	1	-0.0346146	0.294191	0	-0.370731	2.67749	1	0.336483	2.42105	1	-0.0695956	0.352472	0
ZMO1223	fabD	malonyl CoA-acyl carrier protein transacylase	0.428291	3.07204	1	-0.218199	0.736733	0	1.19308	4.60317	1	0.309997	1.14958	0	0.543366	3.80787	1	0.104313	0.294011	0	0.550509	2.26525	1	0.975278	3.92384	1	-0.115075	0.656608	0	-0.322511	1.2078	0	0.642567	2.66572	1	-0.66528	2.76109	1
ZMO1225	rpsF	ribosomal protein S6	1.20094	5.26378	1	0.905822	2.59797	1	1.71676	4.58733	1	0.980226	2.8143	1	0.982205	4.55597	1	0.385855	0.952023	0	1.2323	3.49334	1	1.32846	3.73117	1	0.218732	0.930168	0	0.519967	1.38208	0	0.484461	1.26681	0	-0.348233	0.835677	0
ZMO1226	rpsR	ribosomal protein S18	1.47823	5.29531	1	1.48304	3.45056	1	1.99762	4.42436	1	0.954041	2.2223	1	1.14086	4.38728	1	0.720712	1.61225	1	1.46701	3.41691	1	1.23485	2.90464	1	0.337378	1.2489	0	0.762329	1.7229	1	0.530609	1.10717	0	-0.280804	0.494379	0
ZMO1227	rplI	ribosomal protein L9	1.39665	6.59046	1	1.01098	3.53149	1	1.94389	5.78014	1	1.23507	4.1817	1	0.994733	5.34201	1	0.277421	0.817604	0	1.44496	4.71848	1	1.26182	4.25371	1	0.401916	2.45804	1	0.733562	2.5959	1	0.49893	1.69318	1	-0.0267451	0.0538155	0
ZMO1228	ykfB	mandelate racemase/muconate lactonizing protein	0.786225	6.28603	1	0.184253	0.909515	0	1.37719	6.32787	1	0.797234	4.3683	1	0.779946	6.25624	1	0.180694	0.887254	0	1.29427	6.09751	1	0.864877	4.64807	1	0.00627895	0.0351611	0	0.00355899	0.011215	0	0.0829208	0.333876	0	-0.0676429	0.261353	0
ZMO1229	folE	GTP cyclohydrolase I FolE	0.947706	5.28164	1	0.291227	0.905401	0	1.61775	5.22944	1	0.934144	3.38423	1	0.940074	5.25263	1	0.337346	1.09037	0	1.13604	4.00892	1	1.34684	4.58426	1	0.00763255	0.0267076	0	-0.0461188	0.0999391	0	0.481711	1.68623	1	-0.412694	1.40034	0
ZMO1231	recJ	single-stranded-DNA-specific exonuclease RecJ	1.09692	7.17527	1	0.38273	1.97176	1	1.60807	6.54734	1	1.29996	5.75987	1	0.985929	6.77273	1	0.298617	1.4731	0	1.47909	6.23573	1	1.18008	5.40827	1	0.110989	0.849457	0	0.0841137	0.302364	0	0.128984	0.512043	0	0.119871	0.467132	0
ZMO1232	ZMO1_ZMO1232	glycosyl transferase family 1	0.303364	1.93961	1	-0.432804	1.54543	0	1.05827	3.88719	1	0.284628	0.91801	0	0.285342	1.80772	1	-0.475013	1.72599	1	1.2515	4.4481	1	0.0795441	0.191477	0	0.0180215	0.0679746	0	0.0422086	0.0941327	0	-0.193228	0.56122	0	0.205084	0.605125	0
ZMO1233	cpsB	mannose-1-phosphate guanyltransferase CpsB	0.544078	6.38819	1	0.0241021	0.125748	0	1.00019	6.6107	1	0.607943	4.79822	1	0.575303	6.59668	1	0.189629	1.5416	0	1.01703	6.67329	1	0.51925	4.25598	1	-0.0312247	0.321244	0	-0.165526	1.30632	0	-0.0168405	0.0848377	0	0.0886929	0.593671	0
ZMO1235	ZMO1_ZMO1235	Fur family ferric uptake regulator	0.980641	5.84213	1	0.283123	1.01734	0	1.28237	4.83201	1	1.37643	5.08199	1	1.04937	6.09161	1	0.366203	1.40153	0	1.40362	5.15166	1	1.37828	5.08678	1	-0.0687277	0.342283	0	-0.0830798	0.222707	0	-0.121249	0.350046	0	-0.00185452	0.00412177	0
ZMO1240	gpmA	2,3-bisphosphoglycerate-dependent phosphoglycerate mutase	0.719145	5.57167	1	0.0731252	0.253064	0	1.1014	5.12882	1	0.98291	4.72753	1	0.768554	5.81416	1	0.180458	0.774915	0	1.0096	4.82117	1	1.11561	5.17455	1	-0.0494094	0.305432	0	-0.107333	0.40274	0	0.091802	0.332528	0	-0.132697	0.524737	0
ZMO1242	ZMO1_ZMO1242	peptidase M14 carboxypeptidase A	0.458264	3.98233	1	-0.167283	0.698446	0	0.910806	4.44436	1	0.631268	3.25795	1	0.650601	5.18972	1	0.0875198	0.311621	0	0.751468	3.80375	1	1.11282	5.1449	1	-0.192338	1.65013	1	-0.254803	1.19008	0	0.159338	0.656545	0	-0.481547	2.49333	1
ZMO1243	ZMO1_ZMO1243	hypothetical protein	0.79488	3.69302	1	0.0401839	0.0630423	0	1.30855	3.53212	1	1.03591	2.83568	1	0.805359	3.73496	1	0.0517443	0.0826753	0	0.767851	2.06642	1	1.59648	4.17795	1	-0.0104789	0.027475	0	-0.0115604	0.0173098	0	0.540697	1.3677	0	-0.560573	1.42936	0
ZMO1246	ZMO1_ZMO1246	50S ribosomal protein L36	1.49304	3.05619	1	2.18656	2.5861	1	1.79726	2.09516	1	0.495295	0.426058	0	1.24262	2.54412	1	1.75149	2.03558	1	1.41563	1.59003	1	0.560759	0.497432	0	0.250412	0.361743	0	0.435072	0.363118	0	0.381629	0.309605	0	-0.065464	0.0435842	0
ZMO1248	ZMO1_ZMO1248	hypothetical protein	0.713687	5.11373	1	0.20389	0.77732	0	1.30216	5.29984	1	0.635008	2.93988	1	0.568246	4.32072	1	0.193029	0.724988	0	1.12899	4.79359	1	0.382715	1.69936	1	0.145441	1.01684	0	0.0108609	0.0278329	0	0.173168	0.631517	0	0.252293	1.01879	0
ZMO1249	ZMO1_ZMO1249	hypothetical protein	0.813491	2.15442	1	0.749048	1.00936	0	1.11894	1.65437	1	0.572481	0.717247	0	0.421559	0.977271	0	0.0812246	0.0727638	0	0.981529	1.41316	0	0.201923	0.200279	0	0.391932	0.890973	0	0.667824	0.872625	0	0.137414	0.129274	0	0.370558	0.414799	0
ZMO1251	ZMO1_ZMO1251	hypothetical protein	1.16654	7.76362	1	0.707501	3.9588	1	1.58523	6.84325	1	1.2069	5.82899	1	0.773531	6.21436	1	0.398986	2.28925	1	0.700519	3.92628	1	1.22109	5.87188	1	0.393013	3.83283	1	0.308515	1.71177	1	0.884714	4.71639	1	-0.01419	0.0462578	0
ZMO1252	ccmI	putative cytochrome c-type biogenesis protein CcmI/NrfG	0.866751	4.9604	1	0.284734	0.878819	0	1.42392	4.77452	1	0.891601	3.23955	1	0.846747	4.87809	1	0.44244	1.52203	0	0.948364	3.42806	1	1.14944	4.0447	1	0.0200044	0.0732395	0	-0.157707	0.416735	0	0.475555	1.65903	1	-0.257835	0.774551	0
ZMO1253	ccmH	cytochrome c-type biogenesis protein NrfF/CcmH	0.761284	3.13317	1	-0.587958	1.27882	0	1.41747	3.35113	1	1.45434	3.43018	1	0.420826	1.65934	1	-0.576506	1.24804	0	0.649685	1.44539	0	1.1893	2.83491	1	0.340458	1.28348	0	-0.0114522	0.0148926	0	0.767786	1.76391	1	0.26504	0.467416	0
ZMO1254	ccmG	thiol:disulfide oxidoreductase CcmG	0.4125	2.29598	1	-0.422539	1.24112	0	1.05166	3.3748	1	0.608382	1.92022	1	0.308225	1.64923	1	-0.423558	1.24484	0	0.616159	1.94822	1	0.732075	2.35685	1	0.104275	0.424527	0	0.00101942	0.00177435	0	0.435499	1.28844	0	-0.123693	0.267853	0
ZMO1255	ccmF	cytochrome c-type biogenesis protein CcmF/NfrE	0.666716	5.7431	1	-0.275567	1.53388	0	1.1189	5.62791	1	1.15682	5.74952	1	0.556729	5.09244	1	-0.134529	0.623479	0	0.678149	3.88779	1	1.12657	5.65279	1	0.109988	0.970318	0	-0.141038	0.662019	0	0.440749	2.59916	1	0.0302511	0.106429	0
ZMO1257	ZMO1_ZMO1257	hypothetical protein	0.847726	2.34427	1	-0.132124	0.128863	0	1.46684	2.34176	1	1.20847	1.88823	1	0.585003	1.53487	0	-0.072841	0.0673285	0	0.752319	1.06262	0	1.07553	1.64817	1	0.262723	0.561353	0	-0.0592829	0.0541041	0	0.714518	0.995673	0	0.132933	0.129744	0
ZMO1258	ccmC	cytochrome C assembly protein CcmC/CycZ	0.705213	4.83657	1	-0.288543	1.1096	0	1.2917	5.03381	1	1.11248	4.51195	1	0.687671	4.74843	1	-0.25833	0.96508	0	1.07052	4.38043	1	1.25083	4.92011	1	0.0175413	0.0764296	0	-0.0302126	0.0759705	0	0.221184	0.792265	0	-0.138348	0.438007	0
ZMO1264	rspA	L-alanine-DL-glutamate epimerase or related enzyme of enolase superfamily RspA	0.620775	2.11851	1	0.17203	0.223724	0	1.1165	2.20834	1	0.573794	0.994966	0	0.674828	2.32091	1	0.558573	0.961668	0	0.918164	1.76987	1	0.547748	0.938102	0	-0.0540533	0.112081	0	-0.386543	0.602258	0	0.198337	0.26467	0	0.0260462	0.0288346	0
ZMO1265	ZMO1_ZMO1265	DUF1847 domain-containing protein	0.571206	2.21681	1	0.318758	0.552358	0	1.12815	2.54984	1	0.26671	0.441755	0	0.605121	2.3595	1	0.155137	0.229315	0	1.15009	2.60114	1	0.510137	1.00357	0	-0.0339151	0.0772369	0	0.163621	0.244159	0	-0.0219388	0.0274651	0	-0.243427	0.394492	0
ZMO1267	guaA	GMP synthase large subunit	1.01212	6.45327	1	0.317688	1.38681	0	1.42889	5.69803	1	1.28979	5.32684	1	1.12008	6.83319	1	0.378782	1.71287	1	1.10231	4.7696	1	1.87914	6.71332	1	-0.107954	0.711484	0	-0.0610949	0.18201	0	0.326586	1.43435	0	-0.589353	2.77725	1
ZMO1271	cysG2	siroheme synthase CysG	0.799143	5.88453	1	0.945345	4.52384	1	0.987338	4.67409	1	0.464745	2.36594	1	1.04314	6.87678	1	0.884594	4.29724	1	1.29482	5.64045	1	0.950012	4.54079	1	-0.243999	2.13356	1	0.0607511	0.198952	0	-0.307482	1.47399	0	-0.485266	2.47677	1
ZMO1284	sldC	sorbitol dehydrogenase cytochrome c subunit	-0.289351	1.54316	0	0.21431	0.53071	0	0.0536309	0.104058	0	-1.13599	3.63924	1	-0.0741713	0.282773	0	-0.0415444	0.078824	0	0.521138	1.61696	1	-0.702107	2.27133	1	-0.21518	1.07079	0	0.255855	0.664117	0	-0.467507	1.41862	0	-0.433886	1.29447	0
ZMO1285	sldL	solbitol dehydrogenase large subunit	-0.281165	1.57003	1	0.189208	0.479115	0	0.0020825	0.00382169	0	-1.03478	3.48125	1	-0.0491118	0.183334	0	-0.101321	0.224619	0	0.415507	1.29417	0	-0.461522	1.47167	0	-0.232053	1.242	0	0.290528	0.824734	0	-0.413425	1.28616	0	-0.573262	1.90082	1
ZMO1287	ZMO1_ZMO1287	putative UDP-glucose-glycogen glucosyltransferase	-0.2664	0.971415	0	0.436385	0.905058	0	-0.353678	0.692691	0	-0.881906	2.12051	1	-0.424128	1.72086	1	0.0259377	0.0352746	0	-0.0400867	0.0556427	0	-1.25823	3.06306	1	0.157728	0.499708	0	0.410447	0.837217	0	-0.313591	0.594596	0	0.376328	0.749637	0
ZMO1289	ZMO1_ZMO1289	putative transglycosylase-associated protein	-0.50699	2.04458	1	0.463696	0.942939	0	-0.104646	0.153611	0	-1.88002	4.24442	1	-0.321302	1.18651	0	-0.773625	1.76853	1	0.748253	1.70075	1	-0.938533	2.2011	1	-0.185688	0.592255	0	1.23732	2.93217	1	-0.852899	1.97848	1	-0.941486	2.20869	1
ZMO1295	ZMO1_ZMO1295	organic radical activating enzyme	-0.345812	1.54248	0	0.216871	0.430804	0	-0.636536	1.65856	1	-0.617771	1.60063	1	-0.46018	2.14616	1	0.0644446	0.104637	0	-0.317522	0.696387	0	-1.12746	3.06975	1	0.114367	0.385158	0	0.152426	0.280203	0	-0.319014	0.700551	0	0.50969	1.26659	0
ZMO1301	ZMO1_ZMO1301	hypothetical protein	-0.460065	1.44778	0	-0.157994	0.196369	0	-0.254917	0.346755	0	-0.967284	1.82259	1	-0.44735	1.39918	0	-0.532051	0.873771	0	0.434438	0.675097	0	-1.24444	2.41147	1	-0.0127148	0.0236029	0	0.374057	0.558469	0	-0.689355	1.21127	0	0.277154	0.384178	0
ZMO1321	guaB	inosine-5'-monophosphate dehydrogenase	0.514146	4.15944	1	0.756301	3.62666	1	0.449596	2.16736	1	0.33654	1.55176	0	0.496544	4.04351	1	0.403845	1.92147	1	0.0556445	0.170233	0	1.03014	4.65601	1	0.0176014	0.0871981	0	0.352457	1.63974	1	0.393952	1.86762	1	-0.693604	3.35677	1
ZMO1324	ZMO1_ZMO1324	HPr kinase	-0.239385	1.52914	0	0.693521	2.71356	1	-0.49076	1.86512	1	-0.920918	3.55102	1	-0.353245	2.38226	1	0.189577	0.571962	0	0.0182769	0.0400705	0	-1.26759	4.60934	1	0.11386	0.601262	0	0.503945	1.92268	1	-0.509036	1.94484	1	0.346672	1.22817	0
ZMO1334	ZMO1_ZMO1334	polyisoprenoid-binding periplasmic YceI-like protein	-0.56164	4.80661	1	-1.14328	5.38083	1	-0.0365868	0.11891	0	-0.505056	2.72527	1	-0.395822	3.634	1	-0.617084	3.30665	1	0.00542963	0.0160039	0	-0.57581	3.09923	1	-0.165819	1.44674	0	-0.526194	2.83943	1	-0.0420165	0.138764	0	0.0707547	0.253073	0
ZMO1335	wrbA	flavoprotein WrbA	-1.02093	6.29404	1	-1.19226	4.86436	1	-0.795824	3.51465	1	-1.0747	4.50358	1	-0.595888	4.36536	1	-0.621002	2.77976	1	-0.370672	1.57067	1	-0.79599	3.5153	1	-0.425042	3.2748	1	-0.571261	2.55292	1	-0.425152	1.84562	1	-0.278714	1.10606	0
ZMO1336	ZMO1_ZMO1336	LysR family transcriptional regulator	-0.749446	5.68954	1	-0.281863	1.34337	0	-0.525404	2.71871	1	-1.44107	6.07335	1	-0.38201	3.39195	1	-0.160148	0.658196	0	0.0659383	0.221688	0	-1.05182	4.93394	1	-0.367436	3.27316	1	-0.121714	0.465651	0	-0.591343	3.05438	1	-0.389252	1.96974	1
ZMO1337	ZMO1_ZMO1337	hydroquinone detoxification protein	-0.439741	2.43073	1	-1.10088	3.48354	1	0.0701845	0.137468	0	-0.288529	0.756248	0	-0.119231	0.495185	0	-0.800541	2.56085	1	0.253511	0.641492	0	0.189338	0.444276	0	-0.320511	1.70564	1	-0.300338	0.795878	0	-0.183326	0.426813	0	-0.477867	1.42526	0
ZMO1344	dkgA	2,5-diketo-D-gluconate reductase A	-1.66058	6.77287	1	-1.8568	5.16407	1	-1.56379	4.56095	1	-1.56115	4.55512	1	-1.24358	5.70019	1	-0.450193	1.28627	0	-1.45035	4.30363	1	-1.83018	5.11259	1	-0.417003	2.23771	1	-1.40661	4.20042	1	-0.113435	0.232073	0	0.269037	0.671081	0
ZMO1352	ZMO1_ZMO1352	intergral membrane protein	0.740094	7.03746	1	0.146033	0.942897	0	0.979875	6.03324	1	1.09438	6.44346	1	0.741333	7.04378	1	0.351975	2.64846	1	1.05086	6.29231	1	0.821168	5.3882	1	-0.00123844	0.00875006	0	-0.205942	1.44739	0	-0.0709802	0.379802	0	0.273207	2.01672	1
ZMO1354	motB3	flagellar motor protein MotB	-0.341384	2.69632	1	0.424779	1.88407	1	-0.923883	4.05642	1	-0.525047	2.38277	1	-0.31845	2.50998	1	0.457276	2.04845	1	-1.03644	4.44373	1	-0.376182	1.63476	1	-0.0229337	0.108133	0	-0.0324973	0.086836	0	0.112562	0.361582	0	-0.148866	0.511555	0
ZMO1358	rpsT	ribosomal protein S20	0.673815	4.22411	1	1.00003	3.71649	1	0.454608	1.64625	1	0.566807	2.12116	1	0.000466423	0.00164853	0	0.193859	0.566255	0	-0.388433	1.36153	0	0.195973	0.574069	0	0.673348	4.22178	1	0.80617	3.05477	1	0.843041	3.18708	1	0.370834	1.28597	0
ZMO1372	ZMO1_ZMO1372	short-chain dehydrogenase/reductase SDR	-1.75358	8.11649	1	0.0209189	0.0499299	0	-1.77479	6.08763	1	-3.50686	8.66895	1	-1.39322	7.23919	1	-0.321895	1.22954	0	-1.12225	4.44858	1	-2.73551	7.7162	1	-0.360361	2.63106	1	0.342814	1.32913	0	-0.65254	2.75256	1	-0.771358	3.2365	1
ZMO1373	ZMO1_ZMO1373	hypothetical protein	-1.89831	8.10873	1	-2.29389	6.74095	1	-1.24653	4.52989	1	-2.15451	6.50606	1	-1.36915	6.866	1	-1.4033	4.94291	1	-0.426439	1.5697	1	-2.2777	6.71435	1	-0.529164	3.5164	1	-0.890588	3.42703	1	-0.820093	3.17634	1	0.123188	0.332291	0
ZMO1377	ZMO1_ZMO1377	hypothetical protein	-1.33652	6.70127	1	-2.33603	6.73537	1	-0.951524	3.57221	1	-0.721994	2.75291	1	-0.407543	2.69085	1	-0.244015	0.762558	0	-0.56171	2.11007	1	-0.416905	1.49183	0	-0.928972	5.36062	1	-2.09201	6.32286	1	-0.389814	1.37471	0	-0.305089	1.01277	0
ZMO1378	eutP	ethanolamine transporter	-1.68686	5.94641	1	-3.64116	6.76579	1	-0.991677	2.43651	1	-0.427744	0.894654	0	-0.563951	2.39775	1	-0.588979	1.33639	0	-0.779223	1.86646	1	-0.32365	0.627479	0	-1.12291	4.49353	1	-3.05218	6.10759	1	-0.212454	0.370705	0	-0.104093	0.159653	0
ZMO1380	ZMO1_ZMO1380	AraC family transcriptional regulator	-0.603603	0.746522	0	-3.01931	2.64096	1	0.267603	0.143918	0	0.940895	0.65286	0	-0.389586	0.429753	0	-1.80172	1.47737	0	0.481138	0.284402	0	0.151822	0.0771664	0	-0.214017	0.208995	0	-1.21759	0.90629	0	-0.213535	0.1119	0	0.789073	0.522596	0
ZMO1381	ZMO1_ZMO1381	aminoglycoside phosphotransferase	-1.25949	4.42231	1	-3.69692	6.31553	1	0.185714	0.267393	0	-0.267272	0.416231	0	-0.148795	0.397918	0	0.15328	0.21324	0	-0.284834	0.450474	0	-0.314832	0.510597	0	-1.1107	4.00014	1	-3.8502	6.46694	1	0.470549	0.850059	0	0.0475597	0.0584351	0
ZMO1382	ZMO1_ZMO1382	aspartate aminotransferase family protein	-2.01133	4.67543	1	-4.43725	5.53577	1	-1.10785	1.51243	0	-0.488871	0.540645	0	-0.521661	1.17727	0	-0.212368	0.196905	0	-1.20377	1.67008	1	-0.148839	0.131427	0	-1.48967	3.67233	1	-4.22489	5.35848	1	0.095922	0.081138	0	-0.340032	0.344518	0
ZMO1385	ZMO1_ZMO1385	toxic anion resistance family protein	0.276562	3.89676	1	-0.172306	1.32672	0	0.235644	1.92564	1	0.766348	5.52584	1	0.531298	6.19734	1	0.204435	1.63183	1	0.285205	2.37779	1	1.10425	6.87899	1	-0.254736	3.63207	1	-0.376741	3.14629	1	-0.0495617	0.279743	0	-0.337906	2.83162	1
ZMO1388	ggt	gamma-glutamyltransferase	-0.268501	1.57446	1	-1.12423	3.90062	1	0.0054436	0.0105654	0	0.313287	0.965275	0	-0.147809	0.746726	0	-0.425059	1.41232	0	-0.396343	1.29612	0	0.377975	1.22209	0	-0.120692	0.577276	0	-0.699174	2.493	1	0.401787	1.31811	0	-0.0646882	0.141872	0
ZMO1389	dsbD	Thiol:disulfide interchange protein DsbD	0.0207334	0.0461753	0	-0.719688	1.55071	0	-0.273415	0.4599	0	1.0553	2.39584	1	-0.146451	0.418952	0	-0.318545	0.557126	0	-0.629075	1.31647	0	0.508266	1.00841	0	0.167185	0.494141	0	-0.401143	0.74649	0	0.355661	0.640556	0	0.547037	1.10628	0
ZMO1398	ZMO1_ZMO1398	hypothetical protein	-0.764632	3.6202	1	-0.768447	2.10524	1	-0.6625	1.77792	1	-0.86295	2.38856	1	-0.667549	3.20136	1	-0.649866	1.73837	1	-0.282706	0.615694	0	-1.07008	2.97354	1	-0.0970832	0.32276	0	-0.11858	0.213046	0	-0.379795	0.896264	0	0.207126	0.416724	0
ZMO1401	xthA1	exodeoxyribonuclease III XthA	0.645069	5.66588	1	0.0306218	0.109283	0	0.847343	4.67942	1	1.05724	5.46523	1	0.548018	5.07853	1	0.117819	0.53519	0	0.872716	4.78228	1	0.653519	3.80613	1	0.0970508	0.840301	0	-0.0871971	0.368051	0	-0.025373	0.0889659	0	0.403722	2.40069	1
ZMO1403	ZMO1_ZMO1403	peptidase M23	-0.773204	4.24724	1	-0.61117	1.99366	1	-0.935797	3.10883	1	-0.772646	2.57041	1	-0.75042	4.14689	1	-0.307484	0.861859	0	-0.802754	2.6733	1	-1.14102	3.72027	1	-0.0227839	0.0762838	0	-0.303686	0.848341	0	-0.133043	0.302443	0	0.368377	1.08341	0
ZMO1410	bfr1	bacterioferritin	-0.643278	4.58469	1	-0.439486	1.88995	1	-0.284446	1.11697	0	-1.2059	4.86028	1	-0.779531	5.26156	1	-1.14197	4.66999	1	0.0915749	0.271284	0	-1.2882	5.09368	1	0.136253	0.882086	0	0.702486	3.09726	1	-0.376021	1.57405	1	0.0822932	0.238985	0
ZMO1413	ZMO1_ZMO1413	ribosomal-protein-alanine N-acetyltransferase	0.640124	4.18143	1	0.380582	1.39214	0	0.926583	3.59652	1	0.613207	2.40912	1	0.515952	3.48297	1	0.310989	1.08333	0	1.12067	4.2174	1	0.116194	0.315074	0	0.124172	0.678315	0	0.0695933	0.172407	0	-0.19409	0.595464	0	0.497013	1.91053	1
ZMO1414	ZMO1_ZMO1414	tRNA(adenosine(37)-N6)-threonylcarbamoyltransferase complex dimerization subunit type 1 TsaB	1.24012	7.30576	1	0.402119	1.88626	1	1.79244	6.62321	1	1.5258	6.02407	1	1.04663	6.66558	1	0.469292	2.24221	1	1.47086	5.88907	1	1.19973	5.15072	1	0.19349	1.52209	0	-0.0671724	0.208646	0	0.321578	1.44794	0	0.326063	1.47248	0
ZMO1415	ZMO1_ZMO1415	Nfu/NifU-like scaffold protein	0.790196	6.2293	1	0.203602	1.00598	0	1.2338	5.84643	1	0.93319	4.84245	1	0.832127	6.42168	1	0.359552	2.00185	1	1.23664	5.85489	1	0.900185	4.71655	1	-0.0419309	0.277666	0	-0.15595	0.716828	0	-0.00284862	0.00877207	0	0.0330056	0.112356	0
ZMO1417	ZMO1_ZMO1417	putative DEAD/DEAH box helicase	0.207083	1.69384	1	1.34325	5.6369	1	-0.488699	2.39783	1	-0.233304	0.99821	0	0.0448149	0.253703	0	1.05201	4.7638	1	-0.629805	3.09658	1	-0.287761	1.29793	0	0.162268	1.26063	0	0.291242	1.31732	0	0.141107	0.527317	0	0.0544565	0.167987	0
ZMO1424	clpB	ATP-dependent chaperone ClpB	0.461073	2.21313	1	0.463155	1.1613	0	0.847283	2.35943	1	0.0727826	0.123188	0	0.846576	3.97109	1	0.810127	2.24799	1	1.16983	3.25708	1	0.559767	1.46683	0	-0.385503	1.80847	1	-0.346973	0.805879	0	-0.322551	0.734363	0	-0.486984	1.23623	0
ZMO1425	thiE2	thiamine monophosphate synthase	0.191692	0.993803	0	0.513285	1.69795	1	0.702081	2.41305	1	-0.640291	2.18454	1	0.643363	3.75824	1	0.760161	2.62178	1	1.46193	4.66874	1	-0.292006	0.844322	0	-0.451671	2.69978	1	-0.246875	0.68186	0	-0.759854	2.6207	1	-0.348285	1.05567	0
ZMO1426	ZMO1_ZMO1426	DNA repair protein RadC	-0.901494	4.27352	1	-0.679312	1.90496	1	-1.14655	3.28061	1	-0.878616	2.52492	1	-0.635475	3.15793	1	-0.337171	0.805078	0	-0.226359	0.486025	0	-1.3429	3.77551	1	-0.266019	1.19466	0	-0.342141	0.820217	0	-0.920194	2.64837	1	0.46428	1.20605	0
ZMO1447	ZMO1_ZMO1447	conjugative transfer protein GumN	-0.707686	7.0604	1	-0.0267502	0.128637	0	-1.00278	6.30728	1	-1.09352	6.63073	1	-0.660183	6.79842	1	-0.387909	3.06633	1	-0.822991	5.58032	1	-0.76965	5.33797	1	-0.0475027	0.485949	0	0.361159	2.86051	1	-0.179793	1.3044	0	-0.323874	2.56169	1
ZMO1448	ZMO1_ZMO1448	hypothetical protein	-0.499972	1.64029	1	0.12686	0.15638	0	-0.532739	0.8986	0	-1.09404	2.14507	1	-0.509927	1.67901	1	-0.26097	0.366022	0	-0.172614	0.223014	0	-1.0962	2.14975	1	0.00995477	0.0187689	0	0.38783	0.600142	0	-0.360124	0.546477	0	0.00215875	0.00230721	0
ZMO1457	ZMO1_ZMO1457	major facilitator superfamily transporter	0.743603	3.88247	1	-0.531403	1.55915	0	1.94693	5.30535	1	0.81528	2.52476	1	0.932938	4.6468	1	-0.60689	1.82347	1	2.33319	5.96417	1	1.07252	3.30492	1	-0.189334	0.854689	0	0.0754866	0.143941	0	-0.386252	1.05171	0	-0.257237	0.627554	0
ZMO1460	sseA	3-mercaptopyruvate sulfurtransferase	-0.33927	1.31019	0	-0.0866588	0.127883	0	-0.323048	0.615144	0	-0.608103	1.36652	0	-0.384589	1.52655	0	-0.164548	0.267644	0	0.0798559	0.116774	0	-1.06908	2.59766	1	0.0453192	0.114574	0	0.0778892	0.113597	0	-0.402904	0.814676	0	0.460973	0.966676	0
ZMO1461	ZMO1_ZMO1461	aminoglycoside phosphotransferase	-0.336599	1.31598	0	0.00358871	0.00476277	0	-0.466844	0.996672	0	-0.546542	1.2148	0	-0.403351	1.63832	1	-0.137872	0.22016	0	0.0132474	0.0178386	0	-1.08543	2.66962	1	0.066752	0.179525	0	0.141461	0.22689	0	-0.480092	1.03254	0	0.538887	1.19365	0
ZMO1463	ZMO1_ZMO1463	TonB-dependent receptor	-0.361125	1.29522	0	0.104669	0.145828	0	-0.602788	1.23726	0	-0.585255	1.19264	0	-0.473569	1.79401	1	-0.0470954	0.0609846	0	-0.18299	0.278897	0	-1.19062	2.69493	1	0.112444	0.300566	0	0.151764	0.22348	0	-0.419798	0.783484	0	0.605366	1.24383	0
ZMO1464	ZMO1_ZMO1464	hypothetical protein	-0.322907	0.576814	0	0.397931	0.377168	0	0.144593	0.116004	0	-1.51124	1.97371	1	-0.345923	0.629379	0	0.409636	0.390867	0	0.371998	0.347293	0	-1.8194	2.41952	1	0.0230166	0.0295001	0	-0.0117049	0.00846596	0	-0.227405	0.193548	0	0.30816	0.276652	0
ZMO1466	ZMO1_ZMO1466	putative alpha/beta hydrolase	0.342664	2.59007	1	-0.540052	2.34522	1	1.26978	5.00101	1	0.298262	1.16805	0	0.688936	4.7823	1	-0.167962	0.564128	0	1.72517	6.1125	1	0.509602	2.20224	1	-0.346271	2.61814	1	-0.37209	1.53263	0	-0.455384	1.9421	1	-0.21134	0.75516	0
ZMO1471	typA	GTP-binding protein TypA/BipA	0.655968	4.98418	1	1.03385	4.65349	1	0.586782	2.85122	1	0.347269	1.60281	1	0.308487	2.59369	1	0.680763	3.28661	1	-0.325713	1.48407	0	0.570412	2.77197	1	0.347481	2.92329	1	0.353091	1.63484	1	0.912495	4.22669	1	-0.223143	0.926538	0
ZMO1475	ZMO1_ZMO1475	TonB-dependent receptor plug domain	0.451945	1.01139	0	1.42656	2.08369	1	-0.141793	0.127683	0	0.0710637	0.0602986	0	0.440913	0.980266	0	1.46787	2.15076	1	-0.0848382	0.0728462	0	-0.0602963	0.0506847	0	0.0110323	0.0154847	0	-0.0413085	0.0341472	0	-0.0569546	0.0477357	0	0.13136	0.117283	0
ZMO1497	ZMO1_ZMO1497	amino acid/polyamine transporter	0.470222	1.99813	1	-0.564687	1.29337	0	0.567523	1.30139	0	1.40783	3.48307	1	0.251584	0.934273	0	-0.154916	0.257967	0	0.449828	0.972683	0	0.459839	1.00016	0	0.218639	0.781544	0	-0.409771	0.864076	0	0.117695	0.187048	0	0.947993	2.36132	1
ZMO1506	ZMO1_ZMO1506	hypothetical protein	-0.385911	3.58003	1	0.16465	0.726751	0	-0.252082	1.24513	0	-1.0703	5.17391	1	-0.15555	1.3517	0	0.19231	0.885573	0	0.12003	0.487246	0	-0.778991	4.07601	1	-0.230361	2.14212	1	-0.0276603	0.0882924	0	-0.372112	1.98126	1	-0.291311	1.48672	0
ZMO1516	rpmI	ribosomal protein L35	0.63061	3.21214	1	1.39582	3.98566	1	0.326096	0.79735	0	0.169915	0.351867	0	0.440464	2.23248	1	0.981516	2.89938	1	-0.232922	0.520369	0	0.572798	1.60851	1	0.190146	0.807471	0	0.414303	1.08013	0	0.559018	1.56238	1	-0.402883	1.04276	0
ZMO1521	ZMO1_ZMO1521	hypothetical protein	-0.628728	1.32734	0	-1.70538	2.24087	1	0.0159929	0.01153	0	-0.196793	0.16272	0	-0.61985	1.30428	0	-1.4444	1.86006	1	-0.0373035	0.0273589	0	-0.377843	0.3511	0	-0.00887779	0.0110802	0	-0.26098	0.225456	0	0.0532964	0.0395881	0	0.18105	0.148043	0
ZMO1527	ZMO1_ZMO1527	multidrug efflux pump subunit AcrB	-0.0989453	0.627645	0	-1.07317	4.63628	1	-0.0232075	0.0618875	0	0.799541	3.65522	1	-0.0167096	0.0783818	0	-0.416536	1.88733	1	-0.178431	0.66062	0	0.544838	2.53318	1	-0.0822357	0.496968	0	-0.656633	3.05298	1	0.155223	0.553735	0	0.254703	1.03833	0
ZMO1533	ZMO1_ZMO1533	hypothetical protein	-0.890675	6.06911	1	-0.811908	3.81984	1	-0.335374	1.52558	0	-1.52474	6.0259	1	-0.671278	5.04335	1	-1.1794	5.09404	1	0.318724	1.4344	0	-1.15316	5.01417	1	-0.219397	1.76918	1	0.367491	1.70109	1	-0.654098	3.14749	1	-0.371583	1.72338	1
ZMO1536	ZMO1_ZMO1536	ATPase involved in DNA repair	-0.530862	1.56489	1	-0.434416	0.610896	0	-0.501179	0.732596	0	-0.65699	1.03324	0	-0.567092	1.6926	1	-0.579659	0.881622	0	0.0639871	0.066164	0	-1.1856	2.10025	1	0.0362298	0.064803	0	0.145243	0.162892	0	-0.565166	0.853685	0	0.528612	0.784033	0
ZMO1550	hisG	ATP phosphoribosyltransferase	0.73673	3.69374	1	0.55775	1.55769	0	0.997798	2.94575	1	0.654642	1.8802	1	0.639784	3.2549	1	0.489532	1.32926	0	0.582529	1.64059	1	0.847289	2.49679	1	0.0969463	0.346717	0	0.0682174	0.121648	0	0.415269	1.08298	0	-0.192647	0.410486	0
ZMO1551	hisD	histidinol dehydrogenase	0.695345	3.6097	1	0.345556	0.893074	0	1.00169	3.048	1	0.738791	2.23011	1	0.489339	2.58052	1	0.256995	0.612829	0	0.427794	1.16921	0	0.783229	2.37521	1	0.206005	0.930177	0	0.0885611	0.169086	0	0.573894	1.67286	1	-0.0444384	0.0787878	0
ZMO1562	ZMO1_ZMO1562	RNA pyrophosphohydrolase	-0.600376	3.87759	1	-0.109541	0.28382	0	-0.670663	2.57024	1	-1.02092	3.81782	1	-0.427141	2.83909	1	-0.133866	0.361874	0	-0.320128	1.08491	0	-0.82743	3.16346	1	-0.173235	0.999809	0	0.0243254	0.0529814	0	-0.350535	1.21537	0	-0.193495	0.572653	0
ZMO1576	ZMO1_ZMO1576	short-chain dehydrogenase/reductase SDR	-0.544813	1.70712	1	-1.16751	2.17583	1	-0.297124	0.40273	0	-0.169803	0.205876	0	-0.629026	2.01458	1	-0.421454	0.624238	0	-0.756827	1.30808	0	-0.708797	1.20598	0	0.0842131	0.17277	0	-0.746058	1.28514	0	0.459702	0.697078	0	0.538995	0.853598	0
ZMO1586	bfr2	bacterioferritin	-0.748576	4.69138	1	-1.28409	4.65778	1	-0.123257	0.335489	0	-0.838381	3.2646	1	-0.46746	3.16001	1	-1.10882	4.1574	1	0.489043	1.85984	1	-0.782608	3.05963	1	-0.281116	1.85048	1	-0.175275	0.518794	0	-0.612299	2.38683	1	-0.0557734	0.133113	0
ZMO1587	ZMO1_ZMO1587	hypothetical protein	-0.440667	1.81083	1	0.18246	0.305982	0	-0.315853	0.604159	0	-1.18861	2.91399	1	-0.178948	0.58989	0	-0.134729	0.213512	0	0.243748	0.43631	0	-0.645863	1.4855	0	-0.261719	0.956378	0	0.317189	0.607398	0	-0.559601	1.24605	0	-0.542746	1.19955	0
ZMO1588	uvrA	excinuclease ABC A subunit	0.647547	5.00109	1	0.480888	2.36563	1	0.893693	4.2162	1	0.56806	2.80982	1	0.840531	5.94419	1	0.6263	3.09023	1	1.05264	4.77786	1	0.842653	4.02021	1	-0.192984	1.56405	1	-0.145412	0.550041	0	-0.158947	0.61557	0	-0.274593	1.22997	0
ZMO1591	ZMO1_ZMO1591	ABC transporter permease	0.446847	2.83786	1	-0.167122	0.449959	0	0.498075	1.75955	1	1.00959	3.63596	1	0.34647	2.17411	1	0.170597	0.461656	0	0.225178	0.655077	0	0.643635	2.34593	1	0.100377	0.472706	0	-0.337719	1.09582	0	0.272897	0.836603	0	0.365955	1.21161	0
ZMO1599	ZMO1_ZMO1599	hopanoid biosynthesis associated RND transporter like protein HpnN	-0.110863	0.671659	0	0.432437	1.83822	1	0.366361	1.51113	0	-1.13139	4.61021	1	0.0166816	0.0733242	0	0.0460733	0.121998	0	0.469134	2.01726	1	-0.465163	1.99801	1	-0.127544	0.802842	0	0.386363	1.61054	1	-0.102773	0.308623	0	-0.666223	2.92032	1
ZMO1609	ZMO1_ZMO1609	hypothetical protein	-0.909687	5.97734	1	-1.10691	4.70879	1	-0.580023	2.67389	1	-1.04213	4.50026	1	-0.689362	4.97459	1	-0.703604	3.2281	1	-0.353033	1.53538	0	-1.01145	4.39802	1	-0.220324	1.68457	1	-0.403304	1.79722	1	-0.22699	0.885945	0	-0.0306793	0.0825684	0
ZMO1618	carA	carbamoyl-phosphate synthase small subunit	0.712981	4.70944	1	0.476918	1.9223	1	0.767081	3.15965	1	0.894944	3.63423	1	0.77624	5.00801	1	0.497304	2.01576	1	0.803772	3.30023	1	1.02764	4.08367	1	-0.0632591	0.310511	0	-0.0203856	0.0475771	0	-0.0366906	0.0890442	0	-0.132701	0.392304	0
ZMO1627	engB	GTP-binding protein HSR1-related protein	0.803936	4.55883	1	0.811397	2.84827	1	0.873652	3.06087	1	0.72676	2.54703	1	0.271668	1.56241	1	0.431496	1.40697	0	-0.22345	0.613835	0	0.606958	2.09804	1	0.532268	3.22046	1	0.379901	1.20239	0	1.0971	3.76255	1	0.119802	0.283977	0
ZMO1630	ZMO1_ZMO1630	hypothetical protein	-0.3464	1.67436	1	-1.08013	3.14138	1	-0.230663	0.505993	0	0.271593	0.62187	0	-0.572681	2.89365	1	-1.01895	2.9707	1	-0.707455	2.02505	1	0.00836179	0.0132877	0	0.226281	0.99124	0	-0.0611796	0.106396	0	0.476793	1.26727	0	0.263231	0.597707	0
ZMO1654	ubiG	ubiquinone biosynthesis O-methyltransferase	-0.672802	5.82718	1	-0.763441	4.3283	1	-0.169831	0.853537	0	-1.08513	5.56696	1	-0.418155	4.15093	1	-0.578733	3.42775	1	0.100068	0.437353	0	-0.7758	4.38286	1	-0.254648	2.6384	1	-0.184709	0.949621	0	-0.269899	1.52118	0	-0.309335	1.78791	1
ZMO1679	ZMO1_ZMO1679	YgdH family protein	0.59352	5.15606	1	0.365689	2.02171	1	0.891417	4.65413	1	0.523454	2.94866	1	0.724232	5.87726	1	0.340878	1.86631	1	1.12234	5.4716	1	0.709477	3.88461	1	-0.130712	1.13801	0	0.0248112	0.0815481	0	-0.230923	1.16654	0	-0.186023	0.887917	0
ZMO1681	ZMO1_ZMO1681	aspartate-alanine antiporter	-0.361238	1.80995	1	0.330456	0.82345	0	-0.190056	0.409834	0	-1.22411	3.60061	1	-0.378813	1.91175	1	-1.00438	3.00011	1	0.459517	1.24804	0	-0.591573	1.69513	1	0.0175754	0.0515985	0	1.33484	3.87868	1	-0.649574	1.88991	1	-0.632541	1.83295	1
ZMO1682	aspB	aspartate/methionine/tyrosine aminotransferase	-0.422383	2.06317	1	-0.0329506	0.0536924	0	0.0176451	0.028011	0	-1.25184	3.54049	1	-0.326153	1.52718	0	-1.07933	3.08916	1	0.684905	1.91491	1	-0.584038	1.58937	1	-0.0962298	0.331586	0	1.04637	2.99858	1	-0.66726	1.8584	1	-0.667804	1.86015	1
ZMO1690	ZMO1_ZMO1690	chaperone DnaJ domain protein	0.826883	5.22552	1	0.875492	3.55808	1	1.06923	4.20911	1	0.535929	2.18553	1	1.01805	5.98165	1	0.745662	3.06967	1	1.19855	4.59835	1	1.10994	4.33527	1	-0.191167	1.23875	0	0.12983	0.380881	0	-0.129317	0.379034	0	-0.574013	2.35447	1
ZMO1694	ZMO1_ZMO1694	TonB-dependent receptor	-0.497191	4.97756	1	0.110458	0.538127	0	-0.546256	3.4559	1	-1.05578	5.71048	1	-0.154171	1.6269	1	0.443537	2.83823	1	-0.539639	3.41814	1	-0.36641	2.32962	1	-0.343021	3.72105	1	-0.333079	2.09882	1	-0.00661727	0.0233132	0	-0.689366	4.20939	1
ZMO1695	ykuD	L,D-peptidoglycan transpeptidase YkuD	-0.457781	2.13549	1	-0.135497	0.243807	0	-0.551497	1.39684	0	-0.686349	1.81318	1	-0.287727	1.23285	0	-0.17081	0.32167	0	0.315977	0.69271	0	-1.00835	2.75329	1	-0.170054	0.633559	0	0.0353124	0.0548215	0	-0.867474	2.35504	1	0.321999	0.709551	0
ZMO1697	ZMO1_ZMO1697	HxlR family transcriptional regulator	1.04919	5.25325	1	0.508921	1.58017	1	1.55595	4.70453	1	1.0827	3.50183	1	0.6981	3.85405	1	0.0217627	0.0399462	0	1.49941	4.57621	1	0.57313	1.81752	1	0.351091	1.94548	1	0.487158	1.49933	0	0.0565475	0.110842	0	0.509569	1.58258	1
ZMO1700	ZMO1_ZMO1700	hypothetical protein	-0.722864	4.47185	1	-1.03411	3.83323	1	-0.63364	2.40117	1	-0.500839	1.8496	1	-0.72559	4.48475	1	-0.65356	2.48097	1	-0.502011	1.85459	1	-1.0212	3.79255	1	0.00272575	0.00974875	0	-0.380554	1.33208	0	-0.131629	0.351004	0	0.520359	1.93251	1
ZMO1704	lon2	ATP-dependent protease La (LON) substrate-binding domain	1.00968	7.68013	1	0.941582	5.37185	1	1.12294	6.01448	1	0.964527	5.45877	1	1.00442	7.66018	1	0.833075	4.93512	1	1.3218	6.62087	1	0.858373	5.04096	1	0.0052689	0.0331823	0	0.108507	0.540384	0	-0.198855	1.16432	0	0.106154	0.525668	0
ZMO1705	ZMO1_ZMO1705	thioredoxin domain-containing protein	0.762783	6.36845	1	0.735895	4.27461	1	0.915592	5.03188	1	0.636863	3.79671	1	0.925411	7.09416	1	0.64642	3.84497	1	1.20717	6.03379	1	0.922643	5.0591	1	-0.162627	1.64137	1	0.0894755	0.390759	0	-0.291578	1.70971	1	-0.28578	1.6697	1
ZMO1708	pdxJ	pyridoxal phosphate biosynthetic protein PdxJ	-0.462708	3.28462	1	-1.20067	4.60411	1	-0.136147	0.403805	0	-0.0513081	0.12847	0	-0.157863	0.973963	0	-0.378884	1.46154	0	-0.0784179	0.208282	0	-0.0162857	0.0375408	0	-0.304846	2.14974	1	-0.821785	3.3611	1	-0.0577293	0.146642	0	-0.0350224	0.0844584	0
ZMO1713	rpsU	ribosomal protein S21	0.611811	2.39634	1	1.19705	2.71934	1	0.638446	1.33415	0	-6.29163e-05	7.66911e-05	0	0.507213	1.94924	1	0.663025	1.39739	0	0.763671	1.65652	1	0.0949429	0.131221	0	0.104598	0.276745	0	0.534026	1.06797	0	-0.125224	0.179548	0	-0.0950058	0.131318	0
ZMO1715	exbD1	biopolymer transport protein ExbD/TolR	-0.188836	0.82563	0	-1.01632	3.07064	1	-0.19415	0.427297	0	0.643958	1.8979	1	0.013511	0.0396826	0	-0.121566	0.242336	0	-0.506907	1.42969	0	0.669006	1.98221	1	-0.202347	0.901475	0	-0.89475	2.70878	1	0.312757	0.779897	0	-0.0250478	0.0425998	0
ZMO1717	ZMO1_ZMO1717	TonB family protein	-0.294217	1.25615	0	-1.03344	2.80159	1	-0.431201	1.01897	0	0.581995	1.4783	0	0.0509242	0.147314	0	0.00975045	0.0144119	0	-0.532142	1.32516	0	0.675165	1.76397	1	-0.345141	1.52689	0	-1.0432	2.82791	1	0.100942	0.171713	0	-0.0931692	0.156734	0
ZMO1721	gloA3	glyoxalase/bleomycin resistance protein dioxygenase	0.11109	1.31391	0	-0.867761	5.54772	1	0.597906	4.23992	1	0.603124	4.26921	1	0.422839	4.94022	1	0.472828	3.47784	1	0.580122	4.13867	1	0.215566	1.50925	0	-0.311749	3.90171	1	-1.34059	7.16486	1	0.0177839	0.0768747	0	0.387558	2.88488	1
ZMO1750	ZMO1_ZMO1750	inhibitor I42 domain-containing protein	-0.769437	3.49537	1	-0.21431	0.41065	0	-0.645411	1.63334	1	-1.44859	3.75976	1	-0.668027	3.06723	1	-0.778868	2.03016	1	-0.0181282	0.0266054	0	-1.20708	3.19264	1	-0.10141	0.321842	0	0.564559	1.38989	0	-0.627283	1.57881	1	-0.241507	0.476463	0
ZMO1752	ZMO1_ZMO1752	hypothetical protein	-0.753668	4.95011	1	-0.137367	0.416121	0	-0.866044	3.57196	1	-1.25759	4.81888	1	-0.813946	5.22369	1	-0.181118	0.588429	0	-0.621689	2.60165	1	-1.63903	5.76927	1	0.060278	0.29763	0	0.0437505	0.109512	0	-0.244354	0.861066	0	0.381438	1.50112	0
ZMO1754	ssdA	succinate-semialdehyde dehydrogenase SSADH	-1.1555	4.32914	1	-0.839097	1.86053	1	-0.838514	1.85905	1	-1.78888	3.95439	1	-0.602379	2.37014	1	-0.721417	1.55755	0	-0.0870343	0.119801	0	-0.998686	2.26105	1	-0.553118	2.16052	1	-0.11768	0.16822	0	-0.751479	1.63531	1	-0.790196	1.73515	1
ZMO1759	ZMO1_ZMO1759	HNH endonuclease	-0.564674	4.12101	1	-1.06403	4.40523	1	-0.316904	1.26821	0	-0.313089	1.24931	0	-0.558526	4.08457	1	-0.919525	3.91722	1	-0.214254	0.773843	0	-0.541797	2.36722	1	-0.00614868	0.0258256	0	-0.144505	0.470202	0	-0.10265	0.308816	0	0.228709	0.840911	0
ZMO1773	ZMO1_ZMO1773	aldo/keto reductase	-0.761174	4.0224	1	-1.63978	4.76497	1	-0.996153	3.14085	1	0.352415	0.95972	0	-0.323301	1.69772	1	-0.505444	1.50242	0	-0.469298	1.37277	0	0.00483882	0.00828983	0	-0.437873	2.38756	1	-1.13434	3.53769	1	-0.526855	1.57921	1	0.347576	0.943045	0
ZMO1781	mscS3	mechanosensitive ion channel MscS	-0.303884	2.05526	1	-1.04516	4.00893	1	-0.424061	1.60031	1	0.557574	2.19092	1	-0.166165	0.991386	0	-0.630646	2.50022	1	-0.231579	0.752082	0	0.363732	1.32856	0	-0.137719	0.780968	0	-0.414517	1.55734	0	-0.192481	0.594599	0	0.193842	0.599926	0
ZMO1784	ZMO1_ZMO1784	hypothetical protein	-0.549237	2.25592	1	-0.13899	0.215101	0	-0.561964	1.21459	0	-0.946756	2.24418	1	-0.458264	1.84119	1	-0.219072	0.370886	0	-0.063291	0.0888774	0	-1.09243	2.6114	1	-0.0909731	0.249289	0	0.0800819	0.115022	0	-0.498673	1.04566	0	0.145672	0.227254	0
ZMO1787	ZMO1_ZMO1787	hypothetical protein	-0.840637	3.45528	1	-0.059062	0.0827518	0	-0.695416	1.58209	1	-1.76743	4.0789	1	-0.670734	2.78869	1	-0.408303	0.814756	0	-0.23696	0.410189	0	-1.36694	3.26178	1	-0.169903	0.537666	0	0.349241	0.667824	0	-0.458455	0.944023	0	-0.400496	0.794973	0
ZMO1788	ZMO1_ZMO1788	hypothetical protein	-0.478385	7.94449	1	-0.104419	1.4397	0	-0.304082	4.27282	1	-1.02665	8.76787	1	-0.208126	4.85942	1	-0.101955	1.3984	0	0.101933	1.39804	0	-0.624357	6.86936	1	-0.270259	5.79812	1	-0.00246379	0.0199806	0	-0.406015	5.28193	1	-0.402296	5.24893	1
ZMO1798	rpsA	ribosomal protein S1	0.725108	4.73708	1	0.554912	2.25344	1	0.613355	2.50739	1	1.00706	3.98717	1	0.392004	2.78219	1	0.350231	1.3167	0	-0.108137	0.302348	0	0.933919	3.74184	1	0.333103	2.35018	1	0.204681	0.668209	0	0.721492	2.95414	1	0.0731381	0.190626	0
ZMO1801	ihfB	integration host factor beta subunit	-0.855235	6.77054	1	-1.14641	5.81821	1	-0.619165	3.68382	1	-0.800128	4.53625	1	-0.648641	5.74424	1	-0.677381	3.97515	1	-0.511742	3.09802	1	-0.756799	4.34587	1	-0.206594	2.14297	1	-0.46903	2.8466	1	-0.107423	0.486199	0	-0.0433296	0.164107	0
ZMO1802	ZMO1_ZMO1802	hypothetical protein	0.631931	3.20993	1	1.14851	3.35588	1	0.845143	2.48341	1	-0.0978555	0.182333	0	0.75725	3.77361	1	1.15544	3.37435	1	0.666838	1.9147	1	0.44947	1.19197	0	-0.125319	0.474628	0	-0.00693689	0.0111041	0	0.178306	0.371968	0	-0.547325	1.51803	0
ZMO1806	ZMO1_ZMO1806	maltose O-acetyltransferase	-0.356603	2.35546	1	-1.02162	3.81824	1	-0.209287	0.632036	0	0.161099	0.454627	0	-0.418419	2.77978	1	-1.12446	4.1337	1	-0.338559	1.163	0	0.207758	0.626186	0	0.0618159	0.275987	0	0.102835	0.263024	0	0.129272	0.346518	0	-0.046659	0.106681	0
ZMO1816	nifA	nif-specific transcriptional activator NifA	-0.648033	1.89552	1	-0.868829	1.39883	0	-0.821492	1.30585	0	-0.253777	0.300106	0	-0.608137	1.76115	1	-0.823733	1.31025	0	0.0469057	0.0458689	0	-1.04758	1.74994	1	-0.0398963	0.0691165	0	-0.0450964	0.0440176	0	-0.868398	1.39798	0	0.793805	1.25163	0
ZMO1818	fdxN	4Fe-4S ferredoxin iron-sulfur binding domain protein	-0.236751	0.932089	0	0.837228	2.20006	1	-0.298702	0.622938	0	-1.24878	3.29545	1	-0.239572	0.9462	0	0.127367	0.219529	0	0.228345	0.444361	0	-1.07443	2.85431	1	0.0028213	0.00702091	0	0.709861	1.82653	1	-0.527047	1.27738	0	-0.17435	0.319017	0
ZMO1819	nifZ	NifZ family protein	-0.659237	3.08742	1	-0.320822	0.69966	0	-0.53755	1.3415	0	-1.11934	3.02915	1	-0.401907	1.82746	1	-0.0415154	0.0645831	0	-0.0542682	0.0861191	0	-1.10994	3.00462	1	-0.25733	1.06221	0	-0.279307	0.586813	0	-0.483282	1.17572	0	-0.00940066	0.0138848	0
ZMO1823	nifH	nitrogenase reductase iron protein	-0.186916	0.433174	0	-0.367997	0.508359	0	0.189995	0.227467	0	-0.382746	0.534116	0	0.422423	1.21313	0	0.854508	1.46817	0	0.757116	1.26576	0	-0.344356	0.46779	0	-0.609338	1.88427	1	-1.2225	2.22171	1	-0.56712	0.87991	0	-0.0383904	0.0394626	0
ZMO1827	nifN	nitrogenase molybdenum-iron cofactor biosynthesis protein NifN	-0.47234	1.2506	0	-1.05716	1.7059	1	0.118309	0.119995	0	-0.478166	0.63385	0	-0.394667	0.998352	0	-0.799262	1.21489	0	-0.0363478	0.0340524	0	-0.348392	0.425791	0	-0.0776725	0.138503	0	-0.257901	0.294837	0	0.154657	0.16214	0	-0.129774	0.133024	0
ZMO1829	ZMO1_ZMO1829	nitrogen fixation protein	-0.28264	1.55363	0	-1.01508	3.37845	1	0.439353	1.36251	0	-0.27219	0.745625	0	-0.150456	0.705442	0	0.000422337	0.000761607	0	0.165797	0.399553	0	-0.617589	2.03581	1	-0.132184	0.598487	0	-1.01551	3.37973	1	0.273556	0.750393	0	0.345398	1.00917	0
ZMO1833	nifU	nitrogen-fixing NifU domain protein	-1.91086	1.88743	1	-1.73584	0.873867	0	-2.07632	1.09156	0	-1.92041	0.991168	0	-1.75207	1.56821	1	-2.0297	0.824602	0	-1.27811	0.595046	0	-1.94839	1.00911	0	-0.15879	0.0900323	0	0.293869	0.0844149	0	-0.798217	0.332659	0	0.027977	0.00912837	0
ZMO1837	modD	modD protein	0.465774	1.94644	1	-0.278787	0.520938	0	0.516555	1.1382	0	1.15955	2.86479	1	0.317619	1.23125	0	-0.0369773	0.051795	0	0.742692	1.76945	1	0.247141	0.44801	0	0.148155	0.469526	0	-0.241809	0.436015	0	-0.226137	0.401276	0	0.912411	2.23267	1
ZMO1838	ZMO1_ZMO1838	TOBE domain protein	0.511987	1.17567	0	-0.423066	0.461066	0	1.55648	2.28065	1	0.402549	0.433392	0	0.823821	2.07267	1	0.559833	0.656326	0	2.08283	3.06994	1	-0.1712	0.156952	0	-0.311834	0.627116	0	-0.982899	1.33564	0	-0.526354	0.606931	0	0.57375	0.677131	0
ZMO1844	ZMO1_ZMO1844	oxidoreductase domain protein	-0.42929	5.79648	1	0.0959785	0.72359	0	-0.154755	1.32185	0	-1.22909	7.68127	1	-0.046027	0.571732	0	0.0140766	0.0759633	0	0.252999	2.33899	1	-0.405157	3.69316	1	-0.383263	5.38422	1	0.0819019	0.591585	0	-0.407754	3.7136	1	-0.823937	6.17476	1
ZMO1847	ZMO1_ZMO1847	ABC transporter permease	-0.0586548	0.0740408	0	-1.40189	1.68972	1	0.450452	0.408531	0	0.775478	0.810451	0	-0.218731	0.330413	0	-0.517943	0.486073	0	-0.215841	0.17029	0	0.0775899	0.0555624	0	0.160077	0.22758	0	-0.883951	0.957167	0	0.666293	0.668108	0	0.697888	0.708658	0
ZMO1848	ZMO1_ZMO1848	iron ABC transporter permease	-0.133539	0.198188	0	-1.55877	2.05188	1	0.471797	0.467801	0	0.686356	0.751414	0	-0.246953	0.414098	0	-1.40492	1.82272	1	0.782753	0.888215	0	-0.118696	0.0937571	0	0.113415	0.164277	0	-0.153853	0.124763	0	-0.310956	0.280831	0	0.805052	0.92048	0
ZMO1849	ZMO1_ZMO1849	hypothetical protein	0.205933	0.459017	0	1.1679	1.9968	1	-0.313472	0.391083	0	-0.236627	0.277936	0	0.129646	0.261109	0	0.547253	0.788686	0	0.0279337	0.026951	0	-0.186249	0.209527	0	0.0762875	0.141472	0	0.620647	0.925588	0	-0.341406	0.434661	0	-0.0503779	0.0497545	0
ZMO1860	ZMO1_ZMO1860	putative Ccc1 family vacuolar ion transporter	-0.785176	6.02911	1	-0.480396	2.60036	1	-0.812977	4.20447	1	-1.06215	5.13155	1	-0.44041	3.99259	1	-0.198359	0.916173	0	-0.481697	2.60762	1	-0.641174	3.43672	1	-0.344765	3.21966	1	-0.282036	1.42214	0	-0.33128	1.72426	1	-0.42098	2.26127	1
ZMO1861	ZMO1_ZMO1861	2-nitropropane dioxygenase NPD	-0.65207	3.36055	1	-1.0215	3.05937	1	-0.483624	1.33508	0	-0.451088	1.22489	0	-0.385029	1.95519	1	-0.594584	1.7122	1	0.37078	0.957349	0	-0.931282	2.79481	1	-0.267041	1.26356	0	-0.426913	1.14353	0	-0.854404	2.56016	1	0.480194	1.32343	0
ZMO1866	ZMO1_ZMO1866	beta-lactamase domain protein	0.843271	6.06535	1	0.09644	0.342706	0	1.22889	5.43391	1	1.20449	5.36156	1	0.693605	5.35219	1	0.270146	1.25041	0	0.959078	4.55744	1	0.85159	4.15367	1	0.149666	1.18787	0	-0.173706	0.715503	0	0.269808	1.24847	0	0.352897	1.72759	1
ZMO1872	ZMO1_ZMO1872	hypothetical protein	0.520018	4.53615	1	-0.0735183	0.264582	0	0.877658	4.44722	1	0.755914	3.94646	1	0.688599	5.53066	1	0.383172	2.02674	1	1.03208	5.01191	1	0.650551	3.46644	1	-0.168581	1.47446	0	-0.45669	2.45411	1	-0.154418	0.662024	0	0.105363	0.40956	0
ZMO1875	ZMO1_ZMO1875	DUF1476 domain-containing protein	0.46739	4.4285	1	-0.0392596	0.139792	0	0.737321	4.11313	1	0.704109	3.96063	1	0.653114	5.61205	1	0.0740023	0.291798	0	1.0369	5.29725	1	0.848435	4.58973	1	-0.185723	1.80869	1	-0.113262	0.492214	0	-0.299583	1.66397	1	-0.144326	0.668556	0
ZMO1880	ZMO1_ZMO1880	hypothetical protein	0.608289	5.46116	1	-0.449182	2.68882	1	0.662275	3.85688	1	1.61177	7.03738	1	0.466125	4.52037	1	-0.035743	0.130072	0	0.415353	2.47992	1	1.01876	5.3399	1	0.142164	1.36112	0	-0.413439	2.46791	1	0.246922	1.36578	0	0.593009	3.50451	1
ZMO1885	ZMO1_ZMO1885	NADH:flavin oxidoreductase	-0.863365	3.55105	1	-1.36724	3.27449	1	-0.889619	2.11243	1	-0.333238	0.632392	0	-0.578357	2.40331	1	-0.620642	1.38532	0	-0.199064	0.332867	0	-0.915365	2.18008	1	-0.285008	1.04184	0	-0.746596	1.72903	1	-0.690554	1.57636	1	0.582126	1.28033	0
ZMO1900	plsX	fatty acid/phospholipid synthesis protein PlsX	0.953629	4.20751	1	0.908414	2.41464	1	1.13938	3.03632	1	0.813091	2.14137	1	0.522763	2.40629	1	0.486554	1.16325	0	0.255338	0.514022	0	0.826397	2.18004	1	0.430866	1.94494	1	0.42186	0.97197	0	0.884044	2.34563	1	-0.013306	0.0194733	0
ZMO1910	rplY	50S ribosomal protein L25	1.39588	4.55141	1	0.989519	1.94974	1	1.66114	3.32613	1	1.53697	3.09313	1	0.597616	2.05144	1	0.10601	0.129981	0	0.635889	1.14552	0	1.05095	2.08657	1	0.79826	2.78958	1	0.883509	1.71016	1	1.02525	2.02953	1	0.486024	0.815281	0
ZMO1911	ZMO1_ZMO1911	peptidyl-tRNA hydrolase	0.812542	3.93135	1	0.537944	1.44766	0	0.687589	1.93382	1	1.21209	3.45442	1	0.426067	2.09422	1	0.216193	0.4595	0	0.356166	0.864392	0	0.705842	1.9922	1	0.386475	1.87535	1	0.32175	0.759507	0	0.331422	0.788698	0	0.506251	1.34414	0
ZMO1920	ZMO1_ZMO1920	hypothetical protein	-0.288597	1.0344	0	-0.176394	0.281437	0	0.370465	0.706961	0	-1.05986	2.50207	1	0.16421	0.505977	0	-0.344743	0.645159	0	0.489789	1.00814	0	0.347586	0.651923	0	-0.452807	1.79288	1	0.16835	0.266179	0	-0.119324	0.17801	0	-1.40745	3.30724	1
ZMO1928	groES	chaperonin Cpn10	0.913021	6.33132	1	1.00671	4.69847	1	1.54912	6.25465	1	0.183236	0.758329	0	0.890952	6.24036	1	0.42154	2.09841	1	1.34989	5.74715	1	0.901429	4.31904	1	0.0220699	0.116121	0	0.585165	2.95609	1	0.199238	0.84363	0	-0.718194	3.57461	1
ZMO1929	groEL	chaperonin GroEL	0.956036	5.95187	1	0.925993	3.91383	1	1.85961	6.38168	1	0.0825057	0.235717	0	1.00861	6.14954	1	0.400712	1.66917	1	1.51265	5.62059	1	1.11247	4.53018	1	-0.0525736	0.264924	0	0.525282	2.26989	1	0.34696	1.40375	0	-1.02996	4.26752	1
ZMO1936	ZMO1_ZMO1936	hypothetical protein	1.3327	5.76131	1	1.37847	3.95897	1	2.362	5.84555	1	0.257633	0.594268	0	0.679748	3.45469	1	-0.330518	0.81569	0	1.3947	3.99748	1	0.975064	2.89311	1	0.652953	3.33084	1	1.70899	4.68664	1	0.9673	2.87041	1	-0.717431	2.0964	1
ZMO1941	ZMO1_ZMO1941	type IV secretory pathway protease TraF-like protein	1.52016	1.67722	1	-0.0294739	0.0121437	0	2.61695	1.4487	0	1.97301	1.32226	0	0.811838	0.802376	0	-0.461016	0.179674	0	1.1179	0.664707	0	1.77863	1.17105	0	0.708324	0.624136	0	0.431543	0.166628	0	1.49905	0.743593	0	0.194377	0.0861785	0
ZMO1943	ZMO1_ZMO1943	VirD2 and DUF3363 domain-containing protein	1.29851	4.1236	1	1.2597	2.39715	1	1.90271	3.58048	1	0.733114	1.27886	0	0.583682	1.87889	1	-0.313387	0.437506	0	1.32721	2.53254	1	0.737218	1.28771	0	0.714826	2.35335	1	1.57309	3.00368	1	0.575495	0.943791	0	-0.00410355	0.00422916	0
ZMO1945	ZMO1_ZMO1945	PhzF-like isomerase	0.0218289	0.0321245	0	-0.595055	0.741167	0	0.558148	0.683172	0	0.102393	0.0921585	0	-0.170504	0.309326	0	-1.2183	1.80054	1	0.113318	0.102957	0	0.59347	0.738655	0	0.192333	0.358112	0	0.623247	0.786165	0	0.44483	0.51267	0	-0.491077	0.58076	0
ZMO1951	rraA	ribonuclease activity regulator RraA family	0.762509	3.02807	1	1.15689	2.65533	1	0.711351	1.54158	0	0.419291	0.796555	0	0.585048	2.31056	1	0.138524	0.204257	0	0.995745	2.26722	1	0.620875	1.30614	0	0.177462	0.537139	0	1.01836	2.32291	1	-0.284394	0.487185	0	-0.201584	0.318755	0
ZMO1957	ZMO1_ZMO1957	glycosyl transferase family 1	0.437154	3.05365	1	-0.0473297	0.114784	0	0.267224	0.921555	0	1.09157	4.20875	1	0.206683	1.32961	0	0.0305961	0.0714137	0	-0.297142	1.05399	0	0.886595	3.53238	1	0.230471	1.5183	0	-0.0779258	0.201852	0	0.564366	2.26059	1	0.204973	0.657637	0
ZMO1976	ZMO1_ZMO1976	hypothetical protein	0.885459	5.43253	1	0.418848	1.62739	1	0.739436	3.01338	1	1.49809	5.34791	1	0.415644	2.93615	1	0.270005	0.945538	0	-0.157664	0.478178	0	1.13459	4.3729	1	0.469815	3.29816	1	0.148843	0.445025	0	0.8971	3.60063	1	0.363503	1.37138	0
ZMO1977	ZMO1_ZMO1977	major facilitator superfamily transporter	0.518158	3.93114	1	0.292319	1.18849	0	0.874686	3.84722	1	0.38747	1.67503	1	0.748992	5.19832	1	0.187916	0.679074	0	1.19515	4.90725	1	0.863905	3.80702	1	-0.230834	1.73798	1	0.104403	0.326285	0	-0.320468	1.33191	0	-0.476436	2.12292	1
ZMO1983	ZMO1_ZMO1983	SMP-30/Gluconolaconase/LRE domain-containing protein	-0.120574	0.261102	0	-0.305271	0.413954	0	-0.075962	0.0832653	0	0.0195113	0.0200928	0	-0.507982	1.56199	1	-0.407584	0.594674	0	-0.120262	0.138076	0	-0.9961	1.80829	1	0.387408	1.11938	0	0.102313	0.115317	0	0.0443004	0.04691	0	1.01561	1.84933	1
ZMO1985	ZMO1_ZMO1985	Note=putative YciI family protein	0.185877	0.374833	0	0.264063	0.29459	0	0.283399	0.320821	0	0.0101688	0.00905079	0	-0.231765	0.492931	0	0.122793	0.121724	0	0.215366	0.23119	0	-1.03346	1.61361	1	0.417642	1.03989	0	0.14127	0.142379	0	0.0680324	0.06409	0	1.04362	1.63251	1
ZMO1997	ZMO1_ZMO1997	CopD family protein	0.54396	4.3445	1	0.128891	0.464042	0	0.386908	1.82606	1	1.11608	4.93128	1	0.480851	3.93292	1	0.138426	0.507425	0	0.3214	1.46538	0	0.982727	4.48837	1	0.0631092	0.378338	0	-0.00953581	0.0256483	0	0.0655081	0.205115	0	0.133355	0.484226	0
ZMO2001	ZMO1_ZMO2001	hypothetical protein	-0.677916	1.9926	1	-0.546718	0.780489	0	-0.329954	0.412933	0	-1.15707	1.95974	1	-0.629857	1.83191	1	-0.810694	1.28278	0	-0.224437	0.258717	0	-0.854439	1.36853	0	-0.0480587	0.0843305	0	0.263976	0.314266	0	-0.105517	0.109253	0	-0.302635	0.371207	0
ZMO2004	ZMO1_ZMO2004	ribosomal protein S19	-0.011657	0.0568829	0	1.05975	4.80064	1	-0.43655	2.12872	1	-0.658167	3.23741	1	0.391444	3.32744	1	0.585293	2.89356	1	0.0826617	0.274474	0	0.506376	2.49788	1	-0.403101	3.41756	1	0.474452	2.33118	1	-0.519212	2.56386	1	-1.16454	5.13385	1
ZMO2006	ZMO1_ZMO2006	preprotein translocase SecE subunit	0.399137	1.09873	0	1.10251	1.93048	1	0.198994	0.233916	0	-0.104087	0.111869	0	0.477908	1.37419	0	1.19828	2.12015	1	0.220804	0.264557	0	0.0146385	0.014326	0	-0.0787706	0.151359	0	-0.0957762	0.102082	0	-0.0218103	0.0215123	0	-0.118725	0.129465	0
ZMO2009	ZMO1_ZMO2009	DUF465 domain-containing protein	-1.69606	1.96975	1	1.16799	0.630229	0	-1.52438	0.884354	0	-4.73179	3.22808	1	-0.797933	0.780655	0	2.1001	1.32235	0	-0.412456	0.178337	0	-4.08144	2.79881	1	-0.898125	0.907431	0	-0.93211	0.474246	0	-1.11192	0.592136	0	-0.650343	0.304702	0
ZMO2010	ZMO1_ZMO2010	hypothetical protein	0.659897	2.2094	1	1.06819	2.04983	1	1.34963	2.63502	1	-0.438126	0.685752	0	0.706728	2.3793	1	0.650062	1.13109	0	1.41683	2.76808	1	0.0532887	0.0594597	0	-0.0468309	0.0933825	0	0.418124	0.646215	0	-0.0672028	0.0761767	0	-0.491414	0.793636	0
ZMO2011	ZMO1_ZMO2011	entericidin A/B family protein	0.277067	0.348373	0	0.928795	0.797614	0	1.8823	1.90181	1	-1.9799	2.01422	1	0.693506	1.10489	0	1.26364	1.1773	0	1.90333	1.92613	1	-1.08646	0.973467	0	-0.416439	0.578454	0	-0.334847	0.226452	0	-0.0210323	0.011867	0	-0.893437	0.759154	0
ZMO2012	ZMO1_ZMO2012	acyl carrier protein	0.692918	5.6421	1	0.0744591	0.276562	0	1.02606	5.07776	1	0.97824	4.90888	1	0.688592	5.6193	1	0.102513	0.408037	0	0.969988	4.87906	1	0.993274	4.96269	1	0.00432639	0.0227797	0	-0.0280544	0.091157	0	0.0560676	0.198063	0	-0.0150341	0.0468558	0
ZMO2013	ZMO1_ZMO2013	hypothetical protein	0.16207	0.395781	0	1.21656	2.38274	1	0.066921	0.0764494	0	-0.797274	1.46885	0	0.105805	0.236638	0	0.740313	1.34178	0	0.385303	0.58818	0	-0.808202	1.49325	0	0.0562651	0.115175	0	0.47625	0.769924	0	-0.318382	0.462728	0	0.0109274	0.0116929	0
ZMO2014	ZMO1_ZMO2014	hypothetical protein	-0.562964	2.09795	1	-0.371545	0.641201	0	-0.652025	1.30505	0	-0.665322	1.3379	0	-0.691652	2.61556	1	-0.52479	0.994596	0	-0.248694	0.387735	0	-1.30147	2.84374	1	0.128688	0.339063	0	0.153245	0.216854	0	-0.403331	0.711728	0	0.636151	1.26588	0
ZMO2015	ZMO1_ZMO2015	hypothetical protein	-0.786677	3.03824	1	-0.535379	1.04864	0	-0.788668	1.6865	1	-1.03598	2.29661	1	-0.787868	3.04266	1	-0.57204	1.13967	0	-0.340015	0.589168	0	-1.45155	3.22572	1	0.00119168	0.00248028	0	0.0366605	0.046159	0	-0.448653	0.838131	0	0.415567	0.760248	0
ZMO2016	ZMO1_ZMO2016	hypothetical protein	-1.06882	1.42491	0	-0.413244	0.222022	0	-2.29778	1.84203	1	-0.495439	0.27516	0	-0.74164	0.902439	0	0.113186	0.0531197	0	-1.73453	1.31562	0	-0.603581	0.349266	0	-0.327179	0.323467	0	-0.52643	0.295921	0	-0.563249	0.321087	0	0.108142	0.0506279	0
ZMO2023	ZMO1_ZMO2023	membrane-bound lytic murein transglycosylase MltA	0.940434	7.90697	1	0.688676	4.725	1	1.06733	6.30949	1	1.0653	6.30241	1	0.741936	7.00555	1	0.673924	4.64972	1	0.957007	5.90598	1	0.594876	4.22337	1	0.198498	2.55625	1	0.0147519	0.0629516	0	0.110321	0.650894	0	0.47042	3.46247	1
ZMO2027	ZMO1_ZMO2027	hypothetical protein	1.18492	1.00186	0	5.16227	2.90012	1	0.651122	0.24065	0	-2.25865	1.1303	0	1.99355	1.88745	1	5.91878	3.30314	1	1.92932	0.926397	0	-1.86747	0.888839	0	-0.808631	0.616467	0	-0.756511	0.287676	0	-1.2782	0.549143	0	-0.39118	0.134034	0
ZMO2029	ZMO1_ZMO2029	hypothetical protein	-0.81748	1.01276	0	0.648511	0.309558	0	-0.20909	0.125485	0	-2.89186	2.44763	1	-0.781572	0.960808	0	0.856431	0.432452	0	0.11677	0.066626	0	-3.31792	2.74392	1	-0.035909	0.0296323	0	-0.20792	0.0853217	0	-0.32586	0.207357	0	0.426053	0.283687	0
ZMO2031	ZMO1_ZMO2031	ribosomal protein L32	0.54844	1.62199	1	1.28148	2.28101	1	0.725603	1.16683	0	-0.361758	0.483498	0	0.119974	0.246059	0	0.834767	1.38775	0	-0.370085	0.497483	0	-0.104759	0.112617	0	0.428466	1.20008	0	0.446709	0.630856	0	1.09569	1.91597	1	-0.256999	0.317286	0
ZMO2034	ZMO1_ZMO2034	hypothetical protein	0.59533	2.51154	1	0.464286	0.979986	0	1.03098	2.51112	1	0.290728	0.540875	0	0.597995	2.52328	1	0.0759635	0.110944	0	1.12814	2.75401	1	0.589877	1.32227	0	-0.00266515	0.0060876	0	0.388322	0.780929	0	-0.0971687	0.145995	0	-0.299149	0.560711	0
ZMO2036	ZMO1_ZMO2036	hypothetical protein	0.727013	1.21951	0	-0.748965	0.631623	0	2.02891	2.14466	1	0.901089	0.799122	0	0.427798	0.62308	0	-0.376837	0.270391	0	1.01591	0.930784	0	0.644319	0.522219	0	0.299214	0.398085	0	-0.372128	0.266368	0	1.013	0.927401	0	0.256769	0.172733	0

## Sheet: Table S5_S38vs8b
Table S5: List of all the significantly differentially expressed genes of different strains comparison in different sugar media. Gene expression levels colored in red or green indicate the up-regulated and down-regulated respectively. P-value is -log10(p-value).
Locus_tag	Gene_name	Product	S38vs8b	P-value (S38vs8b)	Sig Index (S38vs8b)
ZMO0989	ibpA	heat-shock protein IbpA	1.69228	7.11318	1
ZMO1203	trmH	TrmH family RNA methyltransferase	1.61924	10.1617	1
ZMO1062	pspD	putative peripheral inner membrane phage shock protein pspD	1.54094	6.91455	1
ZMO1941	ZMO1_ZMO1941	type IV secretory pathway protease TraF-like protein	1.52016	1.67722	1
ZMO1246	ZMO1_ZMO1246	50S ribosomal protein L36	1.49304	3.05619	1
ZMO1226	rpsR	ribosomal protein S18	1.47823	5.29531	1
ZMO1202	nrdR	transcriptional regulator NrdR	1.46049	6.48598	1
ZMO0055	ZMO1_ZMO0055	anion permerase	1.42523	2.75207	1
pZYM32_025	ZMO1_ZMOp32x025	Type III restriction endonuclease subunit R	1.41757	4.6694	1
ZMO1227	rplI	ribosomal protein L9	1.39665	6.59046	1
ZMO1910	rplY	50S ribosomal protein L25	1.39588	4.55141	1
ZMO0017	ZMO1_ZMO0017	RsmB-like methyltransferase	1.38488	7.16748	1
ZMO0728	rplL	ribosomal protein L7/L12	1.38444	6.15163	1
pZYM32_030	ZMO1_ZMOp32x030	hypothetical protein	1.37792	2.28546	1
ZMO0884	rplM	ribosomal protein L13	1.34866	5.16168	1
ZMO1936	ZMO1_ZMO1936	hypothetical protein	1.3327	5.76131	1
ZMO1943	ZMO1_ZMO1943	VirD2 and DUF3363 domain-containing protein	1.29851	4.1236	1
ZMO0610	flgF	flagellar basal-body rod protein FlgF	1.27981	4.13839	1
ZMO0883	rpsI	ribosomal protein S9	1.2617	5.78346	1
ZMO0727	rplJ	ribosomal protein L10	1.26056	5.46857	1
ZMO1013	ZMO1_ZMO1013	septum formation inhibitor Maf	1.2437	3.88249	1
ZMO1414	ZMO1_ZMO1414	tRNA(adenosine(37)-N6)-threonylcarbamoyltransferase complex dimerization subunit type 1 TsaB	1.24012	7.30576	1
ZMO1225	rpsF	ribosomal protein S6	1.20094	5.26378	1
ZMO1079	rplS	ribosomal protein L19	1.19666	5.22312	1
ZMO0015	hrcA	heat-inducible transcription repressor HrcA	1.18586	5.95597	1
ZMO1251	ZMO1_ZMO1251	hypothetical protein	1.16654	7.76362	1
ZMO0635	fliG	flagellar motor switch protein FliG	1.15283	4.01151	1
ZMO1145	rpmE	ribosomal protein L31	1.12862	4.21112	1
ZMO1231	recJ	single-stranded-DNA-specific exonuclease RecJ	1.09692	7.17527	1
ZMO1201	glyA	glycine hydroxymethyltransferase	1.07789	6.12942	1
ZMO0608	flgH	flagellar L-ring protein	1.06651	4.61164	1
ZMO1697	ZMO1_ZMO1697	HxlR family transcriptional regulator	1.04919	5.25325	1
ZMO0631	ZMO1_ZMO0631	Fis family sigma54-specific transcriptional regulator	1.04492	4.07147	1
ZMO1267	guaA	GMP synthase large subunit	1.01212	6.45327	1
ZMO0607	flgI	flagellar P-ring protein	1.01204	5.13041	1
ZMO1704	lon2	ATP-dependent protease La (LON) substrate-binding domain	1.00968	7.68013	1
ZMO0699	ZMO1_ZMO0699	hypothetical protein	-1.01576	3.38523	1
ZMO1335	wrbA	flavoprotein WrbA	-1.02093	6.29404	1
ZMO0895	ZMO1_ZMO0895	hypothetical protein	-1.04259	2.85239	1
ZMO0390	ZMO1_ZMO0390	hypothetical protein	-1.05451	5.33557	1
ZMO0400	ZMO1_ZMO0400	hypothetical protein	-1.10064	6.85768	1
ZMO0398	ZMO1_ZMO0398	hypothetical protein	-1.10354	5.15142	1
ZMO0388	ZMO1_ZMO0388	hypothetical protein	-1.11669	5.0863	1
ZMO0934	zliE	secretion-related protein	-1.12767	5.34178	1
ZMO0102	ZMO1_ZMO0102	hypothetical protein	-1.12972	2.71611	1
ZMO0392	ZMO1_ZMO0392	hypothetical protein	-1.1496	5.50314	1
ZMO1754	ssdA	succinate-semialdehyde dehydrogenase SSADH	-1.1555	4.32914	1
ZMO0397	ZMO1_ZMO0397	hypothetical protein	-1.18895	6.08916	1
ZMO0489	ZMO1_ZMO0489	hypothetical protein	-1.22384	2.0884	1
ZMO0375	sacC	levansucrase/invertase	-1.23385	5.26922	1
ZMO0395	ZMO1_ZMO0395	hypothetical protein	-1.25012	6.1658	1
ZMO0399	ZMO1_ZMO0399	peptidase S74 domain-containing protein	-1.25097	6.68424	1
ZMO0391	ZMO1_ZMO0391	hypothetical protein	-1.25354	2.7696	1
ZMO1381	ZMO1_ZMO1381	aminoglycoside phosphotransferase	-1.25949	4.42231	1
ZMO0918	katE	catalase	-1.27096	5.85811	1
ZMO0930	ZMO1_ZMO0930	hypothetical protein	-1.27472	5.76632	1
ZMO0932	zliS	DUF847/glycoside hydrolase family 108 domain-containing protein	-1.29546	6.08102	1
ZMO1377	ZMO1_ZMO1377	hypothetical protein	-1.33652	6.70127	1
ZMO0374	sacB	levansucrase	-1.48298	5.96755	1
pZYM39_002	ZMO1_ZMOp39x002	hypothetical protein	-1.54279	1.7372	1
ZMO1344	dkgA	2,5-diketo-D-gluconate reductase A	-1.66058	6.77287	1
ZMO1378	eutP	ethanolamine transporter	-1.68686	5.94641	1
ZMO2009	ZMO1_ZMO2009	DUF465 domain-containing protein	-1.69606	1.96975	1
ZMO1372	ZMO1_ZMO1372	short-chain dehydrogenase/reductase SDR	-1.75358	8.11649	1
ZMO1373	ZMO1_ZMO1373	hypothetical protein	-1.89831	8.10873	1
ZMO1833	nifU	nitrogen-fixing NifU domain protein	-1.91086	1.88743	1
ZMO0929	ZMO1_ZMO0929	hypothetical protein	-1.95423	3.30541	1
ZMO1382	ZMO1_ZMO1382	aspartate aminotransferase family protein	-2.01133	4.67543	1

## Sheet: Table S5_S38vsS8
Table S5: List of all the significantly differentially expressed genes of different strains comparison in different sugar media. Gene expression levels colored in red or green indicate the up-regulated and down-regulated respectively. P-value is -log10(p-value).
Locus_tag	Gene_name	Product	S38vsS8	P-value (S38vsS8)	Sig Index (S38vsS8)
ZMO2027	ZMO1_ZMO2027	hypothetical protein	1.99355	1.88745	1
ZMO0989	ibpA	heat-shock protein IbpA	1.36963	6.31914	1
pZYM36_014	ZMO1_ZMOp36x014	putative phage protein	1.3521	1.74214	1
pZYM32_030	ZMO1_ZMOp32x030	hypothetical protein	1.31194	2.16624	1
ZMO1246	ZMO1_ZMO1246	50S ribosomal protein L36	1.24262	2.54412	1
ZMO0017	ZMO1_ZMO0017	RsmB-like methyltransferase	1.23065	6.72219	1
ZMO1062	pspD	putative peripheral inner membrane phage shock protein pspD	1.19215	5.95749	1
ZMO1226	rpsR	ribosomal protein S18	1.14086	4.38728	1
ZMO1267	guaA	GMP synthase large subunit	1.12008	6.83319	1
ZMO1203	trmH	TrmH family RNA methyltransferase	1.08917	8.6277	1
ZMO1202	nrdR	transcriptional regulator NrdR	1.08302	5.38669	1
ZMO1235	ZMO1_ZMO1235	Fur family ferric uptake regulator	1.04937	6.09161	1
ZMO1414	ZMO1_ZMO1414	tRNA(adenosine(37)-N6)-threonylcarbamoyltransferase complex dimerization subunit type 1 TsaB	1.04663	6.66558	1
ZMO1271	cysG2	siroheme synthase CysG	1.04314	6.87678	1
ZMO0290	ZMO1_ZMO0290	DUF445 domain-containing protein	1.02074	7.48442	1
ZMO1690	ZMO1_ZMO1690	chaperone DnaJ domain protein	1.01805	5.98165	1
ZMO0015	hrcA	heat-inducible transcription repressor HrcA	1.01143	5.37604	1
ZMO1929	groEL	chaperonin GroEL	1.00861	6.14954	1
ZMO1704	lon2	ATP-dependent protease La (LON) substrate-binding domain	1.00442	7.66018	1
ZMO0884	rplM	ribosomal protein L13	1.00381	4.13914	1
pZYM32_029	ZMO1_ZMOp32x029	Type IV restriction endonuclease Mrr	1.00207	5.78642	1
ZMO0376	lon1	endopeptidase La	0.996232	8.48048	1
ZMO0932	zliS	DUF847/glycoside hydrolase family 108 domain-containing protein	-1.00878	5.17111	1
ZMO0391	ZMO1_ZMO0391	hypothetical protein	-1.02718	2.24876	1
ZMO0934	zliE	secretion-related protein	-1.04358	5.06467	1
ZMO0102	ZMO1_ZMO0102	hypothetical protein	-1.09297	2.62613	1
ZMO0930	ZMO1_ZMO0930	hypothetical protein	-1.12459	5.31174	1
ZMO0374	sacB	levansucrase	-1.22813	5.28143	1
ZMO0918	katE	catalase	-1.23226	5.74483	1
ZMO1344	dkgA	2,5-diketo-D-gluconate reductase A	-1.24358	5.70019	1
ZMO0929	ZMO1_ZMO0929	hypothetical protein	-1.34632	2.51537	1
ZMO1373	ZMO1_ZMO1373	hypothetical protein	-1.36915	6.866	1
ZMO1372	ZMO1_ZMO1372	short-chain dehydrogenase/reductase SDR	-1.39322	7.23919	1
ZMO1833	nifU	nitrogen-fixing NifU domain protein	-1.75207	1.56821	1
pZYM39_002	ZMO1_ZMOp39x002	hypothetical protein	-1.88029	2.13308	1

## Sheet: Table S5_S8vs8b
Table S5: List of all the significantly differentially expressed genes of different strains comparison in different sugar media. Gene expression levels colored in red or green indicate the up-regulated and down-regulated respectively. P-value is -log10(p-value).
Locus_tag	Gene_name	Product	S8vs8b	P-value (S8vs8b)	Sig Index (S8vs8b)
ZMO1382	ZMO1_ZMO1382	aspartate aminotransferase family protein	1.48967	3.67233	1
ZMO1378	eutP	ethanolamine transporter	1.12291	4.49353	1
ZMO1381	ZMO1_ZMO1381	aminoglycoside phosphotransferase	1.1107	4.00014	1

## Sheet: Table S5_S38vs8b_RMG5
Table S5: List of all the significantly differentially expressed genes of different strains comparison in different sugar media. Gene expression levels colored in red or green indicate the up-regulated and down-regulated respectively. P-value is -log10(p-value).
Locus_tag	Gene_name	Product	(S38vs8b)_RMG5	P-value (S38vs8b)_RMG5	Sig Index (S38vs8b)_RMG5
ZMO2027	ZMO1_ZMO2027	hypothetical protein	5.16227	2.90012	1
ZMO0055	ZMO1_ZMO0055	anion permerase	4.34431	4.52691	1
ZMO0006	cysG1	siroheme synthase CysG	2.51629	4.14854	1
ZMO1246	ZMO1_ZMO1246	50S ribosomal protein L36	2.18656	2.5861	1
ZMO0385	ZMO1_ZMO0385	hypothetical protein	2.1376	1.56444	1
ZMO1062	pspD	putative peripheral inner membrane phage shock protein pspD	1.99023	5.82223	1
ZMO0005	cysD	sulfate adenylyltransferase small subunit	1.90381	2.05705	1
ZMO0009	cysJ	sulfite reductase (NADPH) flavoprotein alpha chain	1.63296	1.95872	1
pZYM32_025	ZMO1_ZMOp32x025	Type III restriction endonuclease subunit R	1.62932	3.32412	1
ZMO1078	trmD	tRNA (guanosine(37)-N1)-methyltransferase TrmD	1.62003	4.29429	1
ZMO1079	rplS	ribosomal protein L19	1.61613	4.35371	1
ZMO1080	ZMO1_ZMO1080	hypothetical protein	1.5888	2.85931	1
ZMO0003	cysC	adenylyl-sulfate kinase	1.58492	1.67214	1
ZMO0534	rpmD	ribosomal protein L30	1.58196	4.52131	1
ZMO0551	truB	tRNA pseudouridine synthase B TruB	1.57316	4.52034	1
ZMO0184	ZMO1_ZMO0184	hypothetical protein	1.53347	4.19424	1
ZMO0550	rpsO	ribosomal protein S15	1.52393	5.42683	1
ZMO1226	rpsR	ribosomal protein S18	1.48304	3.45056	1
ZMO1145	rpmE	ribosomal protein L31	1.45742	3.27057	1
ZMO1077	rimM	16S rRNA processing protein RimM	1.43698	6.4701	1
ZMO1475	ZMO1_ZMO1475	TonB-dependent receptor plug domain	1.42656	2.08369	1
ZMO0540	rpsK	ribosomal protein S11	1.40465	3.76613	1
ZMO1516	rpmI	ribosomal protein L35	1.39582	3.98566	1
ZMO1936	ZMO1_ZMO1936	hypothetical protein	1.37847	3.95897	1
ZMO0728	rplL	ribosomal protein L7/L12	1.37628	4.1791	1
ZMO1417	ZMO1_ZMO1417	putative DEAD/DEAH box helicase	1.34325	5.6369	1
ZMO0883	rpsI	ribosomal protein S9	1.33715	4.05917	1
ZMO0748	cysK	cysteine synthase	1.337	1.79777	1
ZMO1026	ZMO1_ZMO1026	hypothetical protein	1.33114	2.12186	1
ZMO0524	rpmC	ribosomal protein L29	1.28287	5.72407	1
ZMO2031	ZMO1_ZMO2031	ribosomal protein L32	1.28148	2.28101	1
ZMO0209	rpmA	ribosomal protein L27	1.27365	5.24169	1
ZMO1943	ZMO1_ZMO1943	VirD2 and DUF3363 domain-containing protein	1.2597	2.39715	1
ZMO0539	rpsM	ribosomal protein S13	1.25388	3.94547	1
ZMO0294	ZMO1_ZMO0294	ribosomal protein L28	1.24064	2.83373	1
ZMO2013	ZMO1_ZMO2013	hypothetical protein	1.21656	2.38274	1
ZMO1155	tsf	translation elongation factor Ts	1.20298	5.65461	1
ZMO1014	infA	translation initiation factor IF-1	1.2006	2.54428	1
ZMO1713	rpsU	ribosomal protein S21	1.19705	2.71934	1
ZMO0208	ZMO1_ZMO0208	GCN5-related N-acetyltransferase	1.19357	4.40586	1
ZMO0532	rplR	ribosomal protein L18	1.19118	5.88506	1
ZMO0727	rplJ	ribosomal protein L10	1.16928	3.35694	1
ZMO1849	ZMO1_ZMO1849	hypothetical protein	1.1679	1.9968	1
ZMO1951	rraA	ribonuclease activity regulator RraA family	1.15689	2.65533	1
ZMO1802	ZMO1_ZMO1802	hypothetical protein	1.14851	3.35588	1
ZMO1012	ZMO1_ZMO1012	hypothetical protein	1.13004	2.39699	1
ZMO0979	ZMO1_ZMO0979	TonB-dependent receptor	1.11535	2.39737	1
ZMO2006	ZMO1_ZMO2006	preprotein translocase SecE subunit	1.10251	1.93048	1
ZMO0541	rpoA	DNA-directed RNA polymerase alpha subunit	1.1008	3.41934	1
ZMO0017	ZMO1_ZMO0017	RsmB-like methyltransferase	1.09697	4.32694	1
ZMO0530	rpsH	ribosomal protein S8	1.09353	4.91916	1
ZMO0884	rplM	ribosomal protein L13	1.08052	2.68395	1
ZMO1011	ZMO1_ZMO1011	YacG/DUF329 family protein	1.06892	2.36495	1
ZMO2010	ZMO1_ZMO2010	hypothetical protein	1.06819	2.04983	1
pZYM39_023	ZMO1_ZMOp39x023	P-loop containing nucleoside triphosphate hydrolase domain protein	1.06767	1.64971	1
ZMO0533	rpsE	ribosomal protein S5	1.06252	4.41814	1
ZMO2004	ZMO1_ZMO2004	ribosomal protein S19	1.05975	4.80064	1
ZMO0531	rplF	ribosomal protein L6 signature 1	1.04315	5.45264	1
ZMO0290	ZMO1_ZMO0290	DUF445 domain-containing protein	1.03908	5.5029	1
ZMO1471	typA	GTP-binding protein TypA/BipA	1.03385	4.65349	1
ZMO0015	hrcA	heat-inducible transcription repressor HrcA	1.02121	3.5405	1
ZMO1107	ZMO1_ZMO1107	transcriptional regulator AsnC family	1.01494	3.46272	1
ZMO0249	rpmG	ribosomal protein L33	1.01235	1.81792	1
ZMO1227	rplI	ribosomal protein L9	1.01098	3.53149	1
ZMO1928	groES	chaperonin Cpn10	1.00671	4.69847	1
ZMO0972	ZMO1_ZMO0972	hopanoid biosynthesis associated glycosyl transferase protein HpnI	1.00522	3.11089	1
ZMO1358	rpsT	ribosomal protein S20	1.00003	3.71649	1
ZMO0529	rpsN	ribosomal protein S14	0.998454	4.48953	1
ZMO1013	ZMO1_ZMO1013	septum formation inhibitor Maf	0.998072	1.78815	1
pZYM33_003	ZMO1_ZMOp33x003	CopG family transcriptional regulator	-0.999706	2.22211	1
ZMO0699	ZMO1_ZMO0699	hypothetical protein	-1.00476	1.89953	1
ZMO0432	rocF	ureohydrolase-like protein	-1.00815	6.31189	1
pZYM33_004	ZMO1_ZMOp33x004	CobQ/CobB/MinD/ParA nucleotide binding domain protein	-1.01232	4.04307	1
ZMO1829	ZMO1_ZMO1829	nitrogen fixation protein	-1.01508	3.37845	1
ZMO1715	exbD1	biopolymer transport protein ExbD/TolR	-1.01632	3.07064	1
ZMO1861	ZMO1_ZMO1861	2-nitropropane dioxygenase NPD	-1.0215	3.05937	1
ZMO1806	ZMO1_ZMO1806	maltose O-acetyltransferase	-1.02162	3.81824	1
ZMO0020	ZMO1_ZMO0020	LUD domain-containing protein	-1.02524	5.76041	1
ZMO0068	ZMO1_ZMO0068	Sel1 domain protein repeat-containing protein	-1.02693	3.2043	1
ZMO0487	ZMO1_ZMO0487	HpcH/HpaI aldolase	-1.03231	5.63094	1
ZMO1717	ZMO1_ZMO1717	TonB family protein	-1.03344	2.80159	1
ZMO1700	ZMO1_ZMO1700	hypothetical protein	-1.03411	3.83323	1
ZMO1781	mscS3	mechanosensitive ion channel MscS	-1.04516	4.00893	1
ZMO0571	ZMO1_ZMO0571	MetI-like ABC transporter transmembrane protein	-1.05027	4.08983	1
ZMO1827	nifN	nitrogenase molybdenum-iron cofactor biosynthesis protein NifN	-1.05716	1.7059	1
ZMO0022	ZMO1_ZMO0022	Fe-S oxidoreductase	-1.06363	5.42908	1
ZMO1759	ZMO1_ZMO1759	HNH endonuclease	-1.06403	4.40523	1
ZMO1527	ZMO1_ZMO1527	multidrug efflux pump subunit AcrB	-1.07317	4.63628	1
ZMO1630	ZMO1_ZMO1630	hypothetical protein	-1.08013	3.14138	1
pZYM39_025	ZMO1_ZMOp39x025	ParG family protein	-1.09622	1.60084	1
ZMO1337	ZMO1_ZMO1337	hydroquinone detoxification protein	-1.10088	3.48354	1
ZMO1609	ZMO1_ZMO1609	hypothetical protein	-1.10691	4.70879	1
ZMO0566	ZMO1_ZMO0566	major facilitator superfamily transporter	-1.11774	3.71764	1
ZMO0189	sdaA	L-serine dehydratase 1	-1.12083	2.34516	1
ZMO1388	ggt	gamma-glutamyltransferase	-1.12423	3.90062	1
ZMO1109	ZMO1_ZMO1109	tetratricopeptide-like helical domain-containing protein	-1.12546	4.02098	1
ZMO0493	glnA	type I glutamine synthetase	-1.14302	4.90838	1
ZMO1334	ZMO1_ZMO1334	polyisoprenoid-binding periplasmic YceI-like protein	-1.14328	5.38083	1
ZMO1801	ihfB	integration host factor beta subunit	-1.14641	5.81821	1
ZMO0405	clpA	ATP-dependent Clp protease ATP-binding subunit clpA	-1.1568	4.13114	1
ZMO0684	ZMO1_ZMO0684	CRISPR-associated protein Csy3 family	-1.16286	3.42604	1
ZMO1576	ZMO1_ZMO1576	short-chain dehydrogenase/reductase SDR	-1.16751	2.17583	1
ZMO0021	ykgF	iron-sulfur cluster-binding protein YkgF	-1.17503	5.28957	1
ZMO0801	ZMO1_ZMO0801	secretion protein HlyD family protein	-1.18913	3.84865	1
pZYM33_028	ZMO1_ZMOp33x028	winged helix-turn-helix DNA-binding domain protein	-1.18947	5.68041	1
ZMO0572	ZMO1_ZMO0572	ABC transporter ATPase component	-1.19122	4.4566	1
ZMO1335	wrbA	flavoprotein WrbA	-1.19226	4.86436	1
ZMO1708	pdxJ	pyridoxal phosphate biosynthetic protein PdxJ	-1.20067	4.60411	1
ZMO0101	ZMO1_ZMO0101	NAD-dependent epimerase/dehydratase	-1.23883	6.16338	1
ZMO0798	ZMO1_ZMO0798	NodT family RND efflux system outer membrane lipoprotein	-1.25159	7.73314	1
ZMO0799	ZMO1_ZMO0799	ABC-2 type transporter	-1.25754	5.44088	1
ZMO1034	ZMO1_ZMO1034	calcium-binding EF-hand-containing protein	-1.26962	3.22323	1
ZMO1586	bfr2	bacterioferritin	-1.28409	4.65778	1
ZMO0102	ZMO1_ZMO0102	hypothetical protein	-1.32005	1.76655	1
ZMO0157	lhdA	lactate dehydrogenase LdhA	-1.33162	4.24333	1
ZMO1885	ZMO1_ZMO1885	NADH:flavin oxidoreductase	-1.36724	3.27449	1
ZMO0694	ZMO1_ZMO0694	hypothetical protein	-1.3802	5.63597	1
ZMO1847	ZMO1_ZMO1847	ABC transporter permease	-1.40189	1.68972	1
ZMO0361	ZMO1_ZMO0361	hypothetical protein	-1.43283	3.2167	1
ZMO0937	ZMO1_ZMO0937	aromatic-amino-acid transaminase	-1.45271	5.06807	1
ZMO0114	trpGD	glutamine amidotransferase of anthranilate synthase	-1.47746	5.29187	1
pZYM33_008	ZMO1_ZMOp33x008	LysR family transcription regulator	-1.51213	4.84325	1
ZMO0069	ZMO1_ZMO0069	major tail tube protein	-1.54088	2.96639	1
ZMO0113	pabB	aminodeoxychorismate synthase component 1 PabB	-1.5492	4.15099	1
ZMO1848	ZMO1_ZMO1848	iron ABC transporter permease	-1.55877	2.05188	1
ZMO1773	ZMO1_ZMO1773	aldo/keto reductase	-1.63978	4.76497	1
ZMO1521	ZMO1_ZMO1521	hypothetical protein	-1.70538	2.24087	1
ZMO0492	glnB	nitrogen regulatory protein PII	-1.79579	4.10961	1
ZMO1344	dkgA	2,5-diketo-D-gluconate reductase A	-1.8568	5.16407	1
ZMO0346	amtB	ammonium transporter	-1.91285	3.96493	1
ZMO1373	ZMO1_ZMO1373	hypothetical protein	-2.29389	6.74095	1
ZMO1377	ZMO1_ZMO1377	hypothetical protein	-2.33603	6.73537	1
ZMO1380	ZMO1_ZMO1380	AraC family transcriptional regulator	-3.01931	2.64096	1
ZMO1378	eutP	ethanolamine transporter	-3.64116	6.76579	1
ZMO1381	ZMO1_ZMO1381	aminoglycoside phosphotransferase	-3.69692	6.31553	1
ZMO1382	ZMO1_ZMO1382	aspartate aminotransferase family protein	-4.43725	5.53577	1

## Sheet: Table S5_S38vs8b_RMX5
Table S5: List of all the significantly differentially expressed genes of different strains comparison in different sugar media. Gene expression levels colored in red or green indicate the up-regulated and down-regulated respectively. P-value is -log10(p-value).
Locus_tag	Gene_name	Product	(S38vs8b)_RMX5	P-value (S38vs8b)_RMX5	Sig Index (S38vs8b)_RMX5
ZMO1936	ZMO1_ZMO1936	hypothetical protein	2.362	5.84555	1
ZMO1202	nrdR	transcriptional regulator NrdR	2.24047	6.03512	1
ZMO1062	pspD	putative peripheral inner membrane phage shock protein pspD	2.20983	6.20828	1
ZMO1203	trmH	TrmH family RNA methyltransferase	2.19428	9.21086	1
ZMO2036	ZMO1_ZMO2036	hypothetical protein	2.02891	2.14466	1
ZMO1226	rpsR	ribosomal protein S18	1.99762	4.42436	1
ZMO1457	ZMO1_ZMO1457	major facilitator superfamily transporter	1.94693	5.30535	1
ZMO1227	rplI	ribosomal protein L9	1.94389	5.78014	1
ZMO1201	glyA	glycine hydroxymethyltransferase	1.94148	6.27456	1
ZMO1943	ZMO1_ZMO1943	VirD2 and DUF3363 domain-containing protein	1.90271	3.58048	1
ZMO2011	ZMO1_ZMO2011	entericidin A/B family protein	1.8823	1.90181	1
ZMO0989	ibpA	heat-shock protein IbpA	1.87417	5.4538	1
ZMO1929	groEL	chaperonin GroEL	1.85961	6.38168	1
ZMO1246	ZMO1_ZMO1246	50S ribosomal protein L36	1.79726	2.09516	1
ZMO1414	ZMO1_ZMO1414	tRNA(adenosine(37)-N6)-threonylcarbamoyltransferase complex dimerization subunit type 1 TsaB	1.79244	6.62321	1
ZMO1225	rpsF	ribosomal protein S6	1.71676	4.58733	1
ZMO0728	rplL	ribosomal protein L7/L12	1.68958	4.88428	1
ZMO1910	rplY	50S ribosomal protein L25	1.66114	3.32613	1
ZMO1229	folE	GTP cyclohydrolase I FolE	1.61775	5.22944	1
ZMO1231	recJ	single-stranded-DNA-specific exonuclease RecJ	1.60807	6.54734	1
ZMO0883	rpsI	ribosomal protein S9	1.58769	4.6421	1
ZMO1251	ZMO1_ZMO1251	hypothetical protein	1.58523	6.84325	1
ZMO1838	ZMO1_ZMO1838	TOBE domain protein	1.55648	2.28065	1
ZMO1697	ZMO1_ZMO1697	HxlR family transcriptional regulator	1.55595	4.70453	1
ZMO1063	pspA	phage shock protein A PspA	1.55486	5.58422	1
ZMO1928	groES	chaperonin Cpn10	1.54912	6.25465	1
ZMO0884	rplM	ribosomal protein L13	1.53743	3.73616	1
ZMO1013	ZMO1_ZMO1013	septum formation inhibitor Maf	1.4917	2.7677	1
ZMO1065	pspC	phage shock protein C PspC	1.48697	6.10933	1
ZMO1257	ZMO1_ZMO1257	hypothetical protein	1.46684	2.34176	1
ZMO0727	rplJ	ribosomal protein L10	1.4547	4.05474	1
ZMO1200	rpiB	ribose 5-phosphate isomerase B	1.43636	5.89627	1
ZMO1064	pspB	phage shock protein B PspB	1.43313	5.68509	1
ZMO1267	guaA	GMP synthase large subunit	1.42889	5.69803	1
ZMO1252	ccmI	putative cytochrome c-type biogenesis protein CcmI/NrfG	1.42392	4.77452	1
ZMO1253	ccmH	cytochrome c-type biogenesis protein NrfF/CcmH	1.41747	3.35113	1
pZYM32_028	ZMO1_ZMOp32x028	Type I restriction endonuclease HsdS	1.38974	4.69988	1
ZMO1228	ykfB	mandelate racemase/muconate lactonizing protein	1.37719	6.32787	1
ZMO0017	ZMO1_ZMO0017	RsmB-like methyltransferase	1.36729	5.09319	1
ZMO2010	ZMO1_ZMO2010	hypothetical protein	1.34963	2.63502	1
ZMO0247	hslU	heat shock protein ATPase subunit HslU	1.34721	7.34357	1
ZMO1221	ZMO1_ZMO1221	hypothetical protein	1.31113	6.967	1
ZMO1243	ZMO1_ZMO1243	hypothetical protein	1.30855	3.53212	1
ZMO1248	ZMO1_ZMO1248	hypothetical protein	1.30216	5.29984	1
pZYM36_035	ZMO1_ZMOp36x035	Azospirillum phage Cd Gp10 family protein	1.29569	2.01471	1
ZMO1258	ccmC	cytochrome C assembly protein CcmC/CycZ	1.2917	5.03381	1
ZMO1235	ZMO1_ZMO1235	Fur family ferric uptake regulator	1.28237	4.83201	1
ZMO1466	ZMO1_ZMO1466	putative alpha/beta hydrolase	1.26978	5.00101	1
ZMO0015	hrcA	heat-inducible transcription repressor HrcA	1.24996	4.19777	1
ZMO1415	ZMO1_ZMO1415	Nfu/NifU-like scaffold protein	1.2338	5.84643	1
ZMO1212	pgi	glucose-6-phosphate isomerase	1.22929	5.33925	1
ZMO1866	ZMO1_ZMO1866	beta-lactamase domain protein	1.22889	5.43391	1
ZMO1079	rplS	ribosomal protein L19	1.22118	3.44097	1
pZYM32_029	ZMO1_ZMOp32x029	Type IV restriction endonuclease Mrr	1.22039	4.5319	1
ZMO1223	fabD	malonyl CoA-acyl carrier protein transacylase	1.19308	4.60317	1
pZYM36_033	ZMO1_ZMOp36x033	zinc finger Ogr/Delta-type transcriptional activator	1.18109	3.48274	1
pZYM32_025	ZMO1_ZMOp32x025	Type III restriction endonuclease subunit R	1.17118	2.39624	1
ZMO0246	hslV	ATP-dependent protease subunit HslV	1.15749	4.79614	1
ZMO1900	plsX	fatty acid/phospholipid synthesis protein PlsX	1.13938	3.03632	1
ZMO1265	ZMO1_ZMO1265	DUF1847 domain-containing protein	1.12815	2.54984	1
ZMO1704	lon2	ATP-dependent protease La (LON) substrate-binding domain	1.12294	6.01448	1
ZMO1249	ZMO1_ZMO1249	hypothetical protein	1.11894	1.65437	1
ZMO1255	ccmF	cytochrome c-type biogenesis protein CcmF/NfrE	1.1189	5.62791	1
ZMO1264	rspA	L-alanine-DL-glutamate epimerase or related enzyme of enolase superfamily RspA	1.1165	2.20834	1
ZMO0973	ZMO1_ZMO0973	hopanoid biosynthesis associated radical SAM protein HpnJ	1.10673	5.06742	1
ZMO0542	rplQ	ribosomal protein L17	1.10418	2.93244	1
ZMO1240	gpmA	2,3-bisphosphoglycerate-dependent phosphoglycerate mutase	1.1014	5.12882	1
ZMO0376	lon1	endopeptidase La	1.08141	6.7018	1
ZMO1145	rpmE	ribosomal protein L31	1.07716	2.42229	1
ZMO1690	ZMO1_ZMO1690	chaperone DnaJ domain protein	1.06923	4.20911	1
ZMO2023	ZMO1_ZMO2023	membrane-bound lytic murein transglycosylase MltA	1.06733	6.30949	1
pZYM32_026	ZMO1_ZMOp32x026	hypothetical protein	1.06034	5.60641	1
ZMO0974	ZMO1_ZMO0974	hopanoid biosynthesis associated protein HpnK	1.05938	4.77504	1
ZMO1232	ZMO1_ZMO1232	glycosyl transferase family 1	1.05827	3.88719	1
ZMO0153	yebC	YebC/PmpR family DNA-binding regulatory protein	1.05664	4.01575	1
ZMO1254	ccmG	thiol:disulfide oxidoreductase CcmG	1.05166	3.3748	1
ZMO0236	ZMO1_ZMO0236	Mrp family Chromosome partitioning ATPase	1.05107	4.36345	1
ZMO2034	ZMO1_ZMO2034	hypothetical protein	1.03098	2.51112	1
ZMO0016	grpE	GrpE protein	1.0298	5.1724	1
ZMO2012	ZMO1_ZMO2012	acyl carrier protein	1.02606	5.07776	1
pZYM33_002	ZMO1_ZMOp33x002	putative Zeta toxin-like kinase	1.00755	3.93266	1
ZMO0493	glnA	type I glutamine synthetase	1.00409	4.45807	1
ZMO1551	hisD	histidinol dehydrogenase	1.00169	3.048	1
ZMO1233	cpsB	mannose-1-phosphate guanyltransferase CpsB	1.00019	6.6107	1
ZMO0174	ZMO1_ZMO0174	putative SnoaL-like polynucleotide cyclase	0.999061	6.1359	1
ZMO1550	hisG	ATP phosphoribosyltransferase	0.997798	2.94575	1
ZMO1773	ZMO1_ZMO1773	aldo/keto reductase	-0.996153	3.14085	1
ZMO1447	ZMO1_ZMO1447	conjugative transfer protein GumN	-1.00278	6.30728	1
ZMO0394	ZMO1_ZMO0394	hypothetical protein	-1.0065	3.0984	1
ZMO1039	nrdA	ribonucleoside-diphosphate reductase alpha subunit	-1.00968	5.45425	1
ZMO1081	ZMO1_ZMO1081	hypothetical protein	-1.01262	3.22201	1
ZMO0988	ZMO1_ZMO0988	DUF465 domain-containing protein	-1.01826	2.45857	1
pZYM36_047	ZMO1_ZMOp36x047	phage tail protein X-like	-1.01865	1.70182	1
ZMO0393	ZMO1_ZMO0393	hypothetical protein	-1.04509	2.2984	1
ZMO0849	ZMO1_ZMO0849	Alg9 family protein mannosyltransferase	-1.04809	2.85644	1
ZMO0443	nrdF	ribonucleotide-diphosphate reductase subunit beta	-1.05037	4.0167	1
ZMO0740	csbD	general stress protein CsbD	-1.05601	2.74247	1
ZMO1186	mltB	lytic transglycosylase	-1.07854	4.24777	1
ZMO0388	ZMO1_ZMO0388	hypothetical protein	-1.09567	3.20424	1
ZMO0399	ZMO1_ZMO0399	peptidase S74 domain-containing protein	-1.12809	4.33199	1
ZMO0934	zliE	secretion-related protein	-1.14479	3.52773	1
ZMO1426	ZMO1_ZMO1426	DNA repair protein RadC	-1.14655	3.28061	1
ZMO0805	ZMO1_ZMO0805	NLP/P60 protein	-1.16346	5.62204	1
ZMO0375	sacC	levansucrase/invertase	-1.1637	3.23935	1
ZMO0085	mcp	methyl-accepting chemotaxis sensory transducer	-1.17075	4.57065	1
ZMO0395	ZMO1_ZMO0395	hypothetical protein	-1.1724	3.99811	1
ZMO0397	ZMO1_ZMO0397	hypothetical protein	-1.17548	4.1044	1
ZMO0400	ZMO1_ZMO0400	hypothetical protein	-1.18815	5.119	1
ZMO0931	ZMO1_ZMO0931	hypothetical protein	-1.1962	3.13984	1
ZMO0932	zliS	DUF847/glycoside hydrolase family 108 domain-containing protein	-1.19895	3.8796	1
ZMO0390	ZMO1_ZMO0390	hypothetical protein	-1.23113	3.97138	1
ZMO1373	ZMO1_ZMO1373	hypothetical protein	-1.24653	4.52989	1
ZMO0379	ZMO1_ZMO0379	PBSX family phage terminase large subunit	-1.25182	3.73185	1
ZMO0389	ZMO1_ZMO0389	constituent protein	-1.27059	4.24595	1
ZMO0930	ZMO1_ZMO0930	hypothetical protein	-1.29904	3.91472	1
ZMO0392	ZMO1_ZMO0392	hypothetical protein	-1.38043	4.21926	1
ZMO0252	ZMO1_ZMO0252	major intrinsic protein	-1.43281	6.36092	1
ZMO1344	dkgA	2,5-diketo-D-gluconate reductase A	-1.56379	4.56095	1
ZMO0929	ZMO1_ZMO0929	hypothetical protein	-1.57171	1.64909	1
ZMO0374	sacB	levansucrase	-1.61853	4.32585	1
ZMO0918	katE	catalase	-1.63939	4.79925	1
ZMO1372	ZMO1_ZMO1372	short-chain dehydrogenase/reductase SDR	-1.77479	6.08763	1
ZMO2016	ZMO1_ZMO2016	hypothetical protein	-2.29778	1.84203	1

## Sheet: Table S5_8b-S38vs8b_RMX15
Table S5: List of all the significantly differentially expressed genes of different strains comparison in different sugar media. Gene expression levels colored in red or green indicate the up-regulated and down-regulated respectively. P-value is -log10(p-value).
Locus_tag	Gene_name	Product	(S38vs8b)_RMX15	P-value (S38vs8b)_RMX15	Sig Index (S38vs8b)_RMX15
ZMO1203	trmH	TrmH family RNA methyltransferase	2.65835	9.95387	1
ZMO0635	fliG	flagellar motor switch protein FliG	2.38114	4.60714	1
ZMO0989	ibpA	heat-shock protein IbpA	2.37924	6.33006	1
ZMO0611	flgE	flagellar hook protein FlgE	2.32375	5.30943	1
ZMO0610	flgF	flagellar basal-body rod protein FlgF	2.27258	4.22182	1
ZMO0631	ZMO1_ZMO0631	Fis family sigma54-specific transcriptional regulator	2.23128	4.78593	1
ZMO1202	nrdR	transcriptional regulator NrdR	2.20955	5.98385	1
ZMO0632	fliE	flagellar hook-basal body complex subunit FliE	2.11729	4.13334	1
ZMO0634	fliF	flagellar M-ring protein FliF	2.07117	4.68374	1
ZMO0627	ZMO1_ZMO0627	GT2 family glycosyltransferase	1.99523	4.82438	1
ZMO0613	flgC	flagellar basal-body rod protein FlgC	1.92093	4.58192	1
ZMO0612	flgD	flagellar hook capping protein	1.9159	4.87253	1
ZMO0608	flgH	flagellar L-ring protein	1.87776	4.66843	1
ZMO0614	flgB	flagellar basal-body rod protein FlgB	1.85084	3.93879	1
ZMO0607	flgI	flagellar P-ring protein	1.79443	5.21402	1
ZMO0493	glnA	type I glutamine synthetase	1.72757	6.4109	1
ZMO0017	ZMO1_ZMO0017	RsmB-like methyltransferase	1.69037	5.86048	1
ZMO1201	glyA	glycine hydroxymethyltransferase	1.65957	5.6965	1
pZYM32_013	ZMO1_ZMOp32x013	hypothetical protein	1.63566	1.80508	1
ZMO1880	ZMO1_ZMO1880	hypothetical protein	1.61177	7.03738	1
ZMO0626	fliA	RNA polymerase sigma 28 subunit FliA/WhiG	1.61047	4.68575	1
ZMO0606	ZMO1_ZMO0606	flagellar rod assembly protein/muramidase FlgJ	1.59165	3.65773	1
ZMO0625	flhG	MinD-like ATPase FlhG	1.5812	3.97361	1
ZMO0624	flhA	flagellar biosynthesis protein FlhA	1.57046	4.56368	1
ZMO1910	rplY	50S ribosomal protein L25	1.53697	3.09313	1
ZMO0609	flgG	flagellar basal-body rod protein FlgG	1.53208	4.34259	1
ZMO1414	ZMO1_ZMO1414	tRNA(adenosine(37)-N6)-threonylcarbamoyltransferase complex dimerization subunit type 1 TsaB	1.5258	6.02407	1
pZYM39_033	ZMO1_ZMOp39x033	hypothetical protein	1.49926	3.75905	1
ZMO1976	ZMO1_ZMO1976	hypothetical protein	1.49809	5.34791	1
ZMO1253	ccmH	cytochrome c-type biogenesis protein NrfF/CcmH	1.45434	3.43018	1
pZYM32_025	ZMO1_ZMOp32x025	Type III restriction endonuclease subunit R	1.45222	2.9821	1
ZMO0884	rplM	ribosomal protein L13	1.42802	3.50227	1
ZMO1497	ZMO1_ZMO1497	amino acid/polyamine transporter	1.40783	3.48307	1
pZYM32_029	ZMO1_ZMOp32x029	Type IV restriction endonuclease Mrr	1.39967	5.01076	1
ZMO0492	glnB	nitrogen regulatory protein PII	1.39308	3.29894	1
ZMO1235	ZMO1_ZMO1235	Fur family ferric uptake regulator	1.37643	5.08199	1
ZMO0536	rplO	ribosomal protein L15	1.31415	4.49607	1
ZMO1231	recJ	single-stranded-DNA-specific exonuclease RecJ	1.29996	5.75987	1
ZMO1267	guaA	GMP synthase large subunit	1.28979	5.32684	1
ZMO0015	hrcA	heat-inducible transcription repressor HrcA	1.28641	4.29461	1
ZMO0560	hisC3	histidinol-phosphate aminotransferase HisC	1.27902	1.62893	1
ZMO0346	amtB	ammonium transporter	1.27298	2.72739	1
ZMO0376	lon1	endopeptidase La	1.25954	7.2773	1
ZMO1013	ZMO1_ZMO1013	septum formation inhibitor Maf	1.24131	2.28496	1
ZMO1227	rplI	ribosomal protein L9	1.23507	4.1817	1
pZYM39_018	ZMO1_ZMOp39x018	secreted lipase	1.23451	3.20795	1
pZYM36_018	ZMO1_ZMOp36x018	hypothetical protein	1.23319	4.0079	1
ZMO0254	cyaB	type I secretion system ATPase	1.22065	4.71872	1
ZMO1911	ZMO1_ZMO1911	peptidyl-tRNA hydrolase	1.21209	3.45442	1
ZMO1257	ZMO1_ZMO1257	hypothetical protein	1.20847	1.88823	1
ZMO1251	ZMO1_ZMO1251	hypothetical protein	1.2069	5.82899	1
ZMO1866	ZMO1_ZMO1866	beta-lactamase domain protein	1.20449	5.36156	1
pZYM32_027	ZMO1_ZMOp32x027	hypothetical protein	1.19759	3.43001	1
ZMO1146	fabZ	beta-hydroxyacyl-(acyl-carrier-protein) dehydratase FabZ	1.1727	5.61629	1
ZMO1837	modD	modD protein	1.15955	2.86479	1
ZMO0727	rplJ	ribosomal protein L10	1.15771	3.32652	1
ZMO1255	ccmF	cytochrome c-type biogenesis protein CcmF/NfrE	1.15682	5.74952	1
pZYM33_002	ZMO1_ZMOp33x002	putative Zeta toxin-like kinase	1.13711	4.33626	1
pZYM32_026	ZMO1_ZMOp32x026	hypothetical protein	1.13704	5.86164	1
ZMO0133	ZMO1_ZMO0133	Sel1 domain protein repeat-containing protein	1.1364	4.0014	1
ZMO0073	ZMO1_ZMO0073	CBS domain-containing protein	1.13297	3.67419	1
ZMO1997	ZMO1_ZMO1997	CopD family protein	1.11608	4.93128	1
ZMO0016	grpE	GrpE protein	1.11466	5.45703	1
ZMO0361	ZMO1_ZMO0361	hypothetical protein	1.11396	2.5072	1
ZMO1258	ccmC	cytochrome C assembly protein CcmC/CycZ	1.11248	4.51195	1
ZMO1200	rpiB	ribose 5-phosphate isomerase B	1.09939	4.93203	1
ZMO1352	ZMO1_ZMO1352	intergral membrane protein	1.09438	6.44346	1
ZMO0134	ZMO1_ZMO0134	Sel1 domain protein repeat-containing protein	1.09241	1.87668	1
ZMO1957	ZMO1_ZMO1957	glycosyl transferase family 1	1.09157	4.20875	1
ZMO0728	rplL	ribosomal protein L7/L12	1.08745	3.41906	1
ZMO0967	ZMO1_ZMO0967	NupC-like Na+ dependent nucleoside transporter	1.08726	2.93308	1
ZMO1697	ZMO1_ZMO1697	HxlR family transcriptional regulator	1.0827	3.50183	1
ZMO2023	ZMO1_ZMO2023	membrane-bound lytic murein transglycosylase MltA	1.0653	6.30241	1
pZYM33_030	ZMO1_ZMOp33x030	hypothetical protein	1.06218	2.30277	1
ZMO1401	xthA1	exodeoxyribonuclease III XthA	1.05724	5.46523	1
ZMO1389	dsbD	Thiol:disulfide interchange protein DsbD	1.0553	2.39584	1
pZYM33_038	ZMO1_ZMOp33x038	Lambda repressor-like transcriptional regulator	1.04197	2.52649	1
ZMO1243	ZMO1_ZMO1243	hypothetical protein	1.03591	2.83568	1
ZMO1591	ZMO1_ZMO1591	ABC transporter permease	1.00959	3.63596	1
ZMO1798	rpsA	ribosomal protein S1	1.00706	3.98717	1
ZMO0914	folD	bifunctional methylenetetrahydrofolate dehydrogenase/methenyltetrahydrofolate cyclohydrolase	1.00036	3.35971	1
pZYM32_028	ZMO1_ZMOp32x028	Type I restriction endonuclease HsdS	0.997241	3.59424	1
ZMO0805	ZMO1_ZMO0805	NLP/P60 protein	-1.00319	5.08849	1
ZMO0905	mdoD	glucan biosynthesis protein MdoD	-1.01075	6.34605	1
ZMO1562	ZMO1_ZMO1562	RNA pyrophosphohydrolase	-1.02092	3.81782	1
ZMO1788	ZMO1_ZMO1788	hypothetical protein	-1.02665	8.76787	1
ZMO1285	sldL	solbitol dehydrogenase large subunit	-1.03478	3.48125	1
ZMO2015	ZMO1_ZMO2015	hypothetical protein	-1.03598	2.29661	1
ZMO0558	ZMO1_ZMO0558	glucose sorbosone dehydrogenase	-1.03781	6.76138	1
ZMO0680	ZMO1_ZMO0680	CRISPR-associated protein Cas1	-1.04184	4.88738	1
ZMO1609	ZMO1_ZMO1609	hypothetical protein	-1.04213	4.50026	1
ZMO0286	ZMO1_ZMO0286	DUF541 domain-containing protein	-1.0491	3.3915	1
ZMO1694	ZMO1_ZMO1694	TonB-dependent receptor	-1.05578	5.71048	1
ZMO0068	ZMO1_ZMO0068	Sel1 domain protein repeat-containing protein	-1.05904	3.29723	1
ZMO1920	ZMO1_ZMO1920	hypothetical protein	-1.05986	2.50207	1
ZMO1860	ZMO1_ZMO1860	putative Ccc1 family vacuolar ion transporter	-1.06215	5.13155	1
ZMO1181	hutG1	N-formylglutamate amidohydrolase	-1.0682	3.75571	1
ZMO1506	ZMO1_ZMO1506	hypothetical protein	-1.0703	5.17391	1
ZMO0740	csbD	general stress protein CsbD	-1.07393	2.78918	1
ZMO1335	wrbA	flavoprotein WrbA	-1.0747	4.50358	1
ZMO0469	ZMO1_ZMO0469	hypothetical protein	-1.07477	5.56218	1
pZYM36_015	ZMO1_ZMOp36x015	phage tail tape measure protein	-1.07622	2.96214	1
pZYM36_012	ZMO1_ZMOp36x012	tail tube protein	-1.08	2.85866	1
ZMO1654	ubiG	ubiquinone biosynthesis O-methyltransferase	-1.08513	5.56696	1
ZMO1447	ZMO1_ZMO1447	conjugative transfer protein GumN	-1.09352	6.63073	1
ZMO1448	ZMO1_ZMO1448	hypothetical protein	-1.09404	2.14507	1
ZMO0444	ZMO1_ZMO0444	lipolytic protein G-D-S-L family	-1.10552	6.829	1
ZMO0112	ZMO1_ZMO0112	hypothetical protein	-1.11475	3.42698	1
ZMO1819	nifZ	NifZ family protein	-1.11934	3.02915	1
pZYM36_006	ZMO1_ZMOp36x006	baseplate assembly protein J	-1.13091	2.81354	1
ZMO1599	ZMO1_ZMO1599	hopanoid biosynthesis associated RND transporter like protein HpnN	-1.13139	4.61021	1
ZMO0721	smpB	SsrA-binding protein	-1.13365	6.24144	1
ZMO1284	sldC	sorbitol dehydrogenase cytochrome c subunit	-1.13599	3.63924	1
ZMO0208	ZMO1_ZMO0208	GCN5-related N-acetyltransferase	-1.14219	4.25663	1
ZMO1067	sufE	sulfur acceptor protein	-1.14262	4.84119	1
ZMO0737	aroD	type II 3-dehydroquinate dehydratase	-1.1537	6.3933	1
ZMO2001	ZMO1_ZMO2001	hypothetical protein	-1.15707	1.95974	1
ZMO1113	ndh	FAD-dependent pyridine nucleotide-disulfide oxidoreductase	-1.18086	3.29572	1
ZMO1587	ZMO1_ZMO1587	hypothetical protein	-1.18861	2.91399	1
ZMO0693	ZMO1_ZMO0693	OsmC family protein	-1.20168	3.99454	1
ZMO1410	bfr1	bacterioferritin	-1.2059	4.86028	1
ZMO1681	ZMO1_ZMO1681	aspartate-alanine antiporter	-1.22411	3.60061	1
ZMO1844	ZMO1_ZMO1844	oxidoreductase domain protein	-1.22909	7.68127	1
ZMO0988	ZMO1_ZMO0988	DUF465 domain-containing protein	-1.24128	3.00304	1
ZMO1818	fdxN	4Fe-4S ferredoxin iron-sulfur binding domain protein	-1.24878	3.29545	1
ZMO1682	aspB	aspartate/methionine/tyrosine aminotransferase	-1.25184	3.54049	1
ZMO1752	ZMO1_ZMO1752	hypothetical protein	-1.25759	4.81888	1
pZYM32_015	ZMO1_ZMOp32x015	Azospirillum phage Cd Gp10 family protein	-1.27863	1.83941	1
ZMO0249	rpmG	ribosomal protein L33	-1.30591	2.41264	1
ZMO0122	ZMO1_ZMO0122	hypothetical protein	-1.30786	5.69445	1
pZYM36_007	ZMO1_ZMOp36x007	tail protein I	-1.32267	2.90671	1
ZMO0394	ZMO1_ZMO0394	hypothetical protein	-1.3379	3.98943	1
ZMO1215	ZMO1_ZMO1215	hypothetical protein	-1.35291	4.3402	1
pZYM36_033	ZMO1_ZMOp36x033	zinc finger Ogr/Delta-type transcriptional activator	-1.35311	3.91729	1
pZYM36_011	ZMO1_ZMOp36x011	tail sheath protein	-1.35498	3.17821	1
pZYM36_034	ZMO1_ZMOp36x034	Azospirillum phage Cd Gp10 family protein	-1.36505	3.02392	1
pZYM36_010	ZMO1_ZMOp36x010	phage baseplate assembly protein V/Gp45	-1.37213	3.36491	1
ZMO0942	scrB	sucrose-6-phosphate hydrolase	-1.37434	7.7586	1
ZMO0387	ZMO1_ZMO0387	hypothetical protein	-1.38763	4.32934	1
ZMO1080	ZMO1_ZMO1080	hypothetical protein	-1.40465	2.52297	1
ZMO0847	oprB2	carbohydrate-selective porin OprB	-1.4314	3.94121	1
ZMO0699	ZMO1_ZMO0699	hypothetical protein	-1.44043	2.79742	1
ZMO1336	ZMO1_ZMO1336	LysR family transcriptional regulator	-1.44107	6.07335	1
ZMO0102	ZMO1_ZMO0102	hypothetical protein	-1.44647	1.9627	1
ZMO1750	ZMO1_ZMO1750	inhibitor I42 domain-containing protein	-1.44859	3.75976	1
ZMO0674	ZMO1_ZMO0674	hypothetical protein	-1.46373	5.45504	1
ZMO0895	ZMO1_ZMO0895	hypothetical protein	-1.48543	2.33148	1
ZMO0928	ZMO1_ZMO0928	peptidase S58 DmpA	-1.50719	7.45364	1
ZMO1007	ZMO1_ZMO1007	UPF0187 domain-containing protein	-1.50856	4.85181	1
ZMO1464	ZMO1_ZMO1464	hypothetical protein	-1.51124	1.97371	1
pZYM36_035	ZMO1_ZMOp36x035	Azospirillum phage Cd Gp10 family protein	-1.51914	2.39834	1
ZMO1533	ZMO1_ZMO1533	hypothetical protein	-1.52474	6.0259	1
ZMO0448	ZMO1_ZMO0448	cell wall hydrolase SleB	-1.5513	6.86579	1
ZMO1344	dkgA	2,5-diketo-D-gluconate reductase A	-1.56115	4.55512	1
pZYM39_001	ZMO1_ZMOp39x001	hypothetical protein	-1.56355	2.37927	1
ZMO1026	ZMO1_ZMO1026	hypothetical protein	-1.60562	2.59359	1
ZMO0379	ZMO1_ZMO0379	PBSX family phage terminase large subunit	-1.62734	4.60856	1
ZMO0378	ZMO1_ZMO0378	helix-turn-helix domain-containing protein	-1.64299	4.00522	1
ZMO0380	ZMO1_ZMO0380	hypothetical protein	-1.64583	5.61053	1
ZMO0389	ZMO1_ZMO0389	constituent protein	-1.6697	5.19632	1
ZMO0998	msrA	peptide methionine sulfoxide reductase	-1.74379	4.74757	1
ZMO0393	ZMO1_ZMO0393	hypothetical protein	-1.75024	3.78468	1
ZMO0383	ZMO1_ZMO0383	hypothetical protein	-1.75759	4.98985	1
ZMO1787	ZMO1_ZMO1787	hypothetical protein	-1.76743	4.0789	1
ZMO1754	ssdA	succinate-semialdehyde dehydrogenase SSADH	-1.78888	3.95439	1
ZMO0750	rluD	23S rRNA pseudouridine synthase D RluD	-1.82505	2.30019	1
ZMO0976	xyrA	xylose reductase	-1.8528	4.7938	1
ZMO1289	ZMO1_ZMO1289	putative transglycosylase-associated protein	-1.88002	4.24442	1
ZMO0934	zliE	secretion-related protein	-1.88946	5.22272	1
ZMO0400	ZMO1_ZMO0400	hypothetical protein	-1.89401	6.83322	1
ZMO0318	ZMO1_ZMO0318	short-chain dehydrogenase/reductase SDR	-1.92196	6.41143	1
ZMO0309	ZMO1_ZMO0309	short-chain dehydrogenase/reductase SDR	-1.94826	4.51483	1
ZMO0381	ZMO1_ZMO0381	hypothetical protein	-1.96053	4.06371	1
ZMO0398	ZMO1_ZMO0398	hypothetical protein	-1.96726	5.25446	1
ZMO0918	katE	catalase	-1.96804	5.44987	1
ZMO0489	ZMO1_ZMO0489	hypothetical protein	-1.97776	1.93136	1
ZMO2011	ZMO1_ZMO2011	entericidin A/B family protein	-1.9799	2.01422	1
ZMO0390	ZMO1_ZMO0390	hypothetical protein	-1.98338	5.63394	1
ZMO0931	ZMO1_ZMO0931	hypothetical protein	-2.04945	4.90412	1
ZMO0392	ZMO1_ZMO0392	hypothetical protein	-2.13444	5.75611	1
ZMO0397	ZMO1_ZMO0397	hypothetical protein	-2.14223	6.23538	1
ZMO1373	ZMO1_ZMO1373	hypothetical protein	-2.15451	6.50606	1
ZMO0395	ZMO1_ZMO0395	hypothetical protein	-2.1691	6.17234	1
ZMO0399	ZMO1_ZMO0399	peptidase S74 domain-containing protein	-2.26329	6.84809	1
ZMO0375	sacC	levansucrase/invertase	-2.26621	5.48065	1
ZMO0385	ZMO1_ZMO0385	hypothetical protein	-2.34586	1.74655	1
ZMO0932	zliS	DUF847/glycoside hydrolase family 108 domain-containing protein	-2.36045	6.26881	1
ZMO0374	sacB	levansucrase	-2.37174	5.67526	1
ZMO0388	ZMO1_ZMO0388	hypothetical protein	-2.38733	5.84745	1
ZMO0930	ZMO1_ZMO0930	hypothetical protein	-2.46649	6.17429	1
ZMO0391	ZMO1_ZMO0391	hypothetical protein	-2.49626	3.17172	1
ZMO2029	ZMO1_ZMO2029	hypothetical protein	-2.89186	2.44763	1
ZMO1372	ZMO1_ZMO1372	short-chain dehydrogenase/reductase SDR	-3.50686	8.66895	1
ZMO0929	ZMO1_ZMO0929	hypothetical protein	-4.56528	4.43574	1
ZMO2009	ZMO1_ZMO2009	DUF465 domain-containing protein	-4.73179	3.22808	1

## Sheet: Table S5_S38vsS8_RMG5
Table S5: List of all the significantly differentially expressed genes of different strains comparison in different sugar media. Gene expression levels colored in red or green indicate the up-regulated and down-regulated respectively. P-value is -log10(p-value).
Locus_tag	Gene_name	Product	(S38vsS8)_RMG5	P-value (S38vsS8)_RMG5	Sig Index (S38vsS8)_RMG5
ZMO2027	ZMO1_ZMO2027	hypothetical protein	5.91878	3.30314	1
pZYM36_014	ZMO1_ZMOp36x014	putative phage protein	4.23257	3.16492	1
ZMO0055	ZMO1_ZMO0055	anion permerase	2.3847	2.65736	1
ZMO0385	ZMO1_ZMO0385	hypothetical protein	2.16381	1.58742	1
ZMO1246	ZMO1_ZMO1246	50S ribosomal protein L36	1.75149	2.03558	1
ZMO0006	cysG1	siroheme synthase CysG	1.60476	2.76282	1
ZMO1026	ZMO1_ZMO1026	hypothetical protein	1.58877	2.56547	1
pZYM33_032	ZMO1_ZMOp33x032	hypothetical protein	1.49273	2.01021	1
ZMO1475	ZMO1_ZMO1475	TonB-dependent receptor plug domain	1.46787	2.15076	1
ZMO0748	cysK	cysteine synthase	1.40349	1.9013	1
pZYM36_026	ZMO1_ZMOp36x026	hypothetical protein	1.33971	1.7909	1
ZMO2006	ZMO1_ZMO2006	preprotein translocase SecE subunit	1.19828	2.12015	1
pZYM39_001	ZMO1_ZMOp39x001	hypothetical protein	1.17479	1.72632	1
ZMO1802	ZMO1_ZMO1802	hypothetical protein	1.15544	3.37435	1
ZMO1417	ZMO1_ZMO1417	putative DEAD/DEAH box helicase	1.05201	4.7638	1
ZMO1062	pspD	putative peripheral inner membrane phage shock protein pspD	1.01945	3.51983	1
ZMO0989	ibpA	heat-shock protein IbpA	1.01667	3.38384	1
ZMO0918	katE	catalase	-0.997687	3.17531	1
ZMO0978	ZMO1_ZMO0978	periplasmic binding protein	-0.999099	1.871	1
ZMO1681	ZMO1_ZMO1681	aspartate-alanine antiporter	-1.00438	3.00011	1
ZMO1630	ZMO1_ZMO1630	hypothetical protein	-1.01895	2.9707	1
ZMO0799	ZMO1_ZMO0799	ABC-2 type transporter	-1.04011	4.76566	1
ZMO0768	ZMO1_ZMO0768	hypothetical protein	-1.05978	2.57773	1
ZMO0740	csbD	general stress protein CsbD	-1.06683	2.7707	1
ZMO1682	aspB	aspartate/methionine/tyrosine aminotransferase	-1.07933	3.08916	1
pZYM33_008	ZMO1_ZMOp33x008	LysR family transcription regulator	-1.10287	3.77717	1
ZMO0373	ZMO1_ZMO0373	hypothetical protein	-1.10672	2.26034	1
ZMO1586	bfr2	bacterioferritin	-1.10882	4.1574	1
ZMO1806	ZMO1_ZMO1806	maltose O-acetyltransferase	-1.12446	4.1337	1
ZMO1410	bfr1	bacterioferritin	-1.14197	4.66999	1
ZMO1533	ZMO1_ZMO1533	hypothetical protein	-1.1794	5.09404	1
ZMO1945	ZMO1_ZMO1945	PhzF-like isomerase	-1.2183	1.80054	1
ZMO0102	ZMO1_ZMO0102	hypothetical protein	-1.25327	1.66199	1
ZMO0793	ZMO1_ZMO0793	hypothetical protein	-1.30426	1.68438	1
ZMO1373	ZMO1_ZMO1373	hypothetical protein	-1.4033	4.94291	1
ZMO1848	ZMO1_ZMO1848	iron ABC transporter permease	-1.40492	1.82272	1
ZMO1521	ZMO1_ZMO1521	hypothetical protein	-1.4444	1.86006	1

## Sheet: Table S5_S38vsS8_RMX5
Table S5: List of all the significantly differentially expressed genes of different strains comparison in different sugar media. Gene expression levels colored in red or green indicate the up-regulated and down-regulated respectively. P-value is -log10(p-value).
Locus_tag	Gene_name	Product	(S38vsS8)_RMX5	P-value (S38vsS8)_RMX5	Sig Index (S38vsS8)_RMX5
ZMO1457	ZMO1_ZMO1457	major facilitator superfamily transporter	2.33319	5.96417	1
ZMO1838	ZMO1_ZMO1838	TOBE domain protein	2.08283	3.06994	1
pZYM39_017	ZMO1_ZMOp39x017	hypothetical protein	2.0488	2.47745	1
ZMO1062	pspD	putative peripheral inner membrane phage shock protein pspD	1.96473	5.775	1
ZMO2011	ZMO1_ZMO2011	entericidin A/B family protein	1.90333	1.92613	1
pZYM32_030	ZMO1_ZMOp32x030	hypothetical protein	1.77854	1.63573	1
ZMO0989	ibpA	heat-shock protein IbpA	1.72802	5.16207	1
ZMO1466	ZMO1_ZMO1466	putative alpha/beta hydrolase	1.72517	6.1125	1
ZMO1929	groEL	chaperonin GroEL	1.51265	5.62059	1
ZMO1697	ZMO1_ZMO1697	HxlR family transcriptional regulator	1.49941	4.57621	1
ZMO1231	recJ	single-stranded-DNA-specific exonuclease RecJ	1.47909	6.23573	1
ZMO0236	ZMO1_ZMO0236	Mrp family Chromosome partitioning ATPase	1.47481	5.5577	1
ZMO1414	ZMO1_ZMO1414	tRNA(adenosine(37)-N6)-threonylcarbamoyltransferase complex dimerization subunit type 1 TsaB	1.47086	5.88907	1
ZMO1226	rpsR	ribosomal protein S18	1.46701	3.41691	1
ZMO1425	thiE2	thiamine monophosphate synthase	1.46193	4.66874	1
ZMO1227	rplI	ribosomal protein L9	1.44496	4.71848	1
ZMO1065	pspC	phage shock protein C PspC	1.43024	5.96574	1
ZMO0247	hslU	heat shock protein ATPase subunit HslU	1.42221	7.54959	1
ZMO2010	ZMO1_ZMO2010	hypothetical protein	1.41683	2.76808	1
ZMO1246	ZMO1_ZMO1246	50S ribosomal protein L36	1.41563	1.59003	1
ZMO1235	ZMO1_ZMO1235	Fur family ferric uptake regulator	1.40362	5.15166	1
ZMO1936	ZMO1_ZMO1936	hypothetical protein	1.3947	3.99748	1
ZMO0246	hslV	ATP-dependent protease subunit HslV	1.35615	5.3589	1
ZMO1928	groES	chaperonin Cpn10	1.34989	5.74715	1
ZMO1203	trmH	TrmH family RNA methyltransferase	1.34855	7.34314	1
ZMO0290	ZMO1_ZMO0290	DUF445 domain-containing protein	1.33244	6.41807	1
ZMO1943	ZMO1_ZMO1943	VirD2 and DUF3363 domain-containing protein	1.32721	2.53254	1
ZMO1704	lon2	ATP-dependent protease La (LON) substrate-binding domain	1.3218	6.62087	1
ZMO1202	nrdR	transcriptional regulator NrdR	1.32124	4.16433	1
ZMO0174	ZMO1_ZMO0174	putative SnoaL-like polynucleotide cyclase	1.30442	7.13506	1
ZMO1271	cysG2	siroheme synthase CysG	1.29482	5.64045	1
ZMO1228	ykfB	mandelate racemase/muconate lactonizing protein	1.29427	6.09751	1
ZMO1063	pspA	phage shock protein A PspA	1.2831	4.89636	1
pZYM32_028	ZMO1_ZMOp32x028	Type I restriction endonuclease HsdS	1.2576	4.35619	1
ZMO1232	ZMO1_ZMO1232	glycosyl transferase family 1	1.2515	4.4481	1
ZMO0885	ZMO1_ZMO0885	hypothetical protein	1.24548	3.18794	1
ZMO1064	pspB	phage shock protein B PspB	1.23736	5.15487	1
ZMO1415	ZMO1_ZMO1415	Nfu/NifU-like scaffold protein	1.23664	5.85489	1
ZMO1225	rpsF	ribosomal protein S6	1.2323	3.49334	1
ZMO0015	hrcA	heat-inducible transcription repressor HrcA	1.21988	4.11632	1
ZMO1212	pgi	glucose-6-phosphate isomerase	1.21071	5.28451	1
ZMO1705	ZMO1_ZMO1705	thioredoxin domain-containing protein	1.20717	6.03379	1
ZMO1690	ZMO1_ZMO1690	chaperone DnaJ domain protein	1.19855	4.59835	1
ZMO1977	ZMO1_ZMO1977	major facilitator superfamily transporter	1.19515	4.90725	1
ZMO1424	clpB	ATP-dependent chaperone ClpB	1.16983	3.25708	1
pZYM36_033	ZMO1_ZMOp36x033	zinc finger Ogr/Delta-type transcriptional activator	1.15806	3.42163	1
ZMO0318	ZMO1_ZMO0318	short-chain dehydrogenase/reductase SDR	1.15031	4.55931	1
ZMO1265	ZMO1_ZMO1265	DUF1847 domain-containing protein	1.15009	2.60114	1
ZMO1229	folE	GTP cyclohydrolase I FolE	1.13604	4.00892	1
ZMO1248	ZMO1_ZMO1248	hypothetical protein	1.12899	4.79359	1
ZMO2034	ZMO1_ZMO2034	hypothetical protein	1.12814	2.75401	1
ZMO1679	ZMO1_ZMO1679	YgdH family protein	1.12234	5.4716	1
ZMO1413	ZMO1_ZMO1413	ribosomal-protein-alanine N-acetyltransferase	1.12067	4.2174	1
ZMO0017	ZMO1_ZMO0017	RsmB-like methyltransferase	1.11805	4.39163	1
ZMO1200	rpiB	ribose 5-phosphate isomerase B	1.10629	4.95413	1
ZMO1201	glyA	glycine hydroxymethyltransferase	1.10336	4.25727	1
ZMO1267	guaA	GMP synthase large subunit	1.10231	4.7696	1
ZMO0376	lon1	endopeptidase La	1.09452	6.74704	1
pZYM33_035	ZMO1_ZMOp33x035	hypothetical protein	1.09241	2.78475	1
ZMO0215	ZMO1_ZMO0215	5-formyltetrahydrofolate cyclo-ligase	1.07637	3.86537	1
ZMO1258	ccmC	cytochrome C assembly protein CcmC/CycZ	1.07052	4.38043	1
ZMO1206	ZMO1_ZMO1206	LysR family transcriptional regulator	1.06573	5.21083	1
ZMO0405	clpA	ATP-dependent Clp protease ATP-binding subunit clpA	1.06097	3.84637	1
ZMO0133	ZMO1_ZMO0133	Sel1 domain protein repeat-containing protein	1.06065	3.77638	1
ZMO1588	uvrA	excinuclease ABC A subunit	1.05264	4.77786	1
ZMO1352	ZMO1_ZMO1352	intergral membrane protein	1.05086	6.29231	1
ZMO1875	ZMO1_ZMO1875	DUF1476 domain-containing protein	1.0369	5.29725	1
ZMO1872	ZMO1_ZMO1872	hypothetical protein	1.03208	5.01191	1
ZMO1233	cpsB	mannose-1-phosphate guanyltransferase CpsB	1.01703	6.67329	1
pZYM39_018	ZMO1_ZMOp39x018	secreted lipase	1.01132	2.63869	1
pZYM32_029	ZMO1_ZMOp32x029	Type IV restriction endonuclease Mrr	1.01048	3.89823	1
ZMO1240	gpmA	2,3-bisphosphoglycerate-dependent phosphoglycerate mutase	1.0096	4.82117	1
ZMO0016	grpE	GrpE protein	0.996151	5.05412	1
ZMO1951	rraA	ribonuclease activity regulator RraA family	0.995745	2.26722	1
ZMO0800	ZMO1_ZMO0800	ABC transporter related protein	-1.01026	4.80752	1
ZMO1000	metE	5- methyltetrahydropteroyltriglutamate--homocysteine S-methyltransferase	-1.02054	5.27564	1
ZMO0801	ZMO1_ZMO0801	secretion protein HlyD family protein	-1.02478	3.37806	1
ZMO1354	motB3	flagellar motor protein MotB	-1.03644	4.44373	1
ZMO0374	sacB	levansucrase	-1.04572	2.94828	1
ZMO0443	nrdF	ribonucleotide-diphosphate reductase subunit beta	-1.06145	4.05141	1
ZMO1105	ZMO1_ZMO1105	histidine kinase	-1.0626	4.4813	1
ZMO1081	ZMO1_ZMO1081	hypothetical protein	-1.0666	3.37991	1
ZMO0799	ZMO1_ZMO0799	ABC-2 type transporter	-1.08659	4.91907	1
ZMO0252	ZMO1_ZMO0252	major intrinsic protein	-1.09756	5.38286	1
ZMO1372	ZMO1_ZMO1372	short-chain dehydrogenase/reductase SDR	-1.12225	4.44858	1
ZMO1039	nrdA	ribonucleoside-diphosphate reductase alpha subunit	-1.12443	5.84643	1
ZMO0931	ZMO1_ZMO0931	hypothetical protein	-1.18763	3.11853	1
ZMO1382	ZMO1_ZMO1382	aspartate aminotransferase family protein	-1.20377	1.67008	1
ZMO1344	dkgA	2,5-diketo-D-gluconate reductase A	-1.45035	4.30363	1

## Sheet: Table S5_S38vsS8_RMX15
Table S5: List of all the significantly differentially expressed genes of different strains comparison in different sugar media. Gene expression levels colored in red or green indicate the up-regulated and down-regulated respectively. P-value is -log10(p-value).
Locus_tag	Gene_name	Product	(S38vsS8)_RMX15	P-value (S38vsS8)_RMX15	Sig Index (S38vsS8)_RMX15
ZMO1267	guaA	GMP synthase large subunit	1.87914	6.71332	1
ZMO0610	flgF	flagellar basal-body rod protein FlgF	1.84464	3.54255	1
pZYM39_033	ZMO1_ZMOp39x033	hypothetical protein	1.83452	4.4295	1
ZMO1202	nrdR	transcriptional regulator NrdR	1.81816	5.27433	1
ZMO1203	trmH	TrmH family RNA methyltransferase	1.80221	8.45183	1
pZYM32_029	ZMO1_ZMOp32x029	Type IV restriction endonuclease Mrr	1.77192	5.86226	1
ZMO0884	rplM	ribosomal protein L13	1.65612	3.97793	1
ZMO1243	ZMO1_ZMO1243	hypothetical protein	1.59648	4.17795	1
ZMO0017	ZMO1_ZMO0017	RsmB-like methyltransferase	1.59231	5.64193	1
ZMO1201	glyA	glycine hydroxymethyltransferase	1.50948	5.35278	1
ZMO0608	flgH	flagellar L-ring protein	1.44627	3.7915	1
ZMO0611	flgE	flagellar hook protein FlgE	1.4409	3.67739	1
pZYM33_030	ZMO1_ZMOp33x030	hypothetical protein	1.43414	3.1226	1
ZMO0613	flgC	flagellar basal-body rod protein FlgC	1.38143	3.49428	1
ZMO1235	ZMO1_ZMO1235	Fur family ferric uptake regulator	1.37828	5.08678	1
ZMO0989	ibpA	heat-shock protein IbpA	1.3642	4.3378	1
pZYM32_028	ZMO1_ZMOp32x028	Type I restriction endonuclease HsdS	1.34687	4.59123	1
ZMO1229	folE	GTP cyclohydrolase I FolE	1.34684	4.58426	1
ZMO1225	rpsF	ribosomal protein S6	1.32846	3.73117	1
ZMO0607	flgI	flagellar P-ring protein	1.31895	4.14616	1
ZMO0612	flgD	flagellar hook capping protein	1.30992	3.59748	1
ZMO0631	ZMO1_ZMO0631	Fis family sigma54-specific transcriptional regulator	1.27433	2.97759	1
ZMO0614	flgB	flagellar basal-body rod protein FlgB	1.27383	2.79856	1
ZMO0634	fliF	flagellar M-ring protein FliF	1.26454	3.08677	1
ZMO1227	rplI	ribosomal protein L9	1.26182	4.25371	1
ZMO0635	fliG	flagellar motor switch protein FliG	1.25519	2.61082	1
ZMO1258	ccmC	cytochrome C assembly protein CcmC/CycZ	1.25083	4.92011	1
ZMO0133	ZMO1_ZMO0133	Sel1 domain protein repeat-containing protein	1.24795	4.31448	1
ZMO1226	rpsR	ribosomal protein S18	1.23485	2.90464	1
ZMO1251	ZMO1_ZMO1251	hypothetical protein	1.22109	5.87188	1
ZMO0376	lon1	endopeptidase La	1.21422	7.13846	1
ZMO1414	ZMO1_ZMO1414	tRNA(adenosine(37)-N6)-threonylcarbamoyltransferase complex dimerization subunit type 1 TsaB	1.19973	5.15072	1
ZMO1253	ccmH	cytochrome c-type biogenesis protein NrfF/CcmH	1.1893	2.83491	1
ZMO1231	recJ	single-stranded-DNA-specific exonuclease RecJ	1.18008	5.40827	1
ZMO0606	ZMO1_ZMO0606	flagellar rod assembly protein/muramidase FlgJ	1.17181	2.74415	1
pZYM32_026	ZMO1_ZMOp32x026	hypothetical protein	1.15454	5.91775	1
ZMO1252	ccmI	putative cytochrome c-type biogenesis protein CcmI/NrfG	1.14944	4.0447	1
ZMO1976	ZMO1_ZMO1976	hypothetical protein	1.13459	4.3729	1
ZMO1255	ccmF	cytochrome c-type biogenesis protein CcmF/NfrE	1.12657	5.65279	1
pZYM32_012	ZMO1_ZMOp32x012	hypothetical protein	1.1196	1.88311	1
ZMO1240	gpmA	2,3-bisphosphoglycerate-dependent phosphoglycerate mutase	1.11561	5.17455	1
ZMO1242	ZMO1_ZMO1242	peptidase M14 carboxypeptidase A	1.11282	5.1449	1
ZMO1929	groEL	chaperonin GroEL	1.11247	4.53018	1
ZMO1690	ZMO1_ZMO1690	chaperone DnaJ domain protein	1.10994	4.33527	1
ZMO1385	ZMO1_ZMO1385	toxic anion resistance family protein	1.10425	6.87899	1
ZMO1200	rpiB	ribose 5-phosphate isomerase B	1.084	4.88238	1
ZMO0015	hrcA	heat-inducible transcription repressor HrcA	1.07597	3.70606	1
ZMO0883	rpsI	ribosomal protein S9	1.07586	3.36407	1
ZMO1257	ZMO1_ZMO1257	hypothetical protein	1.07553	1.64817	1
ZMO0084	cheX	chemotaxis protein CheX	1.075	3.48862	1
ZMO1457	ZMO1_ZMO1457	major facilitator superfamily transporter	1.07252	3.30492	1
ZMO0609	flgG	flagellar basal-body rod protein FlgG	1.07179	3.19608	1
ZMO0290	ZMO1_ZMO0290	DUF445 domain-containing protein	1.06212	5.5825	1
ZMO1910	rplY	50S ribosomal protein L25	1.05095	2.08657	1
ZMO0632	fliE	flagellar hook-basal body complex subunit FliE	1.04717	2.10029	1
ZMO1209	kup	potassium transporter Kup	1.03537	4.21585	1
pZYM33_021	ZMO1_ZMOp33x021	alcohol dehydrogenase-like protein	1.03466	3.5713	1
ZMO1321	guaB	inosine-5'-monophosphate dehydrogenase	1.03014	4.65601	1
pZYM32_027	ZMO1_ZMOp32x027	hypothetical protein	1.02781	2.97242	1
ZMO1618	carA	carbamoyl-phosphate synthase small subunit	1.02764	4.08367	1
ZMO1193	topA	DNA topoisomerase I	1.02522	4.70077	1
ZMO0517	rplC	ribosomal protein L3	1.02392	4.71493	1
ZMO0476	ribD	riboflavin biosynthesis protein RibD	1.02385	2.98425	1
ZMO1880	ZMO1_ZMO1880	hypothetical protein	1.01876	5.3399	1
pZYM32_025	ZMO1_ZMOp32x025	Type III restriction endonuclease subunit R	1.01205	2.04261	1
ZMO1221	ZMO1_ZMO1221	hypothetical protein	1.00453	5.97287	1
ZMO1983	ZMO1_ZMO1983	SMP-30/Gluconolaconase/LRE domain-containing protein	-0.9961	1.80829	1
ZMO1754	ssdA	succinate-semialdehyde dehydrogenase SSADH	-0.998686	2.26105	1
ZMO0378	ZMO1_ZMO0378	helix-turn-helix domain-containing protein	-1.00141	2.5237	1
ZMO0250	ZMO1_ZMO0250	response regulator receiver protein	-1.00235	4.16354	1
ZMO0398	ZMO1_ZMO0398	hypothetical protein	-1.00269	3.03111	1
ZMO0942	scrB	sucrose-6-phosphate hydrolase	-1.00285	6.56614	1
ZMO1695	ykuD	L,D-peptidoglycan transpeptidase YkuD	-1.00835	2.75329	1
ZMO0641	fliK	flagellar hook-length control protein FliK	-1.0109	3.254	1
ZMO1609	ZMO1_ZMO1609	hypothetical protein	-1.01145	4.39802	1
ZMO0685	ZMO1_ZMO0685	CRISPR-associated protein Csy4 family	-1.01526	3.5258	1
ZMO0935	gstA	glutathione S-transferase domain protein	-1.01789	3.26422	1
ZMO1700	ZMO1_ZMO1700	hypothetical protein	-1.0212	3.79255	1
ZMO0693	ZMO1_ZMO0693	OsmC family protein	-1.03142	3.50368	1
ZMO1985	ZMO1_ZMO1985	Note=putative YciI family protein	-1.03346	1.61361	1
ZMO0029	ZMO1_ZMO0029	Sel1 domain protein repeat-containing protein	-1.04396	4.39484	1
ZMO1816	nifA	nif-specific transcriptional activator NifA	-1.04758	1.74994	1
ZMO0684	ZMO1_ZMO0684	CRISPR-associated protein Csy3 family	-1.04925	3.11497	1
ZMO1336	ZMO1_ZMO1336	LysR family transcriptional regulator	-1.05182	4.93394	1
ZMO0551	truB	tRNA pseudouridine synthase B TruB	-1.06604	3.25678	1
ZMO1460	sseA	3-mercaptopyruvate sulfurtransferase	-1.06908	2.59766	1
ZMO1398	ZMO1_ZMO1398	hypothetical protein	-1.07008	2.97354	1
ZMO1818	fdxN	4Fe-4S ferredoxin iron-sulfur binding domain protein	-1.07443	2.85431	1
ZMO0925	ZMO1_ZMO0925	cold-shock DNA-binding domain protein	-1.07593	3.64809	1
ZMO0397	ZMO1_ZMO0397	hypothetical protein	-1.07632	3.81498	1
ZMO1461	ZMO1_ZMO1461	aminoglycoside phosphotransferase	-1.08543	2.66962	1
ZMO0122	ZMO1_ZMO0122	hypothetical protein	-1.09136	5.04271	1
ZMO1784	ZMO1_ZMO1784	hypothetical protein	-1.09243	2.6114	1
ZMO1448	ZMO1_ZMO1448	hypothetical protein	-1.0962	2.14975	1
ZMO0400	ZMO1_ZMO0400	hypothetical protein	-1.10161	4.85151	1
ZMO0646	fliO	flagellar biosynthetic protein FliO	-1.10464	1.89892	1
ZMO0919	ZMO1_ZMO0919	diguanylate cyclase with beta propeller sensor	-1.10943	2.50582	1
ZMO1819	nifZ	NifZ family protein	-1.10994	3.00462	1
ZMO1295	ZMO1_ZMO1295	organic radical activating enzyme	-1.12746	3.06975	1
ZMO1186	mltB	lytic transglycosylase	-1.12953	4.40436	1
ZMO0998	msrA	peptide methionine sulfoxide reductase	-1.1344	3.33199	1
ZMO1403	ZMO1_ZMO1403	peptidase M23	-1.14102	3.72027	1
pZYM39_025	ZMO1_ZMOp39x025	ParG family protein	-1.14535	1.6863	1
ZMO1007	ZMO1_ZMO1007	UPF0187 domain-containing protein	-1.14775	3.92239	1
ZMO1533	ZMO1_ZMO1533	hypothetical protein	-1.15316	5.01417	1
ZMO0395	ZMO1_ZMO0395	hypothetical protein	-1.17112	3.99449	1
ZMO1536	ZMO1_ZMO1536	ATPase involved in DNA repair	-1.1856	2.10025	1
ZMO1463	ZMO1_ZMO1463	TonB-dependent receptor	-1.19062	2.69493	1
ZMO0373	ZMO1_ZMO0373	hypothetical protein	-1.20302	2.47114	1
ZMO0768	ZMO1_ZMO0768	hypothetical protein	-1.20454	2.93195	1
ZMO1750	ZMO1_ZMO1750	inhibitor I42 domain-containing protein	-1.20708	3.19264	1
pZYM39_029	ZMO1_ZMOp39x029	hypothetical protein	-1.2073	1.7889	1
ZMO0740	csbD	general stress protein CsbD	-1.22443	3.16774	1
ZMO0399	ZMO1_ZMO0399	peptidase S74 domain-containing protein	-1.22756	4.62163	1
ZMO1301	ZMO1_ZMO1301	hypothetical protein	-1.24444	2.41147	1
ZMO0375	sacC	levansucrase/invertase	-1.25322	3.46629	1
ZMO1287	ZMO1_ZMO1287	putative UDP-glucose-glycogen glucosyltransferase	-1.25823	3.06306	1
ZMO0249	rpmG	ribosomal protein L33	-1.25837	2.3189	1
ZMO0686	ZMO1_ZMO0686	signal transduction protein	-1.26297	2.47482	1
ZMO1324	ZMO1_ZMO1324	HPr kinase	-1.26759	4.60934	1
ZMO1410	bfr1	bacterioferritin	-1.2882	5.09368	1
ZMO0448	ZMO1_ZMO0448	cell wall hydrolase SleB	-1.28934	6.17445	1
ZMO0393	ZMO1_ZMO0393	hypothetical protein	-1.29617	2.87145	1
ZMO2014	ZMO1_ZMO2014	hypothetical protein	-1.30147	2.84374	1
ZMO0388	ZMO1_ZMO0388	hypothetical protein	-1.31513	3.77284	1
ZMO0102	ZMO1_ZMO0102	hypothetical protein	-1.32689	1.77722	1
ZMO0988	ZMO1_ZMO0988	DUF465 domain-containing protein	-1.33311	3.21374	1
ZMO0222	ZMO1_ZMO0222	DUF1330 domain-containing protein	-1.33646	2.2844	1
ZMO1426	ZMO1_ZMO1426	DNA repair protein RadC	-1.3429	3.77551	1
ZMO0931	ZMO1_ZMO0931	hypothetical protein	-1.36603	3.5456	1
ZMO1787	ZMO1_ZMO1787	hypothetical protein	-1.36694	3.26178	1
ZMO1138	miaA	tRNA (adenosine(37)-N6)-dimethylallyltransferase MiaA	-1.36977	3.51912	1
ZMO0750	rluD	23S rRNA pseudouridine synthase D RluD	-1.3806	1.67681	1
pZYM39_001	ZMO1_ZMOp39x001	hypothetical protein	-1.44153	2.17882	1
ZMO2015	ZMO1_ZMO2015	hypothetical protein	-1.45155	3.22572	1
ZMO0699	ZMO1_ZMO0699	hypothetical protein	-1.45338	2.82248	1
ZMO0895	ZMO1_ZMO0895	hypothetical protein	-1.52588	2.39939	1
ZMO0934	zliE	secretion-related protein	-1.55033	4.52766	1
ZMO0391	ZMO1_ZMO0391	hypothetical protein	-1.57643	1.96582	1
ZMO1026	ZMO1_ZMO1026	hypothetical protein	-1.58872	2.56539	1
ZMO0932	zliS	DUF847/glycoside hydrolase family 108 domain-containing protein	-1.61926	4.90129	1
ZMO1752	ZMO1_ZMO1752	hypothetical protein	-1.63903	5.76927	1
ZMO0918	katE	catalase	-1.72333	4.97494	1
ZMO0489	ZMO1_ZMO0489	hypothetical protein	-1.78783	1.7183	1
ZMO0930	ZMO1_ZMO0930	hypothetical protein	-1.8063	5.04231	1
ZMO1464	ZMO1_ZMO1464	hypothetical protein	-1.8194	2.41952	1
ZMO1344	dkgA	2,5-diketo-D-gluconate reductase A	-1.83018	5.11259	1
ZMO0374	sacB	levansucrase	-1.97429	5.01538	1
ZMO1373	ZMO1_ZMO1373	hypothetical protein	-2.2777	6.71435	1
ZMO1372	ZMO1_ZMO1372	short-chain dehydrogenase/reductase SDR	-2.73551	7.7162	1
pZYM39_002	ZMO1_ZMOp39x002	hypothetical protein	-2.76078	1.95042	1
ZMO2029	ZMO1_ZMO2029	hypothetical protein	-3.31792	2.74392	1
ZMO0929	ZMO1_ZMO0929	hypothetical protein	-3.99597	4.02306	1
ZMO2009	ZMO1_ZMO2009	DUF465 domain-containing protein	-4.08144	2.79881	1

[truncated: 3 more sheets: Table S5_S8vs8b_RMG5, Table S5_S8vs8b_RMX5, Table S5_S8vs8b_RMX15]
