# Supplementary material for: Development and characterization of efficient xylose utilization strains of Zymomonas mobilis
Source: Biotechnol Biofuels. 2021 Dec 4;14:231. doi: 10.1186/s13068-021-02082-x (PMC8645129; doi:10.1186/s13068-021-02082-x)
Supplement: Supplementary file 6 — Additional file 6: Table S8. List of significantly differentially expressed genes in different functional categories comparing different strains in the same media or same strain cultured in different sugar media. [file 13068_2021_2082_MOESM6_ESM.xlsx]

## Sheet: Table S8
Table S8. List of significantly differentially expressed genes in different functional categories comparing different strains in the same media or same strain cultured in different sugar media. Gene expression levels colored in red or green indicate the up-regulated and down-regulated respectively. P-value is -log10(p-value).
Locus_tag	Gene_name	Product	(S38vs8b)_RMX5	P-value (S38vs8b)_RMX5	Sig Index (S38vs8b)_RMX5	(S38vsS8)_RMX5	P-value (S38vsS8)_RMX5	Sig Index (S38vsS8)_RMX5	(S8vs8b)_RMX5	P-value (S8vs8b)_RMX5	Sig Index (S8vs8b)_RMX5	(S38vs8b)_RMX15	P-value (S38vs8b)_RMX15	Sig Index (S38vs8b)_RMX15	(S38vsS8)_RMX15	P-value (S38vsS8)_RMX15	Sig Index (S38vsS8)_RMX15	(S8vs8b)_RMX15	P-value (S8vs8b)_RMX15	Sig Index (S8vs8b)_RMX15	(S38vs8b)_RMG5	P-value (S38vs8b)_RMG5	Sig Index (S38vs8b)_RMG5	(S38vsS8)_RMG5	P-value (S38vsS8)_RMG5	Sig Index (S38vsS8)_RMG5	(S8vs8b)_RMG5	P-value (S8vs8b)_RMG5	Sig Index (S8vs8b)_RMG5	(X5vsG5)_S38	P-value (X5vsG5)_S38	Sig Index (X5vsG5)_S38	(X15vsG5)_S38	P-value (X15vsG5)_S38	Sig Index (X15vsG5)_S38	(X5vsG5)_S8	P-value (X5vsG5)_S8	Sig Index (X5vsG5)_S8	(X15vsG5)_S8	P-value (X15vsG5)_S8	Sig Index (X15vsG5)_S8	(X5vsG5)_8b	P-value (X5vsG5)_8b	Sig Index (X5vsG5)_8b	(X15vsG5)_8b	P-value (X15vsG5)_8b	Sig Index (X15vsG5)_8b
Carbon metabolism
ZMO1200	rpiB	ribose 5-phosphate isomerase B	1.43636	5.89627	1	1.10629	4.95413	1	0.330062	1.54135	0	1.09939	4.93203	1	1.084	4.88238	1	0.0153871	0.0427767	0	-0.319813	1.48383	0	-0.0218408	0.0618701	0	-0.297972	1.36131	0	0.0325698	0.0951195	0	-0.260952	1.1549	0	-1.09556	4.91975	1	-1.36679	5.71439	1	-1.7236	6.57278	1	-1.68015	6.47733	1
ZMO1212	pgi	glucose-6-phosphate isomerase	1.22929	5.33925	1	1.21071	5.28451	1	0.0185815	0.052284	0	0.607718	3.01097	1	0.838205	4.01271	1	-0.230487	0.991036	0	0.0683988	0.220249	0	0.261203	1.16001	0	-0.192804	0.789932	0	1.55634	6.20199	1	1.09259	4.91923	1	0.606828	3.00671	1	0.515587	2.55386	1	0.395442	1.91134	1	0.553271	2.74484	1
ZMO1240	gpmA	2,3-bisphosphoglycerate-dependent phosphoglycerate mutase	1.1014	5.12882	1	1.0096	4.82117	1	0.091802	0.332528	0	0.98291	4.72753	1	1.11561	5.17455	1	-0.132697	0.524737	0	0.0731252	0.253064	0	0.180458	0.774915	0	-0.107333	0.40274	0	0.408238	2.09888	1	0.329505	1.64006	1	-0.420901	2.17106	1	-0.605643	3.15113	1	-0.620036	3.22134	1	-0.580279	3.02522	1
ZMO0976	xyrA	xylose reductase	-0.353831	0.834684	0	0.515245	1.33869	0	-0.869075	2.4447	1	-1.8528	4.7938	1	-0.925012	2.60892	1	-0.927784	2.61695	1	0.0194222	0.030413	0	-0.335541	0.780148	0	0.354963	0.838085	0	3.36464	6.97734	1	3.29904	6.90308	1	2.51385	5.89048	1	3.88851	7.52594	1	3.73789	7.37571	1	5.17126	8.618	1
DNA and protein repair
ZMO0246	hslV	ATP-dependent protease subunit HslV	1.15749	4.79614	1	1.35615	5.3589	1	-0.198655	0.729178	0	0.251809	0.98569	0	0.84507	3.73718	1	-0.593261	2.68179	1	0.734921	3.30034	1	0.658268	2.97377	1	0.076653	0.225784	0	1.9734	6.74216	1	1.45628	5.61683	1	1.27552	5.13923	1	1.26948	5.12231	1	1.55083	5.84671	1	1.93939	6.6769	1
ZMO0247	hslU	heat shock protein ATPase subunit HslU	1.34721	7.34357	1	1.42221	7.54959	1	-0.0750027	0.422477	0	0.647237	4.65541	1	0.848557	5.6198	1	-0.20132	1.46225	0	0.387858	3.00834	1	0.393407	3.04975	1	-0.00554918	0.0237377	0	1.61869	8.04389	1	1.62222	8.05223	1	0.589889	4.33696	1	1.16707	6.80102	1	0.659343	4.71984	1	1.36284	7.3874	1
ZMO0405	clpA	ATP-dependent Clp protease ATP-binding subunit clpA	0.839781	3.11935	1	1.06097	3.84637	1	-0.221192	0.653416	0	0.74523	2.77638	1	0.884113	3.27335	1	-0.138883	0.36504	0	-1.1568	4.13114	1	-0.0320714	0.0688519	0	-1.12472	4.03771	1	2.63902	7.1076	1	2.47486	6.8652	1	1.54597	5.13418	1	1.55867	5.16337	1	0.642439	2.38131	1	0.572833	2.10163	1
ZMO1231	recJ	single-stranded-DNA-specific exonuclease RecJ	1.60807	6.54734	1	1.47909	6.23573	1	0.128984	0.512043	0	1.29996	5.75987	1	1.18008	5.40827	1	0.119871	0.467132	0	0.38273	1.97176	1	0.298617	1.4731	0	0.0841137	0.302364	0	1.46563	6.20183	1	1.42776	6.10487	1	0.285165	1.39275	0	0.546293	2.87733	1	0.240295	1.12648	0	0.510536	2.68884	1
ZMO1424	clpB	ATP-dependent chaperone ClpB	0.847283	2.35943	1	1.16983	3.25708	1	-0.322551	0.734363	0	0.0727826	0.123188	0	0.559767	1.46683	0	-0.486984	1.23623	0	0.463155	1.1613	0	0.810127	2.24799	1	-0.346973	0.805879	0	2.50864	5.85341	1	2.36539	5.63844	1	2.14893	5.29128	1	2.61575	6.00723	1	2.12451	5.25028	1	2.75576	6.20007	1
ZMO1588	uvrA	excinuclease ABC A subunit	0.893693	4.2162	1	1.05264	4.77786	1	-0.158947	0.61557	0	0.56806	2.80982	1	0.842653	4.02021	1	-0.274593	1.22997	0	0.480888	2.36563	1	0.6263	3.09023	1	-0.145412	0.550041	0	2.38429	7.79943	1	2.60254	8.13464	1	1.95795	7.05066	1	2.38618	7.80246	1	1.97148	7.0767	1	2.51536	8.00411	1
ZMO1704	lon2	ATP-dependent protease La (LON) substrate-binding domain	1.12294	6.01448	1	1.3218	6.62087	1	-0.198855	1.16432	0	0.964527	5.45877	1	0.858373	5.04096	1	0.106154	0.525668	0	0.941582	5.37185	1	0.833075	4.93512	1	0.108507	0.540384	0	1.78627	7.76099	1	2.05182	8.29175	1	1.29755	6.55154	1	2.02652	8.24413	1	1.60491	7.35327	1	2.02887	8.24858	1
ZMO1928	groES	chaperonin Cpn10	1.54912	6.25465	1	1.34989	5.74715	1	0.199238	0.84363	0	0.183236	0.758329	0	0.901429	4.31904	1	-0.718194	3.57461	1	1.00671	4.69847	1	0.42154	2.09841	1	0.585165	2.95609	1	0.680124	3.40476	1	0.637499	3.20786	1	-0.248222	1.11424	0	0.15761	0.626128	0	0.137705	0.527904	0	1.46097	6.03771	1
ZMO1929	groEL	chaperonin GroEL	1.85961	6.38168	1	1.51265	5.62059	1	0.34696	1.40375	0	0.0825057	0.235717	0	1.11247	4.53018	1	-1.02996	4.26752	1	0.925993	3.91383	1	0.400712	1.66917	1	0.525282	2.26989	1	0.656431	2.86022	1	0.853327	3.65019	1	-0.455507	1.93707	1	0.14157	0.453734	0	-0.277186	1.06203	0	1.69681	6.04185	1
Bacteriophage shock protein
ZMO1062	pspD	putative peripheral inner membrane phage shock protein pspD	2.20983	6.20828	1	1.96473	5.775	1	0.245103	0.6877	0	0.422758	1.36715	0	0.592259	2.03443	1	-0.169501	0.432175	0	1.99023	5.82223	1	1.01945	3.51983	1	0.970775	3.36815	1	2.80717	7.10516	1	0.843483	2.95012	1	1.8619	5.57892	1	1.27067	4.23664	1	2.58757	6.79789	1	2.41095	6.53274	1
ZMO1063	pspA	phage shock protein A PspA	1.55486	5.58422	1	1.2831	4.89636	1	0.271765	0.987932	0	-0.1971	0.656685	0	0.514473	2.12932	1	-0.711574	2.98357	1	0.678944	2.84948	1	0.527146	2.18725	1	0.151799	0.472363	0	2.29672	7.03321	1	1.33407	5.03401	1	1.54076	5.55113	1	1.34674	5.06757	1	1.4208	5.25864	1	2.21011	6.88819	1
ZMO1064	pspB	phage shock protein B PspB	1.43313	5.68509	1	1.23736	5.15487	1	0.195769	0.748101	0	-0.363538	1.61915	1	0.245488	0.997401	0	-0.609027	2.85103	1	0.688445	3.20802	1	0.314692	1.35993	0	0.373753	1.67323	1	2.55795	7.85802	1	1.48894	5.82482	1	1.63528	6.17043	1	1.55814	5.99184	1	1.81327	6.55518	1	2.54092	7.83249	1
ZMO1065	pspC	phage shock protein C PspC	1.48697	6.10933	1	1.43024	5.96574	1	0.0567341	0.181595	0	-0.091567	0.319443	0	0.292863	1.37112	0	-0.38443	1.89465	1	0.695929	3.48139	1	0.422342	2.10693	1	0.273588	1.26077	0	2.2804	7.71944	1	1.37863	5.83068	1	1.27251	5.53847	1	1.50811	6.16158	1	1.48936	6.11528	1	2.16612	7.52347	1
Protein synthesis
ZMO0536	rplO	ribosomal protein L15	0.890793	3.23638	1	0.0262645	0.0545277	0	0.864529	3.14685	1	1.31415	4.49607	1	0.89297	3.24374	1	0.421184	1.43371	0	0.613129	2.21641	1	0.171707	0.463144	0	0.441423	1.51754	0	-1.35186	4.5935	1	-1.95064	5.90506	1	-1.20642	4.20556	1	-2.67191	7.0797	1	-1.62952	5.25167	1	-2.65167	7.05096	1
ZMO0542	rplQ	ribosomal protein L17	1.10418	2.93244	1	0.295286	0.614038	0	0.808893	2.11845	1	0.511309	1.23049	0	0.275378	0.562133	0	0.23593	0.462924	0	0.887328	2.34355	1	-0.0335202	0.0504243	0	0.920848	2.4379	1	-2.51901	5.67647	1	-3.00008	6.32064	1	-2.84782	6.12735	1	-3.30898	6.68686	1	-2.73586	5.97925	1	-2.62406	5.82589	1
ZMO0727	rplJ	ribosomal protein L10	1.4547	4.05474	1	0.755039	2.15838	1	0.699658	1.98222	1	1.15771	3.32652	1	0.982424	2.84418	1	0.175281	0.356491	0	1.16928	3.35694	1	0.437575	1.1276	0	0.731703	2.08452	1	-2.64758	6.17502	1	-2.97741	6.61258	1	-2.96504	6.59699	1	-3.52225	7.24612	1	-2.933	6.55631	1	-2.96583	6.59799	1
ZMO0728	rplL	ribosomal protein L7/L12	1.68958	4.88428	1	0.991954	3.14053	1	0.697623	2.19102	1	1.08745	3.41906	1	0.678114	2.12352	1	0.409341	1.16495	0	1.37628	4.1791	1	0.528294	1.59218	1	0.847989	2.69307	1	-2.66036	6.53824	1	-3.38055	7.4423	1	-3.12402	7.1429	1	-3.53037	7.60738	1	-2.97365	6.95649	1	-3.09172	7.10357	1
ZMO0883	rpsI	ribosomal protein S9	1.58769	4.6421	1	0.900316	2.83944	1	0.687371	2.13868	1	0.86028	2.71295	1	1.07586	3.36407	1	-0.215575	0.512447	0	1.33715	4.05917	1	0.537202	1.61048	1	0.799945	2.51757	1	-2.84972	6.7693	1	-3.58744	7.64131	1	-3.21283	7.22204	1	-4.12609	8.17635	1	-3.10026	7.08702	1	-3.11057	7.09958	1
ZMO0884	rplM	ribosomal protein L13	1.53743	3.73616	1	0.90422	2.2242	1	0.633215	1.47332	0	1.42802	3.50227	1	1.65612	3.97793	1	-0.228099	0.408366	0	1.08052	2.68395	1	0.451082	0.966177	0	0.629433	1.46266	0	-2.81208	5.83339	1	-3.89626	7.04922	1	-3.26522	6.38591	1	-5.10129	8.07526	1	-3.269	6.39023	1	-4.24376	7.37293	1
ZMO1079	rplS	ribosomal protein L19	1.22118	3.44097	1	0.606521	1.64843	1	0.614664	1.67465	1	0.752658	2.1127	1	0.753775	2.11618	1	-0.00111636	0.00170948	0	1.61613	4.35371	1	0.890552	2.53213	1	0.725582	2.02795	1	-2.83665	6.37123	1	-2.95987	6.52994	1	-2.55262	5.98028	1	-2.82309	6.35339	1	-2.4417	5.817	1	-2.09639	5.26389	1
ZMO1145	rpmE	ribosomal protein L31	1.07716	2.42229	1	0.328956	0.572826	0	0.748208	1.60488	1	0.851268	1.86692	1	0.274875	0.457137	0	0.576393	1.16622	0	1.45742	3.27057	1	0.444586	0.839969	0	1.01283	2.26754	1	-3.13271	5.87841	1	-2.76274	5.42058	1	-3.01708	5.74059	1	-2.59303	5.19279	1	-2.75245	5.4071	1	-2.15659	4.54539	1
ZMO1225	rpsF	ribosomal protein S6	1.71676	4.58733	1	1.2323	3.49334	1	0.484461	1.26681	0	0.980226	2.8143	1	1.32846	3.73117	1	-0.348233	0.835677	0	0.905822	2.59797	1	0.385855	0.952023	0	0.519967	1.38208	0	-2.10994	5.31494	1	-2.75989	6.29808	1	-2.95638	6.55463	1	-3.70249	7.40369	1	-2.92088	6.50944	1	-2.83429	6.39712	1
ZMO1226	rpsR	ribosomal protein S18	1.99762	4.42436	1	1.46701	3.41691	1	0.530609	1.10717	0	0.954041	2.2223	1	1.23485	2.90464	1	-0.280804	0.494379	0	1.48304	3.45056	1	0.720712	1.61225	1	0.762329	1.7229	1	-2.01533	4.45455	1	-2.72908	5.52562	1	-2.76163	5.56866	1	-3.24321	6.1586	1	-2.52991	5.25236	1	-2.20008	4.75787	1
ZMO1227	rplI	ribosomal protein L9	1.94389	5.78014	1	1.44496	4.71848	1	0.49893	1.69318	1	1.23507	4.1817	1	1.26182	4.25371	1	-0.0267451	0.0538155	0	1.01098	3.53149	1	0.277421	0.817604	0	0.733562	2.5959	1	-1.98732	5.86113	1	-2.56149	6.80518	1	-3.15486	7.59433	1	-3.54589	8.04076	1	-2.92023	7.30046	1	-2.78558	7.12159	1
ZMO1246	ZMO1_ZMO1246	50S ribosomal protein L36	1.79726	2.09516	1	1.41563	1.59003	1	0.381629	0.309605	0	0.495295	0.426058	0	0.560759	0.497432	0	-0.065464	0.0435842	0	2.18656	2.5861	1	1.75149	2.03558	1	0.435072	0.363118	0	-1.51997	1.72968	1	-2.66672	3.14683	1	-1.18411	1.27946	0	-1.47599	1.6709	1	-1.13067	1.20819	0	-0.975456	1.00371	0
ZMO1413	ZMO1_ZMO1413	ribosomal-protein-alanine N-acetyltransferase	0.926583	3.59652	1	1.12067	4.2174	1	-0.19409	0.595464	0	0.613207	2.40912	1	0.116194	0.315074	0	0.497013	1.91053	1	0.380582	1.39214	0	0.310989	1.08333	0	0.0695933	0.172407	0	0.544184	2.1161	1	0.22435	0.715754	0	-0.2655	0.886856	0	0.419145	1.56468	1	-0.0018166	0.0038625	0	-0.00827488	0.0178705	0
ZMO1798	rpsA	ribosomal protein S1	0.613355	2.50739	1	-0.108137	0.302348	0	0.721492	2.95414	1	1.00706	3.98717	1	0.933919	3.74184	1	0.0731381	0.190626	0	0.554912	2.25344	1	0.350231	1.3167	0	0.204681	0.668209	0	-2.13438	6.6667	1	-2.17919	6.74471	1	-1.67601	5.77015	1	-2.76288	7.64343	1	-2.19282	6.76813	1	-2.63134	7.45766	1
ZMO1910	rplY	50S ribosomal protein L25	1.66114	3.32613	1	0.635889	1.14552	0	1.02525	2.02953	1	1.53697	3.09313	1	1.05095	2.08657	1	0.486024	0.815281	0	0.989519	1.94974	1	0.10601	0.129981	0	0.883509	1.71016	1	-3.0626	5.38625	1	-3.1724	5.5136	1	-3.59248	5.96813	1	-4.11734	6.47404	1	-3.73422	6.11097	1	-3.71985	6.09671	1
ZMO0492	glnB	nitrogen regulatory protein PII	0.592415	1.29122	0	0.232137	0.396608	0	0.360278	0.688892	0	1.39308	3.29894	1	0.671405	1.50458	0	0.721671	1.64037	1	-1.79579	4.10961	1	-0.659251	1.47171	0	-1.13654	2.70954	1	0.64616	1.43631	0	0.168265	0.268418	0	-0.245229	0.424463	0	-1.16239	2.77163	1	-1.74205	4.00887	1	-3.0206	5.94483	1
ZMO0493	glnA	type I glutamine synthetase	1.00409	4.45807	1	0.227248	0.915717	0	0.776841	3.61079	1	1.72757	6.4109	1	0.98908	4.4066	1	0.73849	3.45208	1	-1.14302	4.90838	1	-0.312567	1.36497	0	-0.830455	3.82461	1	-0.408801	1.8788	1	-0.811523	3.75016	1	-0.948616	4.26488	1	-2.11317	7.16833	1	-2.55591	7.8924	1	-3.68211	9.29735	1
ZMO0560	hisC3	histidinol-phosphate aminotransferase HisC	-0.0086609	0.00625869	0	0.478853	0.475425	0	-0.487514	0.486211	0	1.27902	1.62893	1	0.0860474	0.0661494	0	1.19298	1.49852	0	-0.24635	0.212789	0	0.00123711	0.000888531	0	-0.247587	0.214036	0	2.2562	3.0134	1	2.17265	2.90476	1	1.77859	2.3658	1	2.08784	2.79245	1	2.01851	2.69911	1	0.647278	0.695695	0
ZMO1201	glyA	glycine hydroxymethyltransferase	1.94148	6.27456	1	1.10336	4.25727	1	0.838129	3.36936	1	1.65957	5.6965	1	1.50948	5.35278	1	0.150089	0.4462	0	-0.367374	1.37875	0	-0.0214618	0.0492149	0	-0.345913	1.2803	0	0.264335	0.913178	0	-0.269036	0.933836	0	-0.860481	3.45059	1	-1.79998	5.99445	1	-2.04452	6.46719	1	-2.29598	6.9024	1
ZMO1550	hisG	ATP phosphoribosyltransferase	0.997798	2.94575	1	0.582529	1.64059	1	0.415269	1.08298	0	0.654642	1.8802	1	0.847289	2.49679	1	-0.192647	0.410486	0	0.55775	1.55769	0	0.489532	1.32926	0	0.0682174	0.121648	0	-1.89859	5.03998	1	-1.63174	4.51072	1	-1.99159	5.21035	1	-1.98949	5.20659	1	-2.33864	5.79214	1	-1.72863	4.71028	1
ZMO1551	hisD	histidinol dehydrogenase	1.00169	3.048	1	0.427794	1.16921	0	0.573894	1.67286	1	0.738791	2.23011	1	0.783229	2.37521	1	-0.0444384	0.0787878	0	0.345556	0.893074	0	0.256995	0.612829	0	0.0885611	0.169086	0	-1.3932	4.08249	1	-0.938537	2.86071	1	-1.564	4.47295	1	-1.46477	4.25014	1	-2.04933	5.42595	1	-1.33177	3.93369	1
Flagellar biosynthesis
ZMO0606	ZMO1_ZMO0606	flagellar rod assembly protein/muramidase FlgJ	0.491111	0.998296	0	0.048938	0.0658569	0	0.442173	0.873839	0	1.59165	3.65773	1	1.17181	2.74415	1	0.419837	0.818067	0	0.793685	1.79592	1	0.441569	0.87232	0	0.352116	0.653991	0	-0.0302122	0.0396218	0	-0.363804	0.681705	0	0.362418	0.678405	0	-1.09404	2.55817	1	0.272361	0.473008	0	-1.16177	2.72043	1
ZMO0607	flgI	flagellar P-ring protein	0.776743	2.54501	1	0.251477	0.654778	0	0.525266	1.64408	1	1.79443	5.21402	1	1.31895	4.14616	1	0.475484	1.45892	0	0.46495	1.41971	0	0.487436	1.50341	0	-0.0224854	0.0414035	0	-0.26796	0.709827	0	-0.591494	1.88849	1	-0.0320011	0.06002	0	-1.42301	4.40253	1	-0.579753	1.84542	1	-1.92098	5.45919	1
ZMO0608	flgH	flagellar L-ring protein	0.865109	2.30802	1	0.2955	0.623356	0	0.569609	1.42484	0	1.87776	4.66843	1	1.44627	3.7915	1	0.431495	1.00855	0	0.456661	1.08328	0	0.550793	1.36754	0	-0.0941316	0.156993	0	-0.335202	0.731693	0	-0.819016	2.1744	1	-0.0799086	0.130551	0	-1.71449	4.35585	1	-0.743649	1.95178	1	-2.24012	5.29209	1
ZMO0609	flgG	flagellar basal-body rod protein FlgG	0.567036	1.61512	1	-0.0195052	0.0324768	0	0.586541	1.68119	1	1.53208	4.34259	1	1.07179	3.19608	1	0.460297	1.25305	0	0.49008	1.35384	0	0.517013	1.44527	0	-0.0269332	0.0454432	0	-0.469636	1.28461	0	-0.549265	1.55482	0	0.0668817	0.120843	0	-1.10404	3.28544	1	-0.546592	1.54575	0	-1.59127	4.47188	1
ZMO0610	flgF	flagellar basal-body rod protein FlgF	0.989974	1.87449	1	0.377995	0.566724	0	0.611979	1.04483	0	2.27258	4.22182	1	1.84464	3.54255	1	0.427942	0.663257	0	0.576874	0.969654	0	0.615694	1.05283	0	-0.03882	0.0424793	0	-0.0643066	0.0724451	0	-0.511034	0.831312	0	0.173392	0.219104	0	-1.73998	3.36128	1	-0.477407	0.762302	0	-2.20674	4.12338	1
ZMO0611	flgE	flagellar hook protein FlgE	0.52566	1.24125	0	-0.19241	0.350781	0	0.71807	1.80754	1	2.32375	5.30943	1	1.4409	3.67739	1	0.882851	2.27946	1	0.133935	0.22732	0	0.308704	0.632828	0	-0.174769	0.312099	0	-0.323841	0.672501	0	-0.460434	1.05156	0	0.177272	0.317515	0	-1.59263	4.0023	1	-0.715567	1.80022	1	-2.65025	5.78653	1
ZMO0612	flgD	flagellar hook capping protein	0.442043	1.09117	0	-0.205903	0.41563	0	0.647946	1.74008	1	1.9159	4.87253	1	1.30992	3.59748	1	0.605975	1.60771	1	0.155028	0.293942	0	0.354927	0.82628	0	-0.199899	0.400692	0	-0.399016	0.958822	0	-0.427258	1.04542	0	0.161814	0.309514	0	-1.38225	3.76902	1	-0.686031	1.85945	1	-2.18813	5.34538	1
ZMO0613	flgC	flagellar basal-body rod protein FlgC	0.425407	0.932483	0	-0.119612	0.195595	0	0.545019	1.27286	0	1.92093	4.58192	1	1.38143	3.49428	1	0.539492	1.25689	0	0.363671	0.76388	0	0.43099	0.948033	0	-0.0673192	0.102434	0	-0.385551	0.822871	0	-0.586159	1.39207	0	0.165051	0.285812	0	-1.5366	3.83319	1	-0.447287	0.993662	0	-2.14341	4.96489	1
ZMO0614	flgB	flagellar basal-body rod protein FlgB	0.40063	0.710505	0	-0.182711	0.268573	0	0.583342	1.14398	0	1.85084	3.93879	1	1.27383	2.79856	1	0.577015	1.12846	0	0.349556	0.597524	0	0.266719	0.425584	0	0.0828367	0.108666	0	-0.561502	1.0905	0	-0.593381	1.16866	0	-0.112071	0.15227	0	-1.60049	3.47403	1	-0.612576	1.21598	0	-2.09467	4.35206	1
ZMO0624	flhA	flagellar biosynthesis protein FlhA	-0.1979	0.453681	0	-0.53288	1.57277	1	0.33498	0.883125	0	1.57046	4.56368	1	0.980811	3.05153	1	0.58965	1.77264	1	0.123758	0.256172	0	0.283781	0.715045	0	-0.160023	0.349058	0	-0.245867	0.595987	0	0.305155	0.784309	0	0.570795	1.70643	1	-0.391875	1.0771	0	0.0757914	0.145329	0	-1.14155	3.51121	1
ZMO0632	fliE	flagellar hook-basal body complex subunit FliE	0.14846	0.192605	0	-0.749433	1.42013	0	0.897893	1.7623	1	2.11729	4.13334	1	1.04717	2.10029	1	1.07012	2.15137	1	0.498569	0.852384	0	0.7585	1.44107	0	-0.259931	0.375471	0	-0.274351	0.40129	0	-0.607819	1.0954	0	1.23358	2.50664	1	-0.89649	1.75909	1	0.0757587	0.0907123	0	-2.22654	4.30244	1
ZMO0634	fliF	flagellar M-ring protein FliF	0.270622	0.495725	0	-0.641915	1.47035	0	0.912537	2.20928	1	2.07117	4.68374	1	1.26454	3.08677	1	0.806631	1.92456	1	0.515865	1.12245	0	0.586353	1.31632	0	-0.0704877	0.102442	0	-0.401326	0.816799	0	-0.727481	1.70741	1	0.826942	1.97975	1	-1.40567	3.40576	1	-0.156082	0.253148	0	-2.28279	5.02533	1
ZMO0635	fliG	flagellar motor switch protein FliG	0.49304	0.864123	0	-0.659741	1.24718	0	1.15278	2.38828	1	2.38114	4.60714	1	1.25519	2.61082	1	1.12594	2.32884	1	0.584327	1.07154	0	0.519861	0.924285	0	0.0644663	0.0780005	0	-0.691137	1.32097	0	-0.923167	1.86674	1	0.488465	0.853936	0	-1.6585	3.41764	1	-0.59985	1.10745	0	-2.71998	5.07386	1
Transcription regulators
ZMO0015	hrcA	heat-inducible transcription repressor HrcA	1.24996	4.19777	1	1.21988	4.11632	1	0.0300767	0.0604751	0	1.28641	4.29461	1	1.07597	3.70606	1	0.210446	0.570312	0	1.02121	3.5405	1	0.738429	2.59435	1	0.28278	0.830127	0	1.53149	4.89696	1	2.36428	6.47788	1	1.05003	3.62832	1	2.02674	5.90685	1	1.30273	4.33732	1	2.09907	6.03603	1
ZMO0153	yebC	YebC/PmpR family DNA-binding regulatory protein	1.05664	4.01575	1	0.465132	1.7662	1	0.591512	2.31392	1	0.93288	3.61262	1	0.957036	3.69394	1	-0.024156	0.0540622	0	0.535928	2.07649	1	0.0918675	0.237531	0	0.44406	1.67262	1	-2.51717	7.13987	1	-2.28939	6.78203	1	-2.89043	7.66529	1	-3.15455	7.99944	1	-3.03789	7.85527	1	-2.68634	7.38653	1
ZMO0631	ZMO1_ZMO0631	Fis family sigma54-specific transcriptional regulator	0.0934975	0.133246	0	-0.605434	1.29516	0	0.698931	1.54294	0	2.23128	4.78593	1	1.27433	2.97759	1	0.956949	2.215	1	0.809981	1.836	1	0.696494	1.53647	0	0.113487	0.165843	0	-0.38437	0.729917	0	-0.349084	0.645793	0	0.917558	2.11475	1	-0.926921	2.13867	1	0.332114	0.606235	0	-1.77038	3.99852	1
ZMO1013	ZMO1_ZMO1013	septum formation inhibitor Maf	1.4917	2.7677	1	0.136571	0.157312	0	1.35513	2.50845	1	1.24131	2.28496	1	0.814899	1.40371	0	0.426414	0.620496	0	0.998072	1.78815	1	0.391264	0.5565	0	0.606808	0.97171	0	-3.39704	5.4579	1	-3.13121	5.16507	1	-3.14235	5.17775	1	-3.55485	5.62267	1	-3.89067	5.95318	1	-3.37446	5.43379	1
ZMO1202	nrdR	transcriptional regulator NrdR	2.24047	6.03512	1	1.32124	4.16433	1	0.919229	3.02369	1	2.20955	5.98385	1	1.81816	5.27433	1	0.391386	1.1527	0	-0.0685409	0.138117	0	0.109661	0.237044	0	-0.178202	0.426571	0	0.0361665	0.0686448	0	-0.213195	0.533788	0	-1.17542	3.77984	1	-1.9217	5.47391	1	-2.27285	6.08811	1	-2.49128	6.42893	1
ZMO1206	ZMO1_ZMO1206	LysR family transcriptional regulator	0.930039	4.72961	1	1.06573	5.21083	1	-0.135692	0.579143	0	0.373976	2.02558	1	0.207597	0.994036	0	0.166379	0.750306	0	0.17321	0.789749	0	-0.149747	0.656218	0	0.322956	1.71092	1	1.66598	6.85648	1	1.53805	6.55656	1	0.450502	2.48042	1	1.18071	5.58036	1	0.90915	4.65061	1	1.33729	6.03659	1
ZMO1235	ZMO1_ZMO1235	Fur family ferric uptake regulator	1.28237	4.83201	1	1.40362	5.15166	1	-0.121249	0.350046	0	1.37643	5.08199	1	1.37828	5.08678	1	-0.00185452	0.00412177	0	0.283123	1.01734	0	0.366203	1.40153	0	-0.0830798	0.222707	0	1.96563	6.38232	1	1.84683	6.15072	1	0.928211	3.74239	1	0.834751	3.40801	1	0.96638	3.87276	1	0.753525	3.09903	1
ZMO1697	ZMO1_ZMO1697	HxlR family transcriptional regulator	1.55595	4.70453	1	1.49941	4.57621	1	0.0565475	0.110842	0	1.0827	3.50183	1	0.57313	1.81752	1	0.509569	1.58258	1	0.508921	1.58017	1	0.0217627	0.0399462	0	0.487158	1.49933	0	1.9582	5.5226	1	2.74714	6.77494	1	0.480555	1.47479	0	2.19577	5.94102	1	0.911165	2.98252	1	2.17336	5.90328	1
ZMO1336	ZMO1_ZMO1336	LysR family transcriptional regulator	-0.525404	2.71871	1	0.0659383	0.221688	0	-0.591343	3.05438	1	-1.44107	6.07335	1	-1.05182	4.93394	1	-0.389252	1.96974	1	-0.281863	1.34337	0	-0.160148	0.658196	0	-0.121714	0.465651	0	2.158	7.59151	1	1.47664	6.16356	1	1.93192	7.17109	1	2.36831	7.94661	1	2.40154	7.99995	1	2.63585	8.35702	1
ZMO1816	nifA	nif-specific transcriptional activator NifA	-0.821492	1.30585	0	0.0469057	0.0458689	0	-0.868398	1.39798	0	-0.253777	0.300106	0	-1.04758	1.74994	1	0.793805	1.25163	0	-0.868829	1.39883	0	-0.823733	1.31025	0	-0.0450964	0.0440176	0	2.15995	3.6753	1	1.83096	3.16512	1	1.28931	2.21402	1	2.05481	3.51763	1	2.11261	3.60492	1	1.21591	2.07513	1
